# Supplementary material for: A diverse uncultivated microbial community is responsible for organic matter degradation in the Black Sea sulphidic zone
Source: Environ Microbiol. 2020 Jan 13;23(6):2709–28. doi: 10.1111/1462-2920.14902 (PMC8359207; doi:10.1111/1462-2920.14902)
Supplement: Supplementary file 2 — Supplementary Table 1. DNA‐SIP calculated parameters for all active OTUs in DOM incubations (Sheet 1), and PRO incubations (Sheet 2) Supplementary Table 2. DNA‐SIP calculated parameters for all active OTUs in PRO incubations Supplementary Table 3. List of KO annotations used for comparisons in Fig. 5. Supplementary Table 4. Final list of extracellular peptidases bacteria MAGs Supplementary Table 5. Final list of extracellular peptidases archaea MAGs Supplementary Table 6. List of annotated CAZymes Supplementary Table 7. List of annotated MEROPS peptidases Supplementary Table 8. List of genes used for Supplementary Fig. 10 [file EMI-23-2709-s001.xlsx]

## Sheet: Supp Table 1
Supplementary Table 1. DNA-SIP calculated parameters for all active OTUs in DOM incubations
	OTU	Wlab	Wlight	Z	Gi	Mlight	Mheavymax	Mlab	A	Kingdom	Phylum	Class	Order	Family	Genus	Species
1	denovo1007299	1.71686	1.70253	0.0143366	0.676251	308.026	321.444	310.62	0.193314	D_0__Bacteria	D_1__Marinimicrobia (SAR406 clade)	Unknown	NA	NA	NA	NA
2	denovo1007359	1.71075	1.69903	0.0117224	0.634348	308.006	321.423	310.131	0.15838	D_0__Bacteria	D_1__Poribacteria	D_2__uncultured bacterium	D_3__uncultured bacterium	D_4__uncultured bacterium	D_5__uncultured bacterium	D_6__uncultured bacterium
3	denovo1011160	1.71448	1.70117	0.0133064	0.659972	308.018	321.436	310.428	0.179562	D_0__Archaea	D_1__Woesearchaeota (DHVEG-6)	D_2__uncultured archaeon	D_3__uncultured archaeon	D_4__uncultured archaeon	D_5__uncultured archaeon	D_6__uncultured archaeon
4	denovo1011177	1.72246	1.70983	0.0126238	0.763742	308.07	321.488	310.344	0.169512	D_0__Bacteria	D_1__Marinimicrobia (SAR406 clade)	Unknown	NA	NA	NA	NA
5	denovo1017063	1.72253	1.71154	0.0109936	0.784152	308.08	321.498	310.059	0.14748	D_0__Bacteria	D_1__Planctomycetes	D_2__Phycisphaerae	D_3__MSBL9	D_4__uncultured bacterium	D_5__uncultured bacterium	D_6__uncultured bacterium
6	denovo1047255	1.70901	1.69785	0.0111578	0.62029	307.999	321.416	310.023	0.150852	D_0__Bacteria	D_1__Omnitrophica	D_2__uncultured bacterium	D_3__uncultured bacterium	D_4__uncultured bacterium	D_5__uncultured bacterium	D_6__uncultured bacterium
7	denovo106115	1.71616	1.70521	0.0109474	0.708387	308.042	321.46	310.02	0.147388	D_0__Bacteria	D_1__Proteobacteria	D_2__Gammaproteobacteria	D_3__Alteromonadales	D_4__Psychromonadaceae	D_5__Psychromonas	NA
8	denovo1079187	1.71951	1.70735	0.0121573	0.733984	308.055	321.473	310.249	0.163478	D_0__Bacteria	D_1__Proteobacteria	D_2__Gammaproteobacteria	D_3__Alteromonadales	D_4__Psychromonadaceae	D_5__Psychromonas	NA
9	denovo1094878	1.74244	1.72867	0.0137722	0.989261	308.182	321.6	310.637	0.182977	D_0__Bacteria	D_1__Proteobacteria	D_2__Gammaproteobacteria	D_3__Alteromonadales	D_4__Psychromonadaceae	D_5__Psychromonas	NA
10	denovo1105069	1.71653	1.70453	0.0119948	0.700245	308.038	321.456	310.206	0.161553	D_0__Bacteria	D_1__Proteobacteria	D_2__Gammaproteobacteria	D_3__Alteromonadales	D_4__Psychromonadaceae	D_5__Psychromonas	NA
11	denovo1122416	1.71391	1.70094	0.0129688	0.65727	308.017	321.435	310.365	0.175028	D_0__Bacteria	D_1__Proteobacteria	D_2__Deltaproteobacteria	D_3__Desulfarculales	D_4__Desulfarculaceae	D_5__Desulfatiglans	D_6__uncultured bacterium
12	denovo1128738	1.71378	1.70011	0.0136736	0.647268	308.012	321.43	310.489	0.184628	D_0__Bacteria	D_1__Omnitrophica	D_2__uncultured bacterium	D_3__uncultured bacterium	D_4__uncultured bacterium	D_5__uncultured bacterium	D_6__uncultured bacterium
13	denovo1160878	1.7208	1.70789	0.0129039	0.740484	308.058	321.476	310.386	0.173465	D_0__Bacteria	D_1__Cloacimonetes	D_2__MSBL2	NA	NA	NA	NA
14	denovo1165097	1.71275	1.70087	0.0118731	0.656449	308.017	321.434	310.167	0.160246	D_0__Bacteria	D_1__Planctomycetes	D_2__Phycisphaerae	D_3__MSBL9	D_4__uncultured bacterium	D_5__uncultured bacterium	D_6__uncultured bacterium
15	denovo1174254	1.71075	1.69824	0.0125045	0.624942	308.001	321.419	310.269	0.169023	D_0__Bacteria	D_1__Fibrobacteres	D_2__Chitinivibrionia	NA	NA	NA	NA
16	denovo1178692	1.71199	1.70037	0.0116188	0.650408	308.014	321.431	310.118	0.15686	D_0__Bacteria	D_1__Omnitrophica	D_2__uncultured bacterium	D_3__uncultured bacterium	D_4__uncultured bacterium	D_5__uncultured bacterium	D_6__uncultured bacterium
17	denovo1186651	1.71757	1.69989	0.0176712	0.644711	308.011	321.428	311.213	0.238636	D_0__Bacteria	D_1__Omnitrophica	D_2__uncultured bacterium	D_3__uncultured bacterium	D_4__uncultured bacterium	D_5__uncultured bacterium	D_6__uncultured bacterium
18	denovo119160	1.7136	1.70206	0.0115366	0.670659	308.024	321.441	310.111	0.1556	D_0__Bacteria	D_1__Proteobacteria	D_2__Gammaproteobacteria	D_3__Alteromonadales	D_4__Psychromonadaceae	D_5__Psychromonas	NA
19	denovo1192448	1.71336	1.69744	0.0159209	0.615271	307.996	321.414	310.885	0.215302	D_0__Bacteria	D_1__Cloacimonetes	D_2__MSBL2	D_3__uncultured bacterium	D_4__uncultured bacterium	D_5__uncultured bacterium	D_6__uncultured bacterium
20	denovo1201095	1.70739	1.69701	0.0103761	0.610224	307.994	321.411	309.877	0.140351	D_0__Bacteria	D_1__Cloacimonetes	D_2__MSBL2	D_3__uncultured bacterium	D_4__uncultured bacterium	D_5__uncultured bacterium	D_6__uncultured bacterium
21	denovo1209404	1.72755	1.7098	0.017749	0.763331	308.07	321.488	311.268	0.238338	D_0__Bacteria	D_1__Chloroflexi	D_2__Dehalococcoidia	D_3__vadinBA26	D_4__uncultured bacterium	D_5__uncultured bacterium	D_6__uncultured bacterium
22	denovo1216012	1.71771	1.70447	0.0132476	0.699473	308.038	321.456	310.432	0.178432	D_0__Bacteria	D_1__Proteobacteria	D_2__Gammaproteobacteria	D_3__Alteromonadales	D_4__Psychromonadaceae	D_5__Psychromonas	NA
23	denovo1218306	1.70927	1.69867	0.0106027	0.630004	308.003	321.421	309.926	0.143282	D_0__Bacteria	D_1__Omnitrophica	D_2__uncultured bacterium	D_3__uncultured bacterium	D_4__uncultured bacterium	D_5__uncultured bacterium	D_6__uncultured bacterium
24	denovo122412	1.73862	1.7169	0.0217209	0.84833	308.112	321.53	312.01	0.290502	D_0__Bacteria	D_1__Parcubacteria	D_2__uncultured bacterium	D_3__uncultured bacterium	D_4__uncultured bacterium	D_5__uncultured bacterium	D_6__uncultured bacterium
25	denovo1224528	1.71447	1.70385	0.0106164	0.692114	308.034	321.452	309.954	0.143042	D_0__Bacteria	D_1__Proteobacteria	D_2__Gammaproteobacteria	D_3__Alteromonadales	D_4__Psychromonadaceae	D_5__Psychromonas	NA
26	denovo1226757	1.71494	1.70436	0.0105738	0.698211	308.037	321.455	309.948	0.142427	D_0__Bacteria	D_1__Proteobacteria	D_2__Gammaproteobacteria	D_3__Alteromonadales	D_4__Psychromonadaceae	D_5__Psychromonas	NA
27	denovo1244090	1.71965	1.70835	0.011302	0.745995	308.061	321.479	310.099	0.151891	D_0__Bacteria	D_1__Proteobacteria	D_2__Gammaproteobacteria	D_3__Alteromonadales	D_4__Psychromonadaceae	D_5__Psychromonas	NA
28	denovo1248297	1.75117	1.71037	0.040801	0.770148	308.073	321.491	315.422	0.547709	D_0__Bacteria	D_1__Proteobacteria	D_2__Gammaproteobacteria	D_3__Alteromonadales	D_4__Psychromonadaceae	D_5__Psychromonas	NA
29	denovo1252944	1.71071	1.69788	0.0128319	0.620603	307.999	321.416	310.327	0.173485	D_0__Bacteria	D_1__Omnitrophica	D_2__uncultured bacterium	D_3__uncultured bacterium	D_4__uncultured bacterium	D_5__uncultured bacterium	D_6__uncultured bacterium
30	denovo1254936	1.71192	1.69943	0.0124914	0.639128	308.008	321.426	310.272	0.168731	D_0__Bacteria	D_1__Proteobacteria	D_2__Gammaproteobacteria	D_3__Alteromonadales	D_4__Psychromonadaceae	D_5__Psychromonas	NA
31	denovo1260817	1.71667	1.70164	0.0150329	0.66562	308.021	321.439	310.742	0.202805	D_0__Bacteria	D_1__Proteobacteria	D_2__Gammaproteobacteria	D_3__Alteromonadales	D_4__Psychromonadaceae	D_5__Psychromonas	NA
32	denovo1263442	1.71894	1.70684	0.0121005	0.727849	308.052	321.47	310.236	0.162763	D_0__Bacteria	D_1__Proteobacteria	D_2__Gammaproteobacteria	D_3__Alteromonadales	D_4__Psychromonadaceae	D_5__Psychromonas	NA
33	denovo127162	1.71202	1.70034	0.0116746	0.650058	308.013	321.431	310.128	0.157616	D_0__Archaea	D_1__Euryarchaeota	D_2__Methanomicrobia	D_3__ANME-1	D_4__ANME-1b	D_5__uncultured archaeon	D_6__uncultured archaeon
34	denovo1273057	1.71513	1.70098	0.0141573	0.657672	308.017	321.435	310.581	0.191065	D_0__Bacteria	D_1__Cloacimonetes	D_2__MSBL2	D_3__uncultured bacterium	D_4__uncultured bacterium	D_5__uncultured bacterium	D_6__uncultured bacterium
35	denovo1299761	1.71866	1.70545	0.0132105	0.711237	308.044	321.462	310.43	0.177833	D_0__Bacteria	D_1__Chloroflexi	D_2__Dehalococcoidia	D_3__Napoli-4B-65	D_4__uncultured bacterium	D_5__uncultured bacterium	D_6__uncultured bacterium
36	denovo1308231	1.71692	1.70601	0.0109032	0.717996	308.047	321.465	310.016	0.146725	D_0__Bacteria	D_1__Chloroflexi	D_2__Dehalococcoidia	D_3__GIF9	D_4__uncultured bacterium	D_5__uncultured bacterium	D_6__uncultured bacterium
37	denovo1322577	1.7301	1.71365	0.0164504	0.809466	308.092	321.511	311.05	0.220418	D_0__Bacteria	D_1__Proteobacteria	D_2__Deltaproteobacteria	D_3__Desulfobacterales	D_4__Desulfobacteraceae	D_5__SEEP-SRB1	D_6__uncultured delta proteobacterium
38	denovo1327409	1.71054	1.69933	0.0112085	0.637997	308.007	321.425	310.039	0.151411	D_0__Bacteria	D_1__Proteobacteria	D_2__Gammaproteobacteria	D_3__Alteromonadales	D_4__Psychromonadaceae	D_5__Psychromonas	NA
39	denovo1330366	1.709	1.69809	0.0109064	0.623153	308	321.418	309.978	0.147434	D_0__Bacteria	D_1__Aminicenantes	D_2__uncultured bacterium	D_3__uncultured bacterium	D_4__uncultured bacterium	D_5__uncultured bacterium	D_6__uncultured bacterium
40	denovo1333783	1.7094	1.69418	0.015228	0.576231	307.977	321.394	310.745	0.206316	D_0__Bacteria	D_1__Cloacimonetes	D_2__MSBL2	D_3__uncultured bacterium	D_4__uncultured bacterium	D_5__uncultured bacterium	D_6__uncultured bacterium
41	denovo1348715	1.72607	1.70588	0.0201909	0.716352	308.046	321.464	311.692	0.271733	D_0__Bacteria	D_1__Chloroflexi	D_2__Dehalococcoidia	NA	NA	NA	NA
42	denovo135064	1.7147	1.6994	0.0153049	0.638754	308.008	321.425	310.782	0.20674	D_0__Bacteria	D_1__Atribacteria	Unknown	NA	NA	NA	NA
43	denovo1361335	1.7181	1.70429	0.0138082	0.697335	308.037	321.455	310.533	0.186002	D_0__Bacteria	D_1__Proteobacteria	D_2__Gammaproteobacteria	D_3__Alteromonadales	D_4__Psychromonadaceae	D_5__Psychromonas	NA
44	denovo1378920	1.72117	1.70621	0.0149588	0.720398	308.048	321.466	310.749	0.20128	D_0__Bacteria	D_1__Proteobacteria	D_2__Alphaproteobacteria	D_3__Sphingomonadales	D_4__Sphingomonadaceae	D_5__Sphingomonas	D_6__Eucidaris tribuloides
45	denovo1381665	1.71864	1.69769	0.0209483	0.618327	307.998	321.415	311.798	0.283247	D_0__Bacteria	D_1__Bacteroidetes	D_2__Bacteroidetes BD2-2	D_3__uncultured bacterium	D_4__uncultured bacterium	D_5__uncultured bacterium	D_6__uncultured bacterium
46	denovo1390092	1.72076	1.70987	0.0108825	0.764215	308.07	321.488	310.031	0.146127	D_0__Bacteria	D_1__Chloroflexi	D_2__Dehalococcoidia	D_3__vadinBA26	D_4__uncultured bacterium	D_5__uncultured bacterium	D_6__uncultured bacterium
47	denovo1395308	1.7183	1.70463	0.0136739	0.701388	308.039	321.457	310.51	0.184157	D_0__Bacteria	D_1__Chloroflexi	D_2__Dehalococcoidia	D_3__GIF3	D_4__uncultured bacterium	D_5__uncultured bacterium	D_6__uncultured bacterium
48	denovo1403991	1.71239	1.7	0.0123864	0.646035	308.011	321.429	310.256	0.167258	D_0__Bacteria	D_1__Atribacteria	D_2__uncultured bacterium	D_3__uncultured bacterium	D_4__uncultured bacterium	D_5__uncultured bacterium	D_6__uncultured bacterium
49	denovo1451275	1.75117	1.70993	0.0412353	0.764947	308.07	321.488	315.5	0.553675	D_0__Bacteria	D_1__Marinimicrobia (SAR406 clade)	Unknown	NA	NA	NA	NA
50	denovo1454215	1.71172	1.69889	0.0128246	0.632707	308.005	321.422	310.33	0.173285	D_0__Bacteria	D_1__Cloacimonetes	D_2__MSBL2	D_3__uncultured bacterium	D_4__uncultured bacterium	D_5__uncultured bacterium	D_6__uncultured bacterium
51	denovo1459892	1.7217	1.70983	0.011877	0.763634	308.07	321.488	310.21	0.159484	D_0__Bacteria	D_1__Planctomycetes	D_2__Phycisphaerae	D_3__MSBL9	D_4__uncultured bacterium	D_5__uncultured bacterium	D_6__uncultured bacterium
52	denovo1468235	1.71282	1.70089	0.0119254	0.656643	308.017	321.434	310.176	0.160951	D_0__Bacteria	D_1__Cloacimonetes	D_2__MSBL8	D_3__uncultured bacterium	D_4__uncultured bacterium	D_5__uncultured bacterium	D_6__uncultured bacterium
53	denovo1469190	1.7168	1.705	0.0118039	0.705822	308.041	321.459	310.174	0.158939	D_0__Bacteria	D_1__Proteobacteria	D_2__Deltaproteobacteria	D_3__Desulfarculales	D_4__Desulfarculaceae	D_5__Desulfatiglans	D_6__uncultured bacterium
54	denovo1483560	1.72594	1.70345	0.0224868	0.687336	308.032	321.45	312.098	0.303051	D_0__Bacteria	D_1__Proteobacteria	D_2__Deltaproteobacteria	D_3__Desulfobacterales	D_4__Desulfobacteraceae	D_5__SEEP-SRB1	D_6__uncultured bacterium
55	denovo1484769	1.72041	1.70833	0.0120764	0.745739	308.061	321.479	310.239	0.1623	D_0__Bacteria	D_1__Chloroflexi	D_2__Dehalococcoidia	D_3__GIF9	D_4__uncultured bacterium	D_5__uncultured bacterium	D_6__uncultured bacterium
56	denovo1494083	1.71663	1.70264	0.0139922	0.677544	308.027	321.445	310.558	0.188658	D_0__Bacteria	D_1__Marinimicrobia (SAR406 clade)	Unknown	NA	NA	NA	NA
57	denovo1497453	1.71757	1.70383	0.0137347	0.69189	308.034	321.452	310.517	0.185059	D_0__Bacteria	D_1__Proteobacteria	D_2__Gammaproteobacteria	D_3__Alteromonadales	D_4__Psychromonadaceae	D_5__Psychromonas	D_6__uncultured marine bacterium
58	denovo1499179	1.70951	1.69867	0.0108388	0.630105	308.004	321.421	309.969	0.146471	D_0__Bacteria	D_1__Proteobacteria	D_2__Gammaproteobacteria	D_3__Alteromonadales	D_4__Psychromonadaceae	D_5__Psychromonas	NA
59	denovo1518389	1.72428	1.70949	0.0147888	0.75964	308.068	321.486	310.733	0.198622	D_0__Bacteria	D_1__Proteobacteria	D_2__Gammaproteobacteria	D_3__Alteromonadales	D_4__Psychromonadaceae	D_5__Psychromonas	NA
60	denovo1520449	1.71766	1.70709	0.0105711	0.730888	308.054	321.471	309.961	0.142169	D_0__Bacteria	D_1__Proteobacteria	D_2__Deltaproteobacteria	D_3__Desulfobacterales	D_4__Desulfobacteraceae	D_5__SEEP-SRB1	D_6__uncultured bacterium
61	denovo1527098	1.71908	1.70313	0.0159511	0.683477	308.03	321.448	310.915	0.215009	D_0__Bacteria	D_1__Proteobacteria	D_2__Deltaproteobacteria	D_3__Desulfarculales	D_4__Desulfarculaceae	D_5__Desulfatiglans	D_6__uncultured bacterium
62	denovo1545652	1.71274	1.7003	0.0124402	0.649614	308.013	321.431	310.267	0.167955	D_0__Bacteria	D_1__Atribacteria	D_2__uncultured bacterium	D_3__uncultured bacterium	D_4__uncultured bacterium	D_5__uncultured bacterium	D_6__uncultured bacterium
63	denovo1559529	1.70653	1.69011	0.016411	0.527596	307.953	321.37	310.943	0.222862	D_0__Bacteria	D_1__Omnitrophica	D_2__uncultured bacterium	D_3__uncultured bacterium	D_4__uncultured bacterium	D_5__uncultured bacterium	D_6__uncultured bacterium
64	denovo159020	1.70805	1.69548	0.0125632	0.59189	307.985	321.402	310.267	0.170085	D_0__Archaea	D_1__Woesearchaeota (DHVEG-6)	D_2__uncultured archaeon	D_3__uncultured archaeon	D_4__uncultured archaeon	D_5__uncultured archaeon	D_6__uncultured archaeon
65	denovo1591055	1.71744	1.70193	0.0155101	0.669107	308.023	321.441	310.83	0.209208	D_0__Bacteria	D_1__Proteobacteria	D_2__Gammaproteobacteria	D_3__Alteromonadales	D_4__Psychromonadaceae	D_5__Psychromonas	NA
66	denovo1618549	1.71169	1.69798	0.0137088	0.621782	307.999	321.417	310.486	0.18533	D_0__Bacteria	D_1__Chloroflexi	D_2__Dehalococcoidia	D_3__Napoli-4B-65	D_4__uncultured bacterium	D_5__uncultured bacterium	D_6__uncultured bacterium
67	denovo1640413	1.71775	1.70536	0.0123871	0.710186	308.043	321.461	310.281	0.166757	D_0__Bacteria	D_1__Aminicenantes	D_2__uncultured bacterium	D_3__uncultured bacterium	D_4__uncultured bacterium	D_5__uncultured bacterium	D_6__uncultured bacterium
68	denovo1645617	1.72046	1.70507	0.0153819	0.70673	308.042	321.459	310.82	0.207107	D_0__Bacteria	D_1__Proteobacteria	D_2__Gammaproteobacteria	D_3__Alteromonadales	D_4__Psychromonadaceae	D_5__Psychromonas	NA
69	denovo1652977	1.71679	1.7049	0.0118905	0.70464	308.041	321.458	310.189	0.160114	D_0__Bacteria	D_1__Proteobacteria	D_2__Gammaproteobacteria	D_3__Alteromonadales	D_4__Psychromonadaceae	D_5__Psychromonas	NA
70	denovo1654298	1.71412	1.70073	0.0133829	0.654746	308.016	321.433	310.439	0.180639	D_0__Bacteria	D_1__Omnitrophica	D_2__uncultured bacterium	D_3__uncultured bacterium	D_4__uncultured bacterium	D_5__uncultured bacterium	D_6__uncultured bacterium
71	denovo1656873	1.71346	1.69973	0.0137266	0.642793	308.01	321.427	310.497	0.185383	D_0__Bacteria	D_1__Cloacimonetes	D_2__MSBL2	NA	NA	NA	NA
72	denovo1658918	1.7232	1.69971	0.0234892	0.64246	308.01	321.427	312.266	0.317236	D_0__Bacteria	D_1__Aminicenantes	D_2__uncultured bacterium	D_3__uncultured bacterium	D_4__uncultured bacterium	D_5__uncultured bacterium	D_6__uncultured bacterium
73	denovo1679492	1.70978	1.69827	0.0115011	0.625312	308.001	321.419	310.087	0.155456	D_0__Bacteria	D_1__Omnitrophica	D_2__uncultured bacterium	D_3__uncultured bacterium	D_4__uncultured bacterium	D_5__uncultured bacterium	D_6__uncultured bacterium
74	denovo1687705	1.71825	1.70085	0.0174034	0.656139	308.016	321.434	311.168	0.23489	D_0__Bacteria	D_1__Marinimicrobia (SAR406 clade)	Unknown	NA	NA	NA	NA
75	denovo1723901	1.72521	1.70568	0.0195287	0.714013	308.045	321.463	311.572	0.262851	D_0__Bacteria	D_1__Proteobacteria	D_2__Gammaproteobacteria	D_3__Alteromonadales	D_4__Psychromonadaceae	D_5__Psychromonas	NA
76	denovo1729010	1.7217	1.71059	0.0111131	0.772781	308.074	321.492	310.076	0.149163	D_0__Bacteria	D_1__Bacteroidetes	D_2__Bacteroidetes BD2-2	D_3__uncultured bacterium	D_4__uncultured bacterium	D_5__uncultured bacterium	D_6__uncultured bacterium
77	denovo177968	1.71017	1.69821	0.0119611	0.624503	308.001	321.418	310.17	0.161681	D_0__Bacteria	D_1__Proteobacteria	D_2__Epsilonproteobacteria	D_3__Campylobacterales	D_4__Helicobacteraceae	D_5__Sulfurimonas	D_6__uncultured bacterium
78	denovo1787076	1.7132	1.70245	0.0107533	0.675336	308.026	321.444	309.972	0.145004	D_0__Archaea	D_1__Woesearchaeota (DHVEG-6)	D_2__uncultured euryarchaeote	D_3__uncultured euryarchaeote	D_4__uncultured euryarchaeote	D_5__uncultured euryarchaeote	D_6__uncultured euryarchaeote
79	denovo1789010	1.7288	1.70236	0.026438	0.674215	308.025	321.443	312.809	0.356522	D_0__Bacteria	D_1__Omnitrophica	D_2__uncultured bacterium	D_3__uncultured bacterium	D_4__uncultured bacterium	D_5__uncultured bacterium	D_6__uncultured bacterium
80	denovo1802905	1.72306	1.70145	0.0216069	0.663384	308.02	321.438	311.932	0.291525	D_0__Bacteria	D_1__Proteobacteria	D_2__Gammaproteobacteria	D_3__Alteromonadales	D_4__Psychromonadaceae	D_5__Psychromonas	D_6__uncultured marine bacterium
81	denovo1808370	1.71048	1.6999	0.0105877	0.644745	308.011	321.428	309.929	0.142978	D_0__Bacteria	D_1__Marinimicrobia (SAR406 clade)	Unknown	NA	NA	NA	NA
82	denovo1825589	1.72618	1.70857	0.0176033	0.748646	308.062	321.48	311.236	0.236546	D_0__Bacteria	D_1__Proteobacteria	D_2__Gammaproteobacteria	D_3__Alteromonadales	D_4__Psychromonadaceae	D_5__Psychromonas	NA
83	denovo1837579	1.71012	1.69881	0.0113143	0.631726	308.004	321.422	310.056	0.152886	D_0__Bacteria	D_1__Fibrobacteres	Unknown	NA	NA	NA	NA
84	denovo185469	1.7121	1.70153	0.0105728	0.6643	308.02	321.438	309.934	0.142644	D_0__Bacteria	D_1__Chlorobi	D_2__Chlorobia	D_3__Chlorobiales	D_4__SJA-28	D_5__uncultured bacterium	D_6__uncultured bacterium
85	denovo1871923	1.71144	1.69948	0.011966	0.639692	308.008	321.426	310.177	0.16163	D_0__Bacteria	D_1__Marinimicrobia (SAR406 clade)	Unknown	NA	NA	NA	NA
86	denovo1877512	1.71003	1.69897	0.0110636	0.633611	308.005	321.423	310.011	0.149485	D_0__Bacteria	D_1__Parcubacteria	D_2__uncultured bacterium	D_3__uncultured bacterium	D_4__uncultured bacterium	D_5__uncultured bacterium	D_6__uncultured bacterium
87	denovo1902489	1.7119	1.70146	0.010444	0.66346	308.02	321.438	309.911	0.140912	D_0__Bacteria	D_1__Proteobacteria	D_2__Gammaproteobacteria	D_3__Alteromonadales	D_4__Psychromonadaceae	D_5__Psychromonas	NA
88	denovo1902670	1.71412	1.7037	0.0104243	0.690281	308.033	321.451	309.918	0.140467	D_0__Bacteria	D_1__Marinimicrobia (SAR406 clade)	Unknown	NA	NA	NA	NA
89	denovo1905522	1.71575	1.70225	0.013496	0.672942	308.025	321.442	310.467	0.182007	D_0__Bacteria	D_1__Proteobacteria	D_2__Gammaproteobacteria	D_3__Alteromonadales	D_4__Psychromonadaceae	D_5__Psychromonas	NA
90	denovo1906183	1.71128	1.70025	0.0110359	0.648959	308.013	321.431	310.012	0.149001	D_0__Bacteria	D_1__Proteobacteria	D_2__Deltaproteobacteria	D_3__Desulfobacterales	D_4__Desulfobacteraceae	D_5__SEEP-SRB1	D_6__uncultured delta proteobacterium
91	denovo1909240	1.71993	1.70942	0.0105153	0.758731	308.067	321.485	309.962	0.141233	D_0__Bacteria	D_1__Proteobacteria	D_2__Gammaproteobacteria	D_3__Alteromonadales	D_4__Psychromonadaceae	D_5__Psychromonas	NA
92	denovo1919699	1.70925	1.69769	0.0115611	0.618327	307.998	321.415	310.095	0.156321	D_0__Bacteria	D_1__Fibrobacteres	D_2__Chitinivibrionia	D_3__uncultured	D_4__uncultured bacterium	D_5__uncultured bacterium	D_6__uncultured bacterium
93	denovo1919717	1.72234	1.7118	0.0105349	0.787295	308.081	321.499	309.978	0.141304	D_0__Bacteria	D_1__PAUC34f	D_2__uncultured bacterium	D_3__uncultured bacterium	D_4__uncultured bacterium	D_5__uncultured bacterium	D_6__uncultured bacterium
94	denovo1949829	1.73698	1.70943	0.0275524	0.758893	308.067	321.485	313.033	0.370058	D_0__Bacteria	D_1__Proteobacteria	D_2__Gammaproteobacteria	D_3__Alteromonadales	D_4__Psychromonadaceae	D_5__Psychromonas	NA
95	denovo1950143	1.71575	1.70516	0.0105927	0.707793	308.042	321.46	309.956	0.142617	D_0__Bacteria	D_1__Proteobacteria	D_2__Gammaproteobacteria	D_3__Alteromonadales	D_4__Psychromonadaceae	D_5__Psychromonas	NA
96	denovo1957920	1.71494	1.70343	0.0115078	0.687108	308.032	321.45	310.113	0.15509	D_0__Bacteria	D_1__Proteobacteria	D_2__Gammaproteobacteria	D_3__Alteromonadales	D_4__Psychromonadaceae	D_5__Psychromonas	NA
97	denovo1969081	1.70944	1.69859	0.0108485	0.629132	308.003	321.421	309.97	0.146609	D_0__Bacteria	D_1__Omnitrophica	D_2__uncultured bacterium	D_3__uncultured bacterium	D_4__uncultured bacterium	D_5__uncultured bacterium	D_6__uncultured bacterium
98	denovo1981386	1.72163	1.71037	0.0112638	0.770114	308.073	321.491	310.102	0.151205	D_0__Bacteria	D_1__Chloroflexi	D_2__Dehalococcoidia	D_3__MSBL5	D_4__uncultured bacterium	D_5__uncultured bacterium	D_6__uncultured bacterium
99	denovo1993811	1.70953	1.6984	0.0111291	0.626852	308.002	321.419	310.02	0.150418	D_0__Bacteria	D_1__Planctomycetes	D_2__Phycisphaerae	D_3__MSBL9	D_4__uncultured bacterium	D_5__uncultured bacterium	D_6__uncultured bacterium
100	denovo2006135	1.72525	1.70125	0.0239999	0.660939	308.019	321.436	312.364	0.323848	D_0__Bacteria	D_1__Proteobacteria	D_2__Gammaproteobacteria	D_3__Alteromonadales	D_4__Psychromonadaceae	D_5__Psychromonas	NA
101	denovo2022887	1.71673	1.70561	0.0111191	0.713188	308.045	321.463	310.053	0.149666	D_0__Bacteria	D_1__Marinimicrobia (SAR406 clade)	Unknown	NA	NA	NA	NA
102	denovo20258	1.71371	1.70062	0.0130984	0.653356	308.015	321.433	310.387	0.176811	D_0__Bacteria	D_1__Proteobacteria	D_2__Gammaproteobacteria	D_3__Alteromonadales	D_4__Psychromonadaceae	D_5__Psychromonas	NA
103	denovo2035912	1.71551	1.70417	0.0113368	0.695917	308.036	321.454	310.085	0.152721	D_0__Bacteria	D_1__Proteobacteria	D_2__Deltaproteobacteria	D_3__Desulfarculales	D_4__Desulfarculaceae	D_5__Desulfatiglans	D_6__uncultured bacterium
104	denovo2040587	1.71261	1.69844	0.0141724	0.627237	308.002	321.42	310.572	0.191547	D_0__Archaea	D_1__Woesearchaeota (DHVEG-6)	D_2__uncultured archaeon	D_3__uncultured archaeon	D_4__uncultured archaeon	D_5__uncultured archaeon	D_6__uncultured archaeon
105	denovo2041156	1.7122	1.69946	0.0127373	0.639549	308.008	321.426	310.317	0.17205	D_0__Bacteria	D_1__Atribacteria	Unknown	NA	NA	NA	NA
106	denovo2057545	1.71763	1.70451	0.0131133	0.700015	308.038	321.456	310.408	0.176619	D_0__Bacteria	D_1__Chloroflexi	D_2__Anaerolineae	D_3__Anaerolineales	D_4__Anaerolineaceae	D_5__uncultured	D_6__uncultured bacterium
107	denovo2060377	1.71778	1.69913	0.0186506	0.635588	308.006	321.424	311.387	0.251971	D_0__Bacteria	D_1__Proteobacteria	D_2__Gammaproteobacteria	D_3__Alteromonadales	D_4__Psychromonadaceae	D_5__Psychromonas	NA
108	denovo2070355	1.71134	1.69861	0.0127337	0.629328	308.003	321.421	310.312	0.172084	D_0__Bacteria	D_1__Chlorobi	D_2__Chlorobia	D_3__Chlorobiales	D_4__SJA-28	D_5__uncultured bacterium	D_6__uncultured bacterium
109	denovo207354	1.71317	1.69775	0.0154221	0.618978	307.998	321.416	310.796	0.208518	D_0__Bacteria	D_1__Cloacimonetes	D_2__MSBL2	D_3__uncultured bacterium	D_4__uncultured bacterium	D_5__uncultured bacterium	D_6__uncultured bacterium
110	denovo2076411	1.7085	1.69812	0.0103834	0.62348	308	321.418	309.884	0.140361	D_0__Bacteria	D_1__Planctomycetes	D_2__Phycisphaerae	D_3__MSBL9	D_4__uncultured organism	D_5__uncultured organism	D_6__uncultured organism
111	denovo2079845	1.71269	1.70041	0.012278	0.650937	308.014	321.431	310.238	0.165755	D_0__Bacteria	D_1__Chloroflexi	D_2__Dehalococcoidia	D_3__FW22	D_4__uncultured bacterium	D_5__uncultured bacterium	D_6__uncultured bacterium
112	denovo2089762	1.71678	1.69867	0.0181125	0.629993	308.003	321.421	311.288	0.244766	D_0__Bacteria	D_1__Omnitrophica	D_2__uncultured bacterium	D_3__uncultured bacterium	D_4__uncultured bacterium	D_5__uncultured bacterium	D_6__uncultured bacterium
113	denovo210586	1.71223	1.69793	0.0143013	0.621149	307.999	321.417	310.593	0.193345	D_0__Archaea	D_1__Diapherotrites	D_2__uncultured archaeon	D_3__uncultured archaeon	D_4__uncultured archaeon	D_5__uncultured archaeon	D_6__uncultured archaeon
114	denovo2107504	1.71536	1.70409	0.0112644	0.694993	308.036	321.453	310.072	0.151753	D_0__Bacteria	D_1__Proteobacteria	D_2__Deltaproteobacteria	D_3__Desulfobacterales	D_4__Desulfobacteraceae	D_5__SEEP-SRB1	D_6__uncultured delta proteobacterium
115	denovo2107703	1.7176	1.70182	0.0157801	0.667724	308.022	321.44	310.878	0.212864	D_0__Bacteria	D_1__Deferribacteres	D_2__Deferribacteres Incertae Sedis	D_3__Unknown Order	D_4__Unknown Family	D_5__Caldithrix	D_6__uncultured organism
116	denovo2129589	1.71245	1.69948	0.0129709	0.639786	308.008	321.426	310.359	0.175203	D_0__Bacteria	D_1__Proteobacteria	D_2__Gammaproteobacteria	D_3__Alteromonadales	D_4__Psychromonadaceae	D_5__Psychromonas	NA
117	denovo2155012	1.71052	1.69784	0.0126807	0.620107	307.999	321.416	310.299	0.171445	D_0__Bacteria	D_1__Proteobacteria	D_2__Gammaproteobacteria	D_3__Alteromonadales	D_4__Psychromonadaceae	D_5__Psychromonas	NA
118	denovo215946	1.71297	1.70069	0.0122885	0.654188	308.015	321.433	310.241	0.165871	D_0__Bacteria	D_1__Proteobacteria	D_2__Gammaproteobacteria	D_3__Alteromonadales	D_4__Psychromonadaceae	D_5__Psychromonas	NA
119	denovo2171859	1.71238	1.70073	0.0116549	0.654691	308.016	321.433	310.127	0.157315	D_0__Bacteria	D_1__Cloacimonetes	D_2__MSBL8	D_3__uncultured bacterium	D_4__uncultured bacterium	D_5__uncultured bacterium	D_6__uncultured bacterium
120	denovo2172997	1.7217	1.70989	0.0118117	0.764415	308.07	321.488	310.198	0.158603	D_0__Bacteria	D_1__Chloroflexi	D_2__Dehalococcoidia	D_3__Napoli-4B-65	D_4__uncultured bacterium	D_5__uncultured bacterium	D_6__uncultured bacterium
121	denovo2188651	1.71751	1.7022	0.0153039	0.672365	308.024	321.442	310.794	0.206394	D_0__Bacteria	D_1__Marinimicrobia (SAR406 clade)	Unknown	NA	NA	NA	NA
122	denovo2190172	1.71649	1.70447	0.0120228	0.699525	308.038	321.456	310.211	0.161935	D_0__Bacteria	D_1__Proteobacteria	D_2__Deltaproteobacteria	D_3__Desulfarculales	D_4__Desulfarculaceae	D_5__Desulfatiglans	NA
123	denovo2197206	1.71121	1.69888	0.0123266	0.63257	308.005	321.422	310.24	0.166557	D_0__Bacteria	D_1__Marinimicrobia (SAR406 clade)	Unknown	NA	NA	NA	NA
124	denovo2214863	1.71479	1.70313	0.0116644	0.683408	308.03	321.448	310.14	0.157229	D_0__Bacteria	D_1__Proteobacteria	D_2__Gammaproteobacteria	D_3__Alteromonadales	D_4__Psychromonadaceae	D_5__Psychromonas	NA
125	denovo2238542	1.71224	1.69813	0.0141098	0.623641	308	321.418	310.559	0.190733	D_0__Bacteria	D_1__Bacteroidetes	D_2__SB-5	D_3__uncultured bacterium	D_4__uncultured bacterium	D_5__uncultured bacterium	D_6__uncultured bacterium
126	denovo2242107	1.71304	1.69976	0.0132791	0.643123	308.01	321.428	310.416	0.179337	D_0__Bacteria	D_1__Marinimicrobia (SAR406 clade)	Unknown	NA	NA	NA	NA
127	denovo224356	1.7167	1.70595	0.0107569	0.717199	308.047	321.465	309.989	0.144763	D_0__Bacteria	D_1__Cloacimonetes	D_2__MSBL2	D_3__uncultured bacterium	D_4__uncultured bacterium	D_5__uncultured bacterium	D_6__uncultured bacterium
128	denovo2246495	1.71553	1.70487	0.0106622	0.704269	308.04	321.458	309.967	0.143577	D_0__Bacteria	D_1__Proteobacteria	D_2__Gammaproteobacteria	D_3__Alteromonadales	D_4__Psychromonadaceae	D_5__Psychromonas	NA
129	denovo2270195	1.71625	1.69921	0.0170344	0.636564	308.007	321.424	311.094	0.230125	D_0__Bacteria	D_1__Marinimicrobia (SAR406 clade)	Unknown	NA	NA	NA	NA
130	denovo2285345	1.72706	1.70322	0.0238387	0.684549	308.031	321.448	312.342	0.321313	D_0__Bacteria	D_1__Omnitrophica	D_2__uncultured bacterium	D_3__uncultured bacterium	D_4__uncultured bacterium	D_5__uncultured bacterium	D_6__uncultured bacterium
131	denovo2289419	1.70929	1.69811	0.0111715	0.623397	308	321.418	310.026	0.151015	D_0__Bacteria	D_1__Proteobacteria	D_2__Deltaproteobacteria	D_3__Desulfarculales	D_4__Desulfarculaceae	D_5__Desulfatiglans	D_6__uncultured bacterium
132	denovo2293416	1.71167	1.69884	0.0128318	0.632119	308.005	321.422	310.331	0.173388	D_0__Archaea	D_1__Euryarchaeota	D_2__Thermoplasmata	D_3__Thermoplasmatales	D_4__ASC21	D_5__uncultured archaeon	D_6__uncultured archaeon
133	denovo2295143	1.71483	1.70376	0.0110733	0.690949	308.034	321.451	310.036	0.149207	D_0__Bacteria	D_1__Atribacteria	D_2__uncultured bacterium	D_3__uncultured bacterium	D_4__uncultured bacterium	D_5__uncultured bacterium	D_6__uncultured bacterium
134	denovo2303643	1.71566	1.69853	0.0171323	0.628379	308.003	321.42	311.109	0.231538	D_0__Bacteria	D_1__Planctomycetes	D_2__Phycisphaerae	D_3__MSBL9	D_4__uncultured bacterium	D_5__uncultured bacterium	D_6__uncultured bacterium
135	denovo2311969	1.71195	1.69951	0.0124467	0.640066	308.008	321.426	310.264	0.16812	D_0__Bacteria	D_1__Proteobacteria	D_2__Deltaproteobacteria	D_3__Desulfobacterales	D_4__Desulfobacteraceae	D_5__SEEP-SRB1	D_6__uncultured delta proteobacterium
136	denovo2319443	1.71756	1.70541	0.0121491	0.710732	308.044	321.461	310.238	0.163549	D_0__Bacteria	D_1__Proteobacteria	D_2__Gammaproteobacteria	D_3__Alteromonadales	D_4__Psychromonadaceae	D_5__Psychromonas	NA
137	denovo232937	1.7217	1.71028	0.0114246	0.769051	308.072	321.49	310.13	0.153371	D_0__Bacteria	D_1__Marinimicrobia (SAR406 clade)	D_2__uncultured bacterium	D_3__uncultured bacterium	D_4__uncultured bacterium	D_5__uncultured bacterium	D_6__uncultured bacterium
138	denovo251197	1.71857	1.69951	0.0190594	0.640113	308.008	321.426	311.463	0.257439	D_0__Bacteria	D_1__Marinimicrobia (SAR406 clade)	Unknown	NA	NA	NA	NA
139	denovo255812	1.71105	1.69917	0.0118818	0.636076	308.006	321.424	310.16	0.16052	D_0__Bacteria	D_1__Bacteroidetes	D_2__Sphingobacteriia	D_3__Sphingobacteriales	D_4__Lentimicrobiaceae	D_5__uncultured bacterium	D_6__uncultured bacterium
140	denovo260787	1.71424	1.69154	0.0227089	0.544616	307.961	321.378	312.096	0.308137	D_0__Bacteria	D_1__Cloacimonetes	D_2__MSBL2	D_3__uncultured bacterium	D_4__uncultured bacterium	D_5__uncultured bacterium	D_6__uncultured bacterium
141	denovo267372	1.71067	1.69915	0.0115191	0.635779	308.006	321.424	310.094	0.155622	D_0__Bacteria	D_1__Chlorobi	D_2__Chlorobia	D_3__Chlorobiales	D_4__SJA-28	D_5__uncultured bacterium	D_6__uncultured bacterium
142	denovo277164	1.71295	1.7025	0.0104507	0.67592	308.026	321.444	309.917	0.140919	D_0__Bacteria	D_1__Cloacimonetes	D_2__MSBL2	NA	NA	NA	NA
143	denovo281651	1.71307	1.70047	0.0126067	0.651563	308.014	321.432	310.298	0.170187	D_0__Bacteria	D_1__Planctomycetes	D_2__Phycisphaerae	D_3__MSBL9	D_4__uncultured bacterium	D_5__uncultured bacterium	D_6__uncultured bacterium
144	denovo287917	1.72403	1.70581	0.0182166	0.715559	308.046	321.464	311.336	0.245173	D_0__Bacteria	D_1__Omnitrophica	D_2__uncultured bacterium	D_3__uncultured bacterium	D_4__uncultured bacterium	D_5__uncultured bacterium	D_6__uncultured bacterium
145	denovo291085	1.71899	1.70041	0.018576	0.650935	308.014	321.431	311.379	0.250779	D_0__Bacteria	D_1__Proteobacteria	D_2__Gammaproteobacteria	D_3__Alteromonadales	D_4__Psychromonadaceae	D_5__Psychromonas	NA
146	denovo293195	1.71219	1.70148	0.0107117	0.66371	308.02	321.438	309.959	0.144522	D_0__Bacteria	D_1__Proteobacteria	D_2__Gammaproteobacteria	D_3__Alteromonadales	D_4__Psychromonadaceae	D_5__Psychromonas	NA
147	denovo304579	1.72185	1.70961	0.012248	0.761014	308.068	321.486	310.276	0.164487	D_0__Bacteria	D_1__Proteobacteria	D_2__Gammaproteobacteria	D_3__Alteromonadales	D_4__Psychromonadaceae	D_5__Psychromonas	NA
148	denovo335440	1.71533	1.70421	0.0111206	0.696401	308.036	321.454	310.046	0.149806	D_0__Bacteria	D_1__Proteobacteria	D_2__Gammaproteobacteria	D_3__Alteromonadales	D_4__Psychromonadaceae	D_5__Psychromonas	NA
149	denovo354597	1.71274	1.7008	0.01194	0.655535	308.016	321.434	310.178	0.161157	D_0__Bacteria	D_1__Cloacimonetes	D_2__MSBL8	D_3__uncultured bacterium	D_4__uncultured bacterium	D_5__uncultured bacterium	D_6__uncultured bacterium
150	denovo376584	1.7161	1.70566	0.0104399	0.713809	308.045	321.463	309.931	0.140519	D_0__Bacteria	D_1__Omnitrophica	D_2__uncultured bacterium	D_3__uncultured bacterium	D_4__uncultured bacterium	D_5__uncultured bacterium	D_6__uncultured bacterium
151	denovo377440	1.71948	1.70098	0.0184935	0.657756	308.017	321.435	311.366	0.249584	D_0__Bacteria	D_1__Omnitrophica	D_2__uncultured bacterium	D_3__uncultured bacterium	D_4__uncultured bacterium	D_5__uncultured bacterium	D_6__uncultured bacterium
152	denovo377572	1.71444	1.70347	0.0109655	0.687541	308.032	321.45	310.015	0.147778	D_0__Bacteria	D_1__Bacteroidetes	D_2__Sphingobacteriia	D_3__Sphingobacteriales	D_4__Lentimicrobiaceae	D_5__uncultured bacterium	D_6__uncultured bacterium
153	denovo407309	1.71201	1.69932	0.0126912	0.637795	308.007	321.425	310.308	0.171441	D_0__Bacteria	D_1__Marinimicrobia (SAR406 clade)	D_2__uncultured bacterium	D_3__uncultured bacterium	D_4__uncultured bacterium	D_5__uncultured bacterium	D_6__uncultured bacterium
154	denovo41060	1.71355	1.70082	0.0127337	0.655743	308.016	321.434	310.322	0.171867	D_0__Bacteria	D_1__Proteobacteria	D_2__Gammaproteobacteria	D_3__Alteromonadales	D_4__Psychromonadaceae	D_5__Psychromonas	NA
155	denovo418239	1.71061	1.69831	0.0123051	0.625696	308.001	321.419	310.233	0.166322	D_0__Bacteria	D_1__Proteobacteria	D_2__Gammaproteobacteria	D_3__Alteromonadales	D_4__Psychromonadaceae	D_5__Psychromonas	NA
156	denovo430015	1.71256	1.70005	0.0125043	0.646625	308.012	321.429	310.277	0.168845	D_0__Bacteria	D_1__Cloacimonetes	D_2__MSBL2	D_3__uncultured bacterium	D_4__uncultured bacterium	D_5__uncultured bacterium	D_6__uncultured bacterium
157	denovo436260	1.73152	1.70623	0.0252929	0.720603	308.048	321.466	312.615	0.340328	D_0__Bacteria	D_1__Proteobacteria	D_2__Gammaproteobacteria	D_3__Alteromonadales	D_4__Psychromonadaceae	D_5__Psychromonas	NA
158	denovo450932	1.73248	1.7051	0.0273833	0.707004	308.042	321.459	312.989	0.368694	D_0__Bacteria	D_1__Proteobacteria	D_2__Deltaproteobacteria	D_3__Desulfobacterales	D_4__Desulfobacteraceae	D_5__SEEP-SRB1	D_6__uncultured bacterium
159	denovo45329	1.7232	1.70706	0.0161425	0.730544	308.053	321.471	310.966	0.217103	D_0__Bacteria	D_1__Chloroflexi	D_2__Dehalococcoidia	D_3__GIF9	D_4__uncultured bacterium	D_5__uncultured bacterium	D_6__uncultured bacterium
160	denovo453566	1.72045	1.70646	0.013985	0.723364	308.05	321.468	310.574	0.18815	D_0__Bacteria	D_1__Bacteroidetes	D_2__Bacteroidetes BD2-2	D_3__uncultured bacterium	D_4__uncultured bacterium	D_5__uncultured bacterium	D_6__uncultured bacterium
161	denovo455373	1.71042	1.69791	0.0125072	0.620962	307.999	321.417	310.268	0.169092	D_0__Bacteria	D_1__Cloacimonetes	D_2__MSBL2	NA	NA	NA	NA
162	denovo46204	1.71125	1.69887	0.0123781	0.632454	308.005	321.422	310.249	0.167254	D_0__Bacteria	D_1__Cloacimonetes	D_2__MSBL2	D_3__uncultured bacterium	D_4__uncultured bacterium	D_5__uncultured bacterium	D_6__uncultured bacterium
163	denovo469584	1.71602	1.70519	0.0108377	0.70809	308.042	321.46	310	0.145914	D_0__Bacteria	D_1__Marinimicrobia (SAR406 clade)	D_2__uncultured bacterium	D_3__uncultured bacterium	D_4__uncultured bacterium	D_5__uncultured bacterium	D_6__uncultured bacterium
164	denovo48429	1.71071	1.69978	0.0109225	0.643397	308.01	321.428	309.989	0.147509	D_0__Bacteria	D_1__Cloacimonetes	D_2__MSBL2	D_3__uncultured bacterium	D_4__uncultured bacterium	D_5__uncultured bacterium	D_6__uncultured bacterium
165	denovo499243	1.71315	1.69991	0.0132389	0.644894	308.011	321.428	310.41	0.178779	D_0__Bacteria	D_1__Aminicenantes	D_2__uncultured bacterium	D_3__uncultured bacterium	D_4__uncultured bacterium	D_5__uncultured bacterium	D_6__uncultured bacterium
166	denovo501734	1.7106	1.69892	0.0116752	0.633051	308.005	321.423	310.122	0.157752	D_0__Bacteria	D_1__Chlorobi	D_2__Chlorobia	D_3__Chlorobiales	D_4__SJA-28	D_5__uncultured bacterium	D_6__uncultured bacterium
167	denovo510369	1.71081	1.69827	0.0125472	0.62522	308.001	321.419	310.277	0.169598	D_0__Bacteria	D_1__Proteobacteria	D_2__Deltaproteobacteria	D_3__Desulfobacterales	D_4__Desulfobacteraceae	D_5__SEEP-SRB1	D_6__uncultured delta proteobacterium
168	denovo526514	1.7114	1.70046	0.0109346	0.651494	308.014	321.432	309.995	0.147615	D_0__Bacteria	D_1__Fibrobacteres	Unknown	NA	NA	NA	NA
169	denovo52695	1.71356	1.70164	0.0119162	0.66561	308.021	321.439	310.178	0.160758	D_0__Bacteria	D_1__Aminicenantes	D_2__uncultured bacterium	D_3__uncultured bacterium	D_4__uncultured bacterium	D_5__uncultured bacterium	D_6__uncultured bacterium
170	denovo53193	1.71633	1.70451	0.0118208	0.69996	308.038	321.456	310.174	0.159212	D_0__Bacteria	D_1__Proteobacteria	D_2__Gammaproteobacteria	D_3__Alteromonadales	D_4__Psychromonadaceae	D_5__Psychromonas	NA
171	denovo53736	1.71748	1.70651	0.0109726	0.723932	308.05	321.468	310.031	0.147618	D_0__Bacteria	D_1__Chloroflexi	D_2__Dehalococcoidia	D_3__FW22	D_4__uncultured bacterium	D_5__uncultured bacterium	D_6__uncultured bacterium
172	denovo559741	1.71127	1.69981	0.0114608	0.643717	308.01	321.428	310.087	0.154776	D_0__Bacteria	D_1__Cloacimonetes	D_2__MSBL2	D_3__uncultured bacterium	D_4__uncultured bacterium	D_5__uncultured bacterium	D_6__uncultured bacterium
173	denovo571930	1.71459	1.7035	0.0110974	0.687855	308.032	321.45	310.039	0.149554	D_0__Bacteria	D_1__Omnitrophica	D_2__uncultured bacterium	D_3__uncultured bacterium	D_4__uncultured bacterium	D_5__uncultured bacterium	D_6__uncultured bacterium
174	denovo60477	1.71639	1.7049	0.0114952	0.704611	308.04	321.458	310.117	0.154791	D_0__Bacteria	D_1__Proteobacteria	D_2__Gammaproteobacteria	D_3__Alteromonadales	D_4__Psychromonadaceae	D_5__Psychromonas	NA
175	denovo616300	1.71571	1.70202	0.0136928	0.670147	308.023	321.441	310.501	0.184686	D_0__Bacteria	D_1__Cloacimonetes	D_2__MSBL8	D_3__uncultured bacterium	D_4__uncultured bacterium	D_5__uncultured bacterium	D_6__uncultured bacterium
176	denovo61946	1.70642	1.68969	0.0167335	0.522525	307.95	321.367	311	0.227297	D_0__Bacteria	D_1__Parcubacteria	Unknown	NA	NA	NA	NA
177	denovo636785	1.71228	1.70159	0.0106974	0.664981	308.021	321.438	309.957	0.14432	D_0__Bacteria	D_1__Cloacimonetes	D_2__MSBL2	D_3__uncultured bacterium	D_4__uncultured bacterium	D_5__uncultured bacterium	D_6__uncultured bacterium
178	denovo640653	1.71456	1.7022	0.0123617	0.672296	308.024	321.442	310.261	0.166715	D_0__Bacteria	D_1__Omnitrophica	D_2__uncultured bacterium	D_3__uncultured bacterium	D_4__uncultured bacterium	D_5__uncultured bacterium	D_6__uncultured bacterium
179	denovo649300	1.7288	1.71595	0.0128484	0.836955	308.106	321.524	310.413	0.171931	D_0__Bacteria	D_1__Proteobacteria	D_2__Gammaproteobacteria	D_3__Alteromonadales	D_4__Psychromonadaceae	D_5__Psychromonas	NA
180	denovo654475	1.72716	1.7092	0.0179585	0.756155	308.066	321.484	311.303	0.241234	D_0__Bacteria	D_1__Proteobacteria	D_2__Gammaproteobacteria	D_3__Alteromonadales	D_4__Psychromonadaceae	D_5__Psychromonas	NA
181	denovo656915	1.7171	1.70338	0.0137125	0.686493	308.032	321.449	310.511	0.184808	D_0__Bacteria	D_1__Proteobacteria	D_2__Gammaproteobacteria	D_3__Alteromonadales	D_4__Psychromonadaceae	D_5__Psychromonas	NA
182	denovo680407	1.71126	1.69888	0.0123753	0.632611	308.005	321.422	310.248	0.167215	D_0__Bacteria	D_1__Proteobacteria	D_2__Deltaproteobacteria	D_3__Desulfarculales	D_4__Desulfarculaceae	D_5__Desulfatiglans	D_6__uncultured bacterium
183	denovo688334	1.72587	1.71351	0.0123581	0.807774	308.092	321.51	310.314	0.165599	D_0__Bacteria	D_1__Omnitrophica	D_2__uncultured bacterium	D_3__uncultured bacterium	D_4__uncultured bacterium	D_5__uncultured bacterium	D_6__uncultured bacterium
184	denovo68979	1.71468	1.69874	0.0159394	0.630895	308.004	321.422	310.894	0.215391	D_0__Bacteria	D_1__Cloacimonetes	D_2__MSBL2	D_3__uncultured bacterium	D_4__uncultured bacterium	D_5__uncultured bacterium	D_6__uncultured bacterium
185	denovo719515	1.72716	1.70955	0.0176063	0.760373	308.068	321.486	311.241	0.236454	D_0__Bacteria	D_1__Chloroflexi	D_2__Dehalococcoidia	D_3__MSBL5	D_4__uncultured bacterium	D_5__uncultured bacterium	D_6__uncultured bacterium
186	denovo724137	1.72328	1.70929	0.0139867	0.757248	308.067	321.484	310.587	0.187871	D_0__Bacteria	D_1__Chloroflexi	D_2__Dehalococcoidia	D_3__GIF9	D_4__uncultured bacterium	D_5__uncultured bacterium	D_6__uncultured bacterium
187	denovo726961	1.7112	1.69931	0.0118919	0.637743	308.007	321.425	310.163	0.160645	D_0__Bacteria	D_1__Bacteroidetes	D_2__Bacteroidetes BD2-2	NA	NA	NA	NA
188	denovo734376	1.71563	1.70436	0.0112709	0.698195	308.037	321.455	310.074	0.151817	D_0__Bacteria	D_1__Proteobacteria	D_2__Gammaproteobacteria	D_3__Alteromonadales	D_4__Psychromonadaceae	D_5__Psychromonas	NA
189	denovo73852	1.71168	1.69766	0.014028	0.61791	307.997	321.415	310.543	0.18968	D_0__Bacteria	D_1__Microgenomates	D_2__Candidatus Levybacteria	NA	NA	NA	NA
190	denovo742162	1.71136	1.6992	0.0121584	0.636438	308.007	321.424	310.211	0.164255	D_0__Bacteria	D_1__Proteobacteria	D_2__Gammaproteobacteria	D_3__Alteromonadales	D_4__Psychromonadaceae	D_5__Psychromonas	NA
191	denovo748280	1.7102	1.69899	0.0112121	0.633866	308.005	321.423	310.038	0.151489	D_0__Bacteria	D_1__Chlorobi	D_2__Chlorobia	D_3__Chlorobiales	D_4__SJA-28	D_5__uncultured bacterium	D_6__uncultured bacterium
192	denovo7507	1.72197	1.70586	0.0161141	0.716162	308.046	321.464	310.956	0.21687	D_0__Bacteria	D_1__Omnitrophica	D_2__uncultured bacterium	D_3__uncultured bacterium	D_4__uncultured bacterium	D_5__uncultured bacterium	D_6__uncultured bacterium
193	denovo751280	1.71623	1.69962	0.0166054	0.641435	308.009	321.427	311.018	0.224278	D_0__Bacteria	D_1__Omnitrophica	D_2__uncultured bacterium	D_3__uncultured bacterium	D_4__uncultured bacterium	D_5__uncultured bacterium	D_6__uncultured bacterium
194	denovo779007	1.71558	1.70284	0.0127397	0.679978	308.028	321.446	310.333	0.17175	D_0__Bacteria	D_1__Proteobacteria	D_2__Gammaproteobacteria	D_3__Alteromonadales	D_4__Psychromonadaceae	D_5__Psychromonas	NA
195	denovo783506	1.71673	1.69858	0.018151	0.628954	308.003	321.421	311.294	0.245299	D_0__Bacteria	D_1__Cloacimonetes	D_2__MSBL2	D_3__uncultured bacterium	D_4__uncultured bacterium	D_5__uncultured bacterium	D_6__uncultured bacterium
196	denovo791715	1.71595	1.70543	0.0105146	0.711053	308.044	321.461	309.943	0.141544	D_0__Bacteria	D_1__Proteobacteria	D_2__Gammaproteobacteria	D_3__Alteromonadales	D_4__Psychromonadaceae	D_5__Psychromonas	NA
197	denovo843565	1.71128	1.70052	0.0107583	0.652247	308.015	321.432	309.963	0.145231	D_0__Archaea	D_1__Woesearchaeota (DHVEG-6)	Unknown	NA	NA	NA	NA
198	denovo844345	1.72159	1.70513	0.0164645	0.707395	308.042	321.46	311.016	0.221677	D_0__Bacteria	D_1__Proteobacteria	D_2__Gammaproteobacteria	D_3__Alteromonadales	D_4__Psychromonadaceae	D_5__Psychromonas	NA
199	denovo848014	1.71323	1.69885	0.0143717	0.632266	308.005	321.422	310.61	0.194193	D_0__Bacteria	D_1__Omnitrophica	D_2__uncultured bacterium	D_3__uncultured bacterium	D_4__uncultured bacterium	D_5__uncultured bacterium	D_6__uncultured bacterium
200	denovo861995	1.70967	1.69802	0.0116511	0.62227	308	321.417	310.113	0.157508	D_0__Bacteria	D_1__Proteobacteria	D_2__Deltaproteobacteria	D_3__Desulfarculales	D_4__Desulfarculaceae	D_5__Desulfatiglans	D_6__uncultured bacterium
201	denovo885227	1.70996	1.69934	0.0106248	0.638039	308.007	321.425	309.933	0.143525	D_0__Bacteria	D_1__Marinimicrobia (SAR406 clade)	Unknown	NA	NA	NA	NA
202	denovo895115	1.72111	1.70763	0.0134815	0.737293	308.057	321.475	310.489	0.181257	D_0__Bacteria	D_1__Proteobacteria	D_2__Gammaproteobacteria	D_3__Alteromonadales	D_4__Psychromonadaceae	D_5__Psychromonas	NA
203	denovo901415	1.71059	1.69937	0.0112151	0.638467	308.008	321.425	310.04	0.151496	D_0__Bacteria	D_1__Proteobacteria	D_2__Gammaproteobacteria	D_3__Alteromonadales	D_4__Psychromonadaceae	D_5__Psychromonas	NA
204	denovo91469	1.71413	1.70126	0.0128669	0.661061	308.019	321.437	310.348	0.173622	D_0__Bacteria	D_1__Aminicenantes	D_2__uncultured bacterium	D_3__uncultured bacterium	D_4__uncultured bacterium	D_5__uncultured bacterium	D_6__uncultured bacterium
205	denovo931409	1.71705	1.70179	0.0152619	0.667383	308.022	321.44	310.784	0.205877	D_0__Bacteria	D_1__Omnitrophica	D_2__uncultured bacterium	D_3__uncultured bacterium	D_4__uncultured bacterium	D_5__uncultured bacterium	D_6__uncultured bacterium
206	denovo937969	1.71321	1.69787	0.0153363	0.62046	307.999	321.416	310.781	0.207344	D_0__Bacteria	D_1__Acidobacteria	D_2__Subgroup 11	D_3__uncultured Acidobacteria bacterium	D_4__uncultured Acidobacteria bacterium	D_5__uncultured Acidobacteria bacterium	D_6__uncultured Acidobacteria bacterium
207	denovo939391	1.72551	1.70973	0.0157771	0.762477	308.069	321.487	310.912	0.211868	D_0__Bacteria	D_1__Omnitrophica	D_2__uncultured bacterium	D_3__uncultured bacterium	D_4__uncultured bacterium	D_5__uncultured bacterium	D_6__uncultured bacterium
208	denovo945426	1.71387	1.70092	0.0129501	0.65696	308.017	321.434	310.362	0.174779	D_0__Bacteria	D_1__Cloacimonetes	D_2__MSBL8	D_3__uncultured bacterium	D_4__uncultured bacterium	D_5__uncultured bacterium	D_6__uncultured bacterium
209	denovo984924	1.70983	1.69791	0.0119232	0.620942	307.999	321.417	310.162	0.161196	D_0__Bacteria	D_1__Microgenomates	D_2__Candidatus Shapirobacteria	D_3__uncultured bacterium	D_4__uncultured bacterium	D_5__uncultured bacterium	D_6__uncultured bacterium
210	denovo989352	1.71507	1.70384	0.0112259	0.691981	308.034	321.452	310.064	0.151256	D_0__Bacteria	D_1__Proteobacteria	D_2__Gammaproteobacteria	D_3__Alteromonadales	D_4__Psychromonadaceae	D_5__Psychromonas	NA

## Sheet: Supp Table 2
Supplementary Table 2. DNA-SIP calculated parameters for all active OTUs in PRO incubations
	OTU	Wlab	Wlight	Z	Gi	Mlight	Mheavymax	Mlab	A	Kingdom	Phylum	Class	Order	Family	Genus	Species
1	denovo101369	1.71843	1.70578	0.0126505	0.715164	308.046	321.464	310.33	0.170263	D_0__Archaea	D_1__Woesearchaeota (DHVEG-6)	Unknown	NA	NA	NA	NA
2	denovo1017629	1.70721	1.69524	0.011966	0.589019	307.983	321.401	310.157	0.162022	D_0__Bacteria	D_1__Chlorobi	D_2__Chlorobia	D_3__Chlorobiales	D_4__SJA-28	D_5__uncultured bacterium	D_6__uncultured bacterium
3	denovo102069	1.71485	1.6989	0.0159417	0.632863	308.005	321.422	310.895	0.215401	D_0__Bacteria	D_1__Chlamydiae	D_2__Chlamydiae	D_3__Chlamydiales	D_4__Simkaniaceae	D_5__uncultured	NA
4	denovo1024008	1.7193	1.70829	0.011015	0.745205	308.061	321.478	310.047	0.14804	D_0__Bacteria	D_1__Omnitrophica	D_2__uncultured bacterium	D_3__uncultured bacterium	D_4__uncultured bacterium	D_5__uncultured bacterium	D_6__uncultured bacterium
5	denovo1038916	1.72243	1.71174	0.0106893	0.786572	308.081	321.499	310.005	0.143381	D_0__Archaea	D_1__Woesearchaeota (DHVEG-6)	D_2__uncultured archaeon	D_3__uncultured archaeon	D_4__uncultured archaeon	D_5__uncultured archaeon	D_6__uncultured archaeon
6	denovo1044030	1.71668	1.70515	0.0115297	0.707673	308.042	321.46	310.125	0.155233	D_0__Bacteria	D_1__Chloroflexi	D_2__Thermoflexia	D_3__Thermoflexales	D_4__Thermoflexaceae	D_5__Thermoflexus	D_6__uncultured bacterium
7	denovo1046724	1.71422	1.70003	0.0141946	0.646294	308.012	321.429	310.583	0.191672	D_0__Bacteria	D_1__Actinobacteria	D_2__OPB41	D_3__uncultured bacterium	D_4__uncultured bacterium	D_5__uncultured bacterium	D_6__uncultured bacterium
8	denovo105298	1.71657	1.70352	0.0130461	0.688165	308.032	321.45	310.391	0.175812	D_0__Bacteria	D_1__Omnitrophica	D_2__uncultured bacterium	D_3__uncultured bacterium	D_4__uncultured bacterium	D_5__uncultured bacterium	D_6__uncultured bacterium
9	denovo1058391	1.71843	1.70356	0.0148681	0.688607	308.033	321.45	310.721	0.200363	D_0__Bacteria	D_1__Planctomycetes	D_2__Phycisphaerae	D_3__ODP1230B30,09	D_4__uncultured organism	D_5__uncultured organism	D_6__uncultured organism
10	denovo1061233	1.70555	1.69479	0.0107578	0.583623	307.98	321.398	309.935	0.1457	D_0__Archaea	D_1__Woesearchaeota (DHVEG-6)	D_2__uncultured archaeon	D_3__uncultured archaeon	D_4__uncultured archaeon	D_5__uncultured archaeon	D_6__uncultured archaeon
11	denovo1075133	1.71409	1.70101	0.0130836	0.658025	308.017	321.435	310.387	0.176571	D_0__Bacteria	D_1__Omnitrophica	D_2__uncultured bacterium	D_3__uncultured bacterium	D_4__uncultured bacterium	D_5__uncultured bacterium	D_6__uncultured bacterium
12	denovo1082144	1.72771	1.70522	0.0224823	0.708521	308.042	321.46	312.104	0.302684	D_0__Bacteria	D_1__Parcubacteria	D_2__uncultured bacterium	D_3__uncultured bacterium	D_4__uncultured bacterium	D_5__uncultured bacterium	D_6__uncultured bacterium
13	denovo1087563	1.74244	1.71172	0.0307157	0.786367	308.081	321.499	313.609	0.412007	D_0__Archaea	D_1__Woesearchaeota (DHVEG-6)	D_2__uncultured archaeon	D_3__uncultured archaeon	D_4__uncultured archaeon	D_5__uncultured archaeon	D_6__uncultured archaeon
14	denovo1098755	1.72279	1.70654	0.0162544	0.72429	308.05	321.468	310.984	0.218673	D_0__Bacteria	D_1__Omnitrophica	D_2__uncultured bacterium	D_3__uncultured bacterium	D_4__uncultured bacterium	D_5__uncultured bacterium	D_6__uncultured bacterium
15	denovo1100133	1.71843	1.70414	0.0142894	0.695538	308.036	321.454	310.619	0.1925	D_0__Bacteria	D_1__Atribacteria	D_2__uncultured bacterium	D_3__uncultured bacterium	D_4__uncultured bacterium	D_5__uncultured bacterium	D_6__uncultured bacterium
16	denovo1102019	1.71905	1.70323	0.0158223	0.684651	308.031	321.448	310.892	0.213261	D_0__Bacteria	D_1__Microgenomates	D_2__Candidatus Beckwithbacteria	D_3__uncultured bacterium	D_4__uncultured bacterium	D_5__uncultured bacterium	D_6__uncultured bacterium
17	denovo1104215	1.70894	1.69624	0.0126983	0.600997	307.989	321.407	310.295	0.171839	D_0__Archaea	D_1__Woesearchaeota (DHVEG-6)	Unknown	NA	NA	NA	NA
18	denovo1109965	1.71449	1.70043	0.0140594	0.651098	308.014	321.432	310.561	0.189803	D_0__Archaea	D_1__Diapherotrites	D_2__Diapherotrites Incertae Sedis	D_3__Unknown Order	D_4__Unknown Family	D_5__Candidatus Iainarchaeum	D_6__uncultured archaeon
19	denovo1112289	1.71013	1.69929	0.0108425	0.637474	308.007	321.425	309.972	0.146469	D_0__Bacteria	D_1__Parcubacteria	D_2__uncultured bacterium	D_3__uncultured bacterium	D_4__uncultured bacterium	D_5__uncultured bacterium	D_6__uncultured bacterium
20	denovo1121651	1.74244	1.70802	0.0344224	0.741977	308.059	321.477	314.267	0.462701	D_0__Bacteria	D_1__Fibrobacteres	Unknown	NA	NA	NA	NA
21	denovo1125711	1.70662	1.69432	0.0123014	0.578001	307.978	321.395	310.214	0.16665	D_0__Bacteria	D_1__Cloacimonetes	D_2__MSBL2	D_3__uncultured bacterium	D_4__uncultured bacterium	D_5__uncultured bacterium	D_6__uncultured bacterium
22	denovo1134058	1.71952	1.70612	0.0133948	0.71932	308.048	321.466	310.466	0.180245	D_0__Bacteria	D_1__Chloroflexi	D_2__Dehalococcoidia	D_3__GIF3	D_4__uncultured bacterium	D_5__uncultured bacterium	D_6__uncultured bacterium
23	denovo1138303	1.71174	1.69878	0.0129528	0.631404	308.004	321.422	310.353	0.175028	D_0__Bacteria	D_1__Cloacimonetes	D_2__MSBL2	NA	NA	NA	NA
24	denovo1148476	1.73971	1.71893	0.0207845	0.87262	308.124	321.542	311.85	0.27766	D_0__Bacteria	D_1__Acidobacteria	D_2__Subgroup 11	D_3__uncultured Acidobacteria bacterium	D_4__uncultured Acidobacteria bacterium	D_5__uncultured Acidobacteria bacterium	D_6__uncultured Acidobacteria bacterium
25	denovo1151370	1.71327	1.70103	0.0122463	0.658268	308.018	321.435	310.235	0.16527	D_0__Archaea	D_1__Woesearchaeota (DHVEG-6)	D_2__uncultured archaeon	D_3__uncultured archaeon	D_4__uncultured archaeon	D_5__uncultured archaeon	D_6__uncultured archaeon
26	denovo1160878	1.7275	1.71588	0.011614	0.836182	308.106	321.524	310.191	0.155419	D_0__Bacteria	D_1__Cloacimonetes	D_2__MSBL2	NA	NA	NA	NA
27	denovo1169717	1.72871	1.71161	0.0170956	0.78502	308.08	321.498	311.157	0.229328	D_0__Bacteria	D_1__Chlorobi	D_2__Chlorobia	D_3__Chlorobiales	D_4__SJA-28	D_5__uncultured bacterium	D_6__uncultured bacterium
28	denovo1170788	1.71843	1.70035	0.0180819	0.650122	308.013	321.431	311.289	0.244119	D_0__Bacteria	D_1__Planctomycetes	D_2__Phycisphaerae	D_3__MSBL9	D_4__uncultured bacterium	D_5__uncultured bacterium	D_6__uncultured bacterium
29	denovo1175508	1.72192	1.70431	0.0176093	0.697606	308.037	321.455	311.22	0.237202	D_0__Archaea	D_1__Woesearchaeota (DHVEG-6)	Unknown	NA	NA	NA	NA
30	denovo1181397	1.72498	1.69969	0.025284	0.642295	308.01	321.427	312.591	0.341479	D_0__Archaea	D_1__Woesearchaeota (DHVEG-6)	Unknown	NA	NA	NA	NA
31	denovo1191153	1.72454	1.70163	0.0229136	0.665452	308.021	321.439	312.169	0.309123	D_0__Bacteria	D_1__Proteobacteria	D_2__Epsilonproteobacteria	D_3__Campylobacterales	D_4__Helicobacteraceae	D_5__Sulfurimonas	D_6__uncultured bacterium
32	denovo1192831	1.70836	1.69433	0.0140284	0.578091	307.978	321.395	310.528	0.190047	D_0__Archaea	D_1__Woesearchaeota (DHVEG-6)	D_2__uncultured archaeon	D_3__uncultured archaeon	D_4__uncultured archaeon	D_5__uncultured archaeon	D_6__uncultured archaeon
33	denovo1216024	1.71266	1.70222	0.0104378	0.672617	308.025	321.442	309.913	0.140767	D_0__Bacteria	D_1__Chloroflexi	D_2__Thermoflexia	D_3__Thermoflexales	D_4__Thermoflexaceae	D_5__Thermoflexus	D_6__uncultured bacterium
34	denovo1223884	1.72108	1.70642	0.0146597	0.722844	308.05	321.467	310.696	0.197233	D_0__Bacteria	D_1__Omnitrophica	D_2__uncultured bacterium	D_3__uncultured bacterium	D_4__uncultured bacterium	D_5__uncultured bacterium	D_6__uncultured bacterium
35	denovo1228889	1.71843	1.70365	0.0147774	0.689694	308.033	321.451	310.705	0.19913	D_0__Archaea	D_1__WSA2	D_2__20a-9	D_3__uncultured archaeon	D_4__uncultured archaeon	D_5__uncultured archaeon	D_6__uncultured archaeon
36	denovo1235068	1.72552	1.70762	0.0179067	0.737172	308.057	321.474	311.287	0.240754	D_0__Bacteria	D_1__Chloroflexi	D_2__Anaerolineae	D_3__Anaerolineales	D_4__Anaerolineaceae	D_5__Pelolinea	D_6__uncultured bacterium
37	denovo1236072	1.73023	1.71365	0.0165873	0.809379	308.092	321.51	311.075	0.222253	D_0__Bacteria	D_1__Omnitrophica	D_2__uncultured bacterium	D_3__uncultured bacterium	D_4__uncultured bacterium	D_5__uncultured bacterium	D_6__uncultured bacterium
38	denovo1236421	1.72498	1.70422	0.0207572	0.696505	308.036	321.454	311.788	0.279618	D_0__Bacteria	D_1__Omnitrophica	D_2__uncultured bacterium	D_3__uncultured bacterium	D_4__uncultured bacterium	D_5__uncultured bacterium	D_6__uncultured bacterium
39	denovo1246243	1.70859	1.69649	0.0121043	0.603894	307.991	321.408	310.188	0.163778	D_0__Bacteria	D_1__Chloroflexi	D_2__Dehalococcoidia	D_3__GIF9	D_4__uncultured bacterium	D_5__uncultured bacterium	D_6__uncultured bacterium
40	denovo124759	1.71673	1.6999	0.0168331	0.644756	308.011	321.428	311.061	0.227317	D_0__Bacteria	D_1__Chloroflexi	D_2__Dehalococcoidia	D_3__FW22	D_4__uncultured organism	D_5__uncultured organism	D_6__uncultured organism
41	denovo1252531	1.70847	1.69609	0.0123716	0.5992	307.988	321.406	310.235	0.167431	D_0__Bacteria	D_1__Proteobacteria	D_2__Deltaproteobacteria	D_3__Desulfarculales	D_4__Desulfarculaceae	D_5__Desulfatiglans	D_6__uncultured bacterium
42	denovo1257039	1.70854	1.69731	0.0112256	0.613819	307.995	321.413	310.032	0.151817	D_0__Bacteria	D_1__Cloacimonetes	D_2__MSBL8	D_3__uncultured bacterium	D_4__uncultured bacterium	D_5__uncultured bacterium	D_6__uncultured bacterium
43	denovo1264751	1.70949	1.69878	0.0107063	0.631404	308.004	321.422	309.945	0.144672	D_0__Bacteria	D_1__Marinimicrobia (SAR406 clade)	Unknown	NA	NA	NA	NA
44	denovo1270493	1.73294	1.72169	0.0112478	0.905748	308.14	321.559	310.153	0.150025	D_0__Archaea	D_1__Woesearchaeota (DHVEG-6)	D_2__uncultured archaeon	D_3__uncultured archaeon	D_4__uncultured archaeon	D_5__uncultured archaeon	D_6__uncultured archaeon
45	denovo1271641	1.73698	1.7217	0.01528	0.905863	308.14	321.559	310.875	0.203806	D_0__Archaea	D_1__Woesearchaeota (DHVEG-6)	D_2__uncultured euryarchaeote	D_3__uncultured euryarchaeote	D_4__uncultured euryarchaeote	D_5__uncultured euryarchaeote	D_6__uncultured euryarchaeote
46	denovo1273057	1.72694	1.70955	0.0173959	0.760282	308.068	321.486	311.203	0.23363	D_0__Bacteria	D_1__Cloacimonetes	D_2__MSBL2	D_3__uncultured bacterium	D_4__uncultured bacterium	D_5__uncultured bacterium	D_6__uncultured bacterium
47	denovo129428	1.70888	1.69593	0.0129487	0.597235	307.987	321.405	310.339	0.175259	D_0__Archaea	D_1__Woesearchaeota (DHVEG-6)	D_2__uncultured archaeon	D_3__uncultured archaeon	D_4__uncultured archaeon	D_5__uncultured archaeon	D_6__uncultured archaeon
48	denovo1295277	1.70908	1.69644	0.0126328	0.6034	307.99	321.408	310.284	0.170933	D_0__Archaea	D_1__Woesearchaeota (DHVEG-6)	D_2__uncultured archaeon	D_3__uncultured archaeon	D_4__uncultured archaeon	D_5__uncultured archaeon	D_6__uncultured archaeon
49	denovo1297316	1.72007	1.7015	0.0185656	0.663935	308.02	321.438	311.381	0.250484	D_0__Archaea	D_1__Woesearchaeota (DHVEG-6)	D_2__uncultured euryarchaeote	D_3__uncultured euryarchaeote	D_4__uncultured euryarchaeote	D_5__uncultured euryarchaeote	D_6__uncultured euryarchaeote
50	denovo1304219	1.71843	1.70112	0.0173096	0.659371	308.018	321.436	311.152	0.233588	D_0__Bacteria	D_1__Actinobacteria	D_2__OPB41	D_3__uncultured bacterium	D_4__uncultured bacterium	D_5__uncultured bacterium	D_6__uncultured bacterium
51	denovo1304289	1.71654	1.7019	0.0146401	0.668741	308.023	321.44	310.672	0.197476	D_0__Bacteria	D_1__Chloroflexi	D_2__Dehalococcoidia	D_3__vadinBA26	D_4__uncultured bacterium	D_5__uncultured bacterium	D_6__uncultured bacterium
52	denovo1318037	1.71548	1.70101	0.0144698	0.658021	308.017	321.435	310.638	0.195278	D_0__Bacteria	D_1__Aminicenantes	D_2__uncultured bacterium	D_3__uncultured bacterium	D_4__uncultured bacterium	D_5__uncultured bacterium	D_6__uncultured bacterium
53	denovo1326979	1.71199	1.69595	0.0160401	0.597531	307.987	321.405	310.9	0.217098	D_0__Bacteria	D_1__Parcubacteria	D_2__Candidatus Falkowbacteria	D_3__uncultured bacterium	D_4__uncultured bacterium	D_5__uncultured bacterium	D_6__uncultured bacterium
54	denovo1336611	1.71759	1.70661	0.0109835	0.725143	308.051	321.468	310.033	0.147757	D_0__Bacteria	D_1__Chloroflexi	D_2__Dehalococcoidia	D_3__GIF3	D_4__uncultured bacterium	D_5__uncultured bacterium	D_6__uncultured bacterium
55	denovo1336865	1.71968	1.70156	0.0181167	0.664642	308.021	321.438	311.3	0.244419	D_0__Bacteria	D_1__Latescibacteria	D_2__Latescibacteria Incertae Sedis	D_3__Unknown Order	D_4__Unknown Family	D_5__Candidatus Latescibacter	D_6__uncultured bacterium
56	denovo1340867	1.71905	1.70005	0.0190012	0.646581	308.012	321.429	311.454	0.256573	D_0__Bacteria	D_1__Omnitrophica	D_2__uncultured bacterium	D_3__uncultured bacterium	D_4__uncultured bacterium	D_5__uncultured bacterium	D_6__uncultured bacterium
57	denovo1343118	1.71602	1.69886	0.0171627	0.63234	308.005	321.422	311.116	0.231906	D_0__Bacteria	D_1__Proteobacteria	D_2__Deltaproteobacteria	D_3__Desulfarculales	D_4__Desulfarculaceae	D_5__Desulfatiglans	D_6__uncultured bacterium
58	denovo134466	1.73698	1.7176	0.0193783	0.856786	308.116	321.534	311.592	0.259068	D_0__Archaea	D_1__Woesearchaeota (DHVEG-6)	D_2__uncultured archaeon	D_3__uncultured archaeon	D_4__uncultured archaeon	D_5__uncultured archaeon	D_6__uncultured archaeon
59	denovo1345283	1.72088	1.70935	0.0115364	0.75791	308.067	321.485	310.146	0.154954	D_0__Bacteria	D_1__Verrucomicrobia	D_2__WCHB1-41	D_3__uncultured bacterium	D_4__uncultured bacterium	D_5__uncultured bacterium	D_6__uncultured bacterium
60	denovo1348479	1.72638	1.70998	0.016395	0.765546	308.071	321.489	311.024	0.220133	D_0__Bacteria	D_1__Omnitrophica	D_2__uncultured bacterium	D_3__uncultured bacterium	D_4__uncultured bacterium	D_5__uncultured bacterium	D_6__uncultured bacterium
61	denovo1348715	1.73971	1.71523	0.0244795	0.828372	308.102	321.52	312.499	0.327706	D_0__Bacteria	D_1__Chloroflexi	D_2__Dehalococcoidia	NA	NA	NA	NA
62	denovo1350799	1.7121	1.69903	0.0130718	0.63433	308.006	321.423	310.375	0.176611	D_0__Bacteria	D_1__Parcubacteria	D_2__uncultured bacterium	D_3__uncultured bacterium	D_4__uncultured bacterium	D_5__uncultured bacterium	D_6__uncultured bacterium
63	denovo1368157	1.71114	1.70014	0.0109995	0.647656	308.012	321.43	310.005	0.148518	D_0__Bacteria	D_1__Cloacimonetes	D_2__MSBL2	D_3__uncultured bacterium	D_4__uncultured bacterium	D_5__uncultured bacterium	D_6__uncultured bacterium
64	denovo1386190	1.73971	1.70955	0.0301585	0.760364	308.068	321.486	313.503	0.405033	D_0__Bacteria	D_1__Microgenomates	D_2__Candidatus Beckwithbacteria	D_3__uncultured bacterium	D_4__uncultured bacterium	D_5__uncultured bacterium	D_6__uncultured bacterium
65	denovo1390092	1.72225	1.70995	0.012297	0.76514	308.071	321.488	310.286	0.165112	D_0__Bacteria	D_1__Chloroflexi	D_2__Dehalococcoidia	D_3__vadinBA26	D_4__uncultured bacterium	D_5__uncultured bacterium	D_6__uncultured bacterium
66	denovo1409673	1.70621	1.69486	0.0113418	0.584466	307.981	321.398	310.042	0.153603	D_0__Bacteria	D_1__Chlorobi	D_2__Chlorobia	D_3__Chlorobiales	D_4__SJA-28	D_5__uncultured bacterium	D_6__uncultured bacterium
67	denovo1411644	1.70211	1.69078	0.0113289	0.535602	307.957	321.374	310.02	0.153788	D_0__Archaea	D_1__Woesearchaeota (DHVEG-6)	D_2__uncultured archaeon	D_3__uncultured archaeon	D_4__uncultured archaeon	D_5__uncultured archaeon	D_6__uncultured archaeon
68	denovo1421352	1.73698	1.71498	0.0220045	0.825336	308.1	321.518	312.054	0.294615	D_0__Archaea	D_1__Woesearchaeota (DHVEG-6)	D_2__uncultured archaeon	D_3__uncultured archaeon	D_4__uncultured archaeon	D_5__uncultured archaeon	D_6__uncultured archaeon
69	denovo1423127	1.71541	1.7006	0.0148139	0.653109	308.015	321.433	310.698	0.19997	D_0__Bacteria	D_1__Proteobacteria	D_2__Deltaproteobacteria	D_3__Desulfobacterales	D_4__Desulfobacteraceae	D_5__SEEP-SRB1	D_6__uncultured delta proteobacterium
70	denovo1431395	1.72279	1.70003	0.0227599	0.64638	308.012	321.429	312.135	0.30733	D_0__Bacteria	D_1__Parcubacteria	D_2__uncultured bacterium	D_3__uncultured bacterium	D_4__uncultured bacterium	D_5__uncultured bacterium	D_6__uncultured bacterium
71	denovo1432025	1.71988	1.70782	0.0120642	0.739612	308.058	321.476	310.234	0.162183	D_0__Archaea	D_1__Thaumarchaeota	D_2__Group C3	D_3__uncultured archaeon	D_4__uncultured archaeon	D_5__uncultured archaeon	D_6__uncultured archaeon
72	denovo1434701	1.73698	1.71785	0.0191348	0.859701	308.117	321.536	311.549	0.255778	D_0__Bacteria	D_1__Parcubacteria	D_2__uncultured bacterium	D_3__uncultured bacterium	D_4__uncultured bacterium	D_5__uncultured bacterium	D_6__uncultured bacterium
73	denovo1436187	1.71843	1.70588	0.012551	0.716356	308.046	321.464	310.313	0.168914	D_0__Bacteria	D_1__Actinobacteria	D_2__Acidimicrobiia	D_3__Acidimicrobiales	D_4__Acidimicrobiaceae	D_5__uncultured	NA
74	denovo1446705	1.71843	1.70565	0.0127798	0.713615	308.045	321.463	310.353	0.172016	D_0__Bacteria	D_1__Chloroflexi	D_2__Dehalococcoidia	D_3__GIF9	D_4__uncultured bacterium	D_5__uncultured bacterium	D_6__uncultured bacterium
75	denovo1449631	1.73698	1.71037	0.0266096	0.770189	308.073	321.491	312.866	0.357203	D_0__Archaea	D_1__Woesearchaeota (DHVEG-6)	D_2__uncultured archaeon	D_3__uncultured archaeon	D_4__uncultured archaeon	D_5__uncultured archaeon	D_6__uncultured archaeon
76	denovo1460388	1.73971	1.72228	0.0174307	0.912783	308.144	321.562	311.262	0.232417	D_0__Archaea	D_1__Woesearchaeota (DHVEG-6)	D_2__uncultured euryarchaeote	D_3__uncultured euryarchaeote	D_4__uncultured euryarchaeote	D_5__uncultured euryarchaeote	D_6__uncultured euryarchaeote
77	denovo1463603	1.72716	1.6993	0.0278551	0.637641	308.007	321.425	313.056	0.376288	D_0__Bacteria	D_1__Chlorobi	D_2__Chlorobia	D_3__Chlorobiales	D_4__SJA-28	D_5__uncultured bacterium	D_6__uncultured bacterium
78	denovo146566	1.71843	1.70253	0.0158942	0.67632	308.026	321.444	310.902	0.214315	D_0__Bacteria	D_1__Marinimicrobia (SAR406 clade)	D_2__uncultured bacterium	D_3__uncultured bacterium	D_4__uncultured bacterium	D_5__uncultured bacterium	D_6__uncultured bacterium
79	denovo1466403	1.71839	1.70582	0.0125684	0.715635	308.046	321.464	310.316	0.169154	D_0__Bacteria	D_1__Chloroflexi	D_2__uncultured	D_3__uncultured Chloroflexi bacterium	D_4__uncultured Chloroflexi bacterium	D_5__uncultured Chloroflexi bacterium	D_6__uncultured Chloroflexi bacterium
80	denovo1467794	1.73971	1.70927	0.0304439	0.756947	308.066	321.484	313.553	0.408931	D_0__Bacteria	D_1__Omnitrophica	D_2__uncultured bacterium	D_3__uncultured bacterium	D_4__uncultured bacterium	D_5__uncultured bacterium	D_6__uncultured bacterium
81	denovo1480195	1.70482	1.6933	0.0115256	0.565707	307.972	321.389	310.068	0.156233	D_0__Archaea	D_1__Woesearchaeota (DHVEG-6)	D_2__uncultured archaeon	D_3__uncultured archaeon	D_4__uncultured archaeon	D_5__uncultured archaeon	D_6__uncultured archaeon
82	denovo1480460	1.73698	1.71164	0.0253453	0.785329	308.081	321.498	312.642	0.339988	D_0__Bacteria	D_1__Atribacteria	D_2__uncultured bacterium	D_3__uncultured bacterium	D_4__uncultured bacterium	D_5__uncultured bacterium	D_6__uncultured bacterium
83	denovo1482354	1.72279	1.71188	0.0109138	0.788242	308.082	321.5	310.046	0.14638	D_0__Bacteria	D_1__Planctomycetes	D_2__Planctomycetacia	D_3__Planctomycetales	D_4__Planctomycetaceae	D_5__Pir4 lineage	D_6__uncultured organism
84	denovo1489297	1.71843	1.70352	0.0149103	0.688098	308.032	321.45	310.728	0.200936	D_0__Archaea	D_1__Woesearchaeota (DHVEG-6)	D_2__uncultured crenarchaeote	D_3__uncultured crenarchaeote	D_4__uncultured crenarchaeote	D_5__uncultured crenarchaeote	D_6__uncultured crenarchaeote
85	denovo149701	1.7122	1.69907	0.0131355	0.634813	308.006	321.423	310.387	0.177468	D_0__Archaea	D_1__Woesearchaeota (DHVEG-6)	Unknown	NA	NA	NA	NA
86	denovo1500523	1.72093	1.69938	0.021551	0.638533	308.008	321.425	311.914	0.291115	D_0__Bacteria	D_1__Deferribacteres	D_2__Deferribacteres Incertae Sedis	D_3__Unknown Order	D_4__Unknown Family	D_5__Caldithrix	D_6__uncultured bacterium
87	denovo1502449	1.71843	1.70282	0.015611	0.679712	308.028	321.446	310.852	0.210462	D_0__Bacteria	D_1__Omnitrophica	D_2__uncultured bacterium	D_3__uncultured bacterium	D_4__uncultured bacterium	D_5__uncultured bacterium	D_6__uncultured bacterium
88	denovo1509046	1.71598	1.6988	0.0171792	0.6316	308.004	321.422	311.119	0.232136	D_0__Bacteria	D_1__Cloacimonetes	D_2__MSBL2	D_3__uncultured bacterium	D_4__uncultured bacterium	D_5__uncultured bacterium	D_6__uncultured bacterium
89	denovo1510102	1.71108	1.69953	0.0115471	0.64038	308.009	321.426	310.101	0.155966	D_0__Bacteria	D_1__Proteobacteria	D_2__Deltaproteobacteria	D_3__Desulfobacterales	D_4__Desulfobacteraceae	D_5__SEEP-SRB1	D_6__uncultured bacterium
90	denovo1510394	1.72771	1.70707	0.0206357	0.730634	308.053	321.471	311.777	0.277531	D_0__Bacteria	D_1__Microgenomates	D_2__Candidatus Beckwithbacteria	D_3__uncultured bacterium	D_4__uncultured bacterium	D_5__uncultured bacterium	D_6__uncultured bacterium
91	denovo1517383	1.7193	1.70177	0.0175301	0.667187	308.022	321.44	311.195	0.236476	D_0__Bacteria	D_1__Planctomycetes	D_2__Phycisphaerae	D_3__MSB-3A7 sediment group	D_4__uncultured bacterium	D_5__uncultured bacterium	D_6__uncultured bacterium
92	denovo1519695	1.72166	1.71062	0.0110373	0.77315	308.074	321.492	310.062	0.148142	D_0__Bacteria	D_1__Chlorobi	D_2__Chlorobia	D_3__Chlorobiales	D_4__SJA-28	D_5__uncultured bacterium	D_6__uncultured bacterium
93	denovo1523079	1.71421	1.70157	0.012639	0.664776	308.021	321.438	310.309	0.170516	D_0__Bacteria	D_1__Bacteroidetes	D_2__Sphingobacteriia	D_3__Sphingobacteriales	D_4__Lentimicrobiaceae	D_5__uncultured bacterium	D_6__uncultured bacterium
94	denovo1524966	1.73971	1.71964	0.0200698	0.881179	308.128	321.546	311.724	0.268004	D_0__Bacteria	D_1__Actinobacteria	D_2__OPB41	D_3__uncultured bacterium	D_4__uncultured bacterium	D_5__uncultured bacterium	D_6__uncultured bacterium
95	denovo1532116	1.74244	1.71239	0.0300531	0.794301	308.085	321.503	313.492	0.402968	D_0__Archaea	D_1__Woesearchaeota (DHVEG-6)	D_2__uncultured archaeon	D_3__uncultured archaeon	D_4__uncultured archaeon	D_5__uncultured archaeon	D_6__uncultured archaeon
96	denovo1537702	1.7217	1.70849	0.0132134	0.74763	308.062	321.48	310.444	0.177565	D_0__Bacteria	D_1__Chloroflexi	D_2__Dehalococcoidia	D_3__vadinBA26	D_4__uncultured bacterium	D_5__uncultured bacterium	D_6__uncultured bacterium
97	denovo1538732	1.72552	1.707	0.0185212	0.729813	308.053	321.471	311.395	0.249103	D_0__Bacteria	D_1__Proteobacteria	D_2__Deltaproteobacteria	D_3__Desulfobacterales	D_4__Desulfobacteraceae	D_5__SEEP-SRB1	D_6__uncultured delta proteobacterium
98	denovo1546147	1.70997	1.69787	0.012098	0.620438	307.999	321.416	310.193	0.163564	D_0__Bacteria	D_1__Bacteroidetes	D_2__Sphingobacteriia	D_3__Sphingobacteriales	D_4__Lentimicrobiaceae	D_5__uncultured bacterium	D_6__uncultured bacterium
99	denovo1554317	1.73971	1.71146	0.0282527	0.783187	308.079	321.497	313.165	0.379027	D_0__Archaea	D_1__Woesearchaeota (DHVEG-6)	D_2__uncultured archaeon	D_3__uncultured archaeon	D_4__uncultured archaeon	D_5__uncultured archaeon	D_6__uncultured archaeon
100	denovo1555221	1.71018	1.69955	0.0106358	0.640544	308.009	321.426	309.936	0.143657	D_0__Bacteria	D_1__Omnitrophica	D_2__uncultured bacterium	D_3__uncultured bacterium	D_4__uncultured bacterium	D_5__uncultured bacterium	D_6__uncultured bacterium
101	denovo1557279	1.70728	1.69549	0.0117925	0.591958	307.985	321.402	310.127	0.15965	D_0__Bacteria	D_1__Cloacimonetes	D_2__MSBL2	D_3__uncultured bacterium	D_4__uncultured bacterium	D_5__uncultured bacterium	D_6__uncultured bacterium
102	denovo156108	1.72109	1.70818	0.0129135	0.743889	308.06	321.478	310.389	0.173566	D_0__Bacteria	D_1__Cloacimonetes	D_2__MSBL2	D_3__uncultured bacterium	D_4__uncultured bacterium	D_5__uncultured bacterium	D_6__uncultured bacterium
103	denovo1564746	1.72716	1.70537	0.0217865	0.710314	308.043	321.461	311.979	0.293292	D_0__Bacteria	D_1__Marinimicrobia (SAR406 clade)	Unknown	NA	NA	NA	NA
104	denovo15692	1.71234	1.70031	0.0120321	0.649656	308.013	321.431	310.193	0.162445	D_0__Bacteria	D_1__Atribacteria	D_2__uncultured bacterium	D_3__uncultured bacterium	D_4__uncultured bacterium	D_5__uncultured bacterium	D_6__uncultured bacterium
105	denovo1598125	1.71843	1.70563	0.0127968	0.713412	308.045	321.463	310.356	0.172246	D_0__Bacteria	D_1__Deferribacteres	D_2__Deferribacteres Incertae Sedis	D_3__Unknown Order	D_4__Unknown Family	D_5__Caldithrix	D_6__uncultured bacterium
106	denovo1602235	1.73698	1.70889	0.0280933	0.752422	308.064	321.482	313.129	0.377438	D_0__Bacteria	D_1__Omnitrophica	D_2__uncultured bacterium	D_3__uncultured bacterium	D_4__uncultured bacterium	D_5__uncultured bacterium	D_6__uncultured bacterium
107	denovo1608946	1.72934	1.70006	0.029283	0.646684	308.012	321.429	313.317	0.395406	D_0__Bacteria	D_1__Fibrobacteres	D_2__Chitinivibrionia	D_3__possible order 07	NA	NA	NA
108	denovo1612562	1.71028	1.69881	0.0114692	0.631748	308.004	321.422	310.084	0.154978	D_0__Bacteria	D_1__Cloacimonetes	D_2__MSBL2	D_3__uncultured bacterium	D_4__uncultured bacterium	D_5__uncultured bacterium	D_6__uncultured bacterium
109	denovo1619923	1.72841	1.70757	0.0208386	0.736606	308.056	321.474	311.816	0.28018	D_0__Archaea	D_1__Woesearchaeota (DHVEG-6)	Unknown	NA	NA	NA	NA
110	denovo1623908	1.71534	1.70102	0.0143182	0.658175	308.017	321.435	310.61	0.193232	D_0__Bacteria	D_1__Omnitrophica	D_2__uncultured bacterium	D_3__uncultured bacterium	D_4__uncultured bacterium	D_5__uncultured bacterium	D_6__uncultured bacterium
111	denovo1629444	1.71006	1.6986	0.0114613	0.629226	308.003	321.421	310.081	0.15489	D_0__Bacteria	D_1__Omnitrophica	D_2__uncultured bacterium	D_3__uncultured bacterium	D_4__uncultured bacterium	D_5__uncultured bacterium	D_6__uncultured bacterium
112	denovo1634041	1.71508	1.70342	0.0116647	0.686898	308.032	321.449	310.141	0.157206	D_0__Bacteria	D_1__Omnitrophica	D_2__uncultured bacterium	D_3__uncultured bacterium	D_4__uncultured bacterium	D_5__uncultured bacterium	D_6__uncultured bacterium
113	denovo1642859	1.73971	1.70936	0.0303527	0.758039	308.067	321.485	313.537	0.407685	D_0__Bacteria	D_1__Proteobacteria	D_2__Deltaproteobacteria	D_3__Desulfarculales	D_4__Desulfarculaceae	D_5__Desulfatiglans	D_6__uncultured bacterium
114	denovo1647379	1.71776	1.70589	0.0118711	0.716454	308.046	321.464	310.19	0.159763	D_0__Bacteria	D_1__Marinimicrobia (SAR406 clade)	Unknown	NA	NA	NA	NA
115	denovo1650387	1.71782	1.6995	0.018315	0.639992	308.008	321.426	311.328	0.247385	D_0__Bacteria	D_1__Proteobacteria	D_2__Deltaproteobacteria	D_3__Desulfobacterales	D_4__Desulfobacteraceae	D_5__SEEP-SRB1	D_6__uncultured delta proteobacterium
116	denovo1651522	1.7139	1.70031	0.0135994	0.649632	308.013	321.431	310.477	0.183606	D_0__Bacteria	D_1__Proteobacteria	D_2__Deltaproteobacteria	D_3__Desulfobacterales	D_4__Desulfobacteraceae	D_5__SEEP-SRB1	D_6__uncultured bacterium
117	denovo1652097	1.71843	1.7029	0.0155231	0.680764	308.029	321.446	310.837	0.209267	D_0__Archaea	D_1__Woesearchaeota (DHVEG-6)	D_2__uncultured archaeon	D_3__uncultured archaeon	D_4__uncultured archaeon	D_5__uncultured archaeon	D_6__uncultured archaeon
118	denovo165382	1.72989	1.71784	0.0120509	0.85958	308.117	321.536	310.279	0.161087	D_0__Bacteria	D_1__Actinobacteria	D_2__OPB41	D_3__uncultured bacterium	D_4__uncultured bacterium	D_5__uncultured bacterium	D_6__uncultured bacterium
119	denovo1658576	1.71066	1.69947	0.0111902	0.639626	308.008	321.426	310.036	0.151152	D_0__Bacteria	D_1__Omnitrophica	D_2__uncultured bacterium	D_3__uncultured bacterium	D_4__uncultured bacterium	D_5__uncultured bacterium	D_6__uncultured bacterium
120	denovo1658918	1.7348	1.70645	0.0283466	0.723246	308.05	321.468	313.167	0.38137	D_0__Bacteria	D_1__Aminicenantes	D_2__uncultured bacterium	D_3__uncultured bacterium	D_4__uncultured bacterium	D_5__uncultured bacterium	D_6__uncultured bacterium
121	denovo1660426	1.72092	1.70136	0.0195623	0.662267	308.019	321.437	311.561	0.263952	D_0__Bacteria	D_1__Bacteroidetes	D_2__Sphingobacteriia	D_3__Sphingobacteriales	D_4__Lentimicrobiaceae	D_5__uncultured bacterium	D_6__uncultured bacterium
122	denovo1666158	1.71091	1.69499	0.0159158	0.586028	307.982	321.399	310.874	0.215534	D_0__Bacteria	D_1__Parcubacteria	D_2__uncultured bacterium	D_3__uncultured bacterium	D_4__uncultured bacterium	D_5__uncultured bacterium	D_6__uncultured bacterium
123	denovo1680644	1.71911	1.70538	0.0137331	0.710368	308.043	321.461	310.524	0.184875	D_0__Bacteria	D_1__Deferribacteres	D_2__Deferribacteres Incertae Sedis	D_3__Unknown Order	D_4__Unknown Family	D_5__Caldithrix	D_6__uncultured organism
124	denovo1681690	1.73698	1.71042	0.026558	0.770807	308.073	321.491	312.857	0.3565	D_0__Bacteria	D_1__Fusobacteria	D_2__Fusobacteriia	D_3__Fusobacteriales	D_4__Leptotrichiaceae	D_5__uncultured	D_6__uncultured bacterium
125	denovo1687028	1.71508	1.7007	0.0143803	0.654381	308.016	321.433	310.62	0.194104	D_0__Bacteria	D_1__Latescibacteria	D_2__Latescibacteria Incertae Sedis	D_3__Unknown Order	D_4__Unknown Family	D_5__Candidatus Latescibacter	D_6__uncultured bacterium
126	denovo1704743	1.73698	1.71294	0.0240464	0.800884	308.088	321.506	312.413	0.322326	D_0__Archaea	D_1__Woesearchaeota (DHVEG-6)	D_2__uncultured euryarchaeote	D_3__uncultured euryarchaeote	D_4__uncultured euryarchaeote	D_5__uncultured euryarchaeote	D_6__uncultured euryarchaeote
127	denovo1712754	1.72105	1.70817	0.0128741	0.743855	308.06	321.478	310.382	0.173036	D_0__Archaea	D_1__Euryarchaeota	D_2__Thermoplasmata	D_3__Thermoplasmatales	D_4__CCA47	D_5__uncultured archaeon	D_6__uncultured archaeon
128	denovo1713030	1.73262	1.71024	0.0223767	0.768599	308.072	321.49	312.103	0.300404	D_0__Bacteria	D_1__Chlamydiae	D_2__Chlamydiae	D_3__Chlamydiales	D_4__Simkaniaceae	D_5__uncultured	D_6__uncultured Chlamydiales bacterium
129	denovo1722572	1.73971	1.7121	0.0276128	0.79085	308.083	321.501	313.052	0.370308	D_0__Bacteria	D_1__Actinobacteria	D_2__OPB41	D_3__uncultured bacterium	D_4__uncultured bacterium	D_5__uncultured bacterium	D_6__uncultured bacterium
130	denovo1722812	1.70448	1.69078	0.0136993	0.535602	307.957	321.374	310.452	0.185966	D_0__Bacteria	D_1__Deferribacteres	D_2__Deferribacteres Incertae Sedis	D_3__Unknown Order	D_4__Unknown Family	D_5__Caldithrix	D_6__uncultured bacterium
131	denovo1727666	1.71744	1.70689	0.0105453	0.728492	308.052	321.47	309.955	0.141838	D_0__Bacteria	D_1__Omnitrophica	D_2__uncultured bacterium	D_3__uncultured bacterium	D_4__uncultured bacterium	D_5__uncultured bacterium	D_6__uncultured bacterium
132	denovo172997	1.71843	1.70332	0.0151066	0.685749	308.031	321.449	310.763	0.203604	D_0__Bacteria	D_1__Parcubacteria	Unknown	NA	NA	NA	NA
133	denovo173248	1.71243	1.69987	0.0125511	0.644473	308.011	321.428	310.285	0.169495	D_0__Archaea	D_1__Woesearchaeota (DHVEG-6)	D_2__uncultured archaeon	D_3__uncultured archaeon	D_4__uncultured archaeon	D_5__uncultured archaeon	D_6__uncultured archaeon
134	denovo1747118	1.74244	1.7105	0.0319345	0.771771	308.074	321.492	313.825	0.428652	D_0__Archaea	D_1__Woesearchaeota (DHVEG-6)	D_2__uncultured archaeon	D_3__uncultured archaeon	D_4__uncultured archaeon	D_5__uncultured archaeon	D_6__uncultured archaeon
135	denovo1748531	1.71418	1.69976	0.0144226	0.643122	308.01	321.428	310.623	0.194781	D_0__Bacteria	D_1__Actinobacteria	D_2__OPB41	D_3__uncultured bacterium	D_4__uncultured bacterium	D_5__uncultured bacterium	D_6__uncultured bacterium
136	denovo1749369	1.71817	1.70408	0.0140882	0.694838	308.036	321.453	310.582	0.189796	D_0__Bacteria	D_1__Omnitrophica	D_2__uncultured bacterium	D_3__uncultured bacterium	D_4__uncultured bacterium	D_5__uncultured bacterium	D_6__uncultured bacterium
137	denovo1764147	1.73971	1.71245	0.0272574	0.795106	308.085	321.503	312.989	0.365468	D_0__Bacteria	D_1__Aminicenantes	D_2__uncultured bacterium	D_3__uncultured bacterium	D_4__uncultured bacterium	D_5__uncultured bacterium	D_6__uncultured bacterium
138	denovo1770149	1.71843	1.70444	0.0139838	0.699198	308.038	321.456	310.565	0.188351	D_0__Archaea	D_1__WSA2	D_2__20a-9	D_3__uncultured archaeon	D_4__uncultured archaeon	D_5__uncultured archaeon	D_6__uncultured archaeon
139	denovo1771979	1.71718	1.69641	0.0207678	0.603018	307.99	321.408	311.761	0.281011	D_0__Bacteria	D_1__Chloroflexi	D_2__Dehalococcoidia	D_3__GIF9	D_4__uncultured bacterium	D_5__uncultured bacterium	D_6__uncultured bacterium
140	denovo1772952	1.71888	1.70825	0.0106293	0.744826	308.06	321.478	309.977	0.142858	D_0__Archaea	D_1__Woesearchaeota (DHVEG-6)	Unknown	NA	NA	NA	NA
141	denovo1774439	1.71843	1.70348	0.0149438	0.687702	308.032	321.45	310.734	0.201391	D_0__Bacteria	D_1__Latescibacteria	D_2__uncultured candidate division NPL-UPA2 bacterium	D_3__uncultured candidate division NPL-UPA2 bacterium	D_4__uncultured candidate division NPL-UPA2 bacterium	D_5__uncultured candidate division NPL-UPA2 bacterium	D_6__uncultured candidate division NPL-UPA2 bacterium
142	denovo1785957	1.71081	1.69357	0.0172404	0.568987	307.973	321.391	311.108	0.233662	D_0__Archaea	D_1__Woesearchaeota (DHVEG-6)	D_2__uncultured euryarchaeote	D_3__uncultured euryarchaeote	D_4__uncultured euryarchaeote	D_5__uncultured euryarchaeote	D_6__uncultured euryarchaeote
143	denovo1786251	1.71952	1.70553	0.0139897	0.712198	308.044	321.462	310.571	0.188313	D_0__Bacteria	D_1__Proteobacteria	D_2__Deltaproteobacteria	D_3__Desulfobacterales	D_4__Desulfobacteraceae	D_5__SEEP-SRB1	D_6__uncultured delta proteobacterium
144	denovo178710	1.7265	1.70005	0.0264524	0.6466	308.012	321.429	312.804	0.357187	D_0__Bacteria	D_1__Parcubacteria	D_2__Candidatus Falkowbacteria	NA	NA	NA	NA
145	denovo1787987	1.70677	1.69343	0.0133406	0.567245	307.972	321.39	310.399	0.180822	D_0__Archaea	D_1__Woesearchaeota (DHVEG-6)	D_2__uncultured archaeon	D_3__uncultured archaeon	D_4__uncultured archaeon	D_5__uncultured archaeon	D_6__uncultured archaeon
146	denovo179014	1.70755	1.6927	0.0148562	0.558524	307.968	321.385	310.671	0.201449	D_0__Bacteria	D_1__Parcubacteria	D_2__Candidatus Falkowbacteria	D_3__uncultured bacterium	D_4__uncultured bacterium	D_5__uncultured bacterium	D_6__uncultured bacterium
147	denovo1799333	1.71545	1.70146	0.0139808	0.663513	308.02	321.438	310.551	0.188631	D_0__Bacteria	D_1__Omnitrophica	D_2__uncultured bacterium	D_3__uncultured bacterium	D_4__uncultured bacterium	D_5__uncultured bacterium	D_6__uncultured bacterium
148	denovo1808676	1.72061	1.70222	0.0183892	0.672581	308.025	321.442	311.352	0.248002	D_0__Bacteria	D_1__Omnitrophica	D_2__uncultured bacterium	D_3__uncultured bacterium	D_4__uncultured bacterium	D_5__uncultured bacterium	D_6__uncultured bacterium
149	denovo1812691	1.73698	1.70806	0.028927	0.742438	308.059	321.477	313.276	0.388823	D_0__Bacteria	D_1__Firmicutes	D_2__Clostridia	D_3__Halanaerobiales	D_4__ODP1230B8,23	D_5__uncultured bacterium	D_6__uncultured bacterium
150	denovo1812844	1.73971	1.71932	0.0203869	0.877381	308.126	321.544	311.78	0.272288	D_0__Archaea	D_1__Woesearchaeota (DHVEG-6)	D_2__uncultured archaeon	D_3__uncultured archaeon	D_4__uncultured archaeon	D_5__uncultured archaeon	D_6__uncultured archaeon
151	denovo182020	1.71843	1.70225	0.0161816	0.672878	308.025	321.442	310.953	0.218227	D_0__Archaea	D_1__Woesearchaeota (DHVEG-6)	D_2__uncultured crenarchaeote	D_3__uncultured crenarchaeote	D_4__uncultured crenarchaeote	D_5__uncultured crenarchaeote	D_6__uncultured crenarchaeote
152	denovo182910	1.72871	1.7103	0.0184097	0.769284	308.073	321.49	311.389	0.247139	D_0__Archaea	D_1__Woesearchaeota (DHVEG-6)	D_2__uncultured crenarchaeote	D_3__uncultured crenarchaeote	D_4__uncultured crenarchaeote	D_5__uncultured crenarchaeote	D_6__uncultured crenarchaeote
153	denovo1840861	1.71843	1.70255	0.0158748	0.676552	308.027	321.444	310.899	0.214052	D_0__Bacteria	D_1__Atribacteria	D_2__uncultured bacterium	D_3__uncultured bacterium	D_4__uncultured bacterium	D_5__uncultured bacterium	D_6__uncultured bacterium
154	denovo185204	1.72716	1.70159	0.0255697	0.66501	308.021	321.439	312.649	0.344964	D_0__Archaea	D_1__Woesearchaeota (DHVEG-6)	D_2__uncultured archaeon	D_3__uncultured archaeon	D_4__uncultured archaeon	D_5__uncultured archaeon	D_6__uncultured archaeon
155	denovo1857972	1.70389	1.69214	0.0117455	0.551865	307.965	321.382	310.102	0.15932	D_0__Bacteria	D_1__Parcubacteria	D_2__uncultured bacterium	D_3__uncultured bacterium	D_4__uncultured bacterium	D_5__uncultured bacterium	D_6__uncultured bacterium
156	denovo1868641	1.73698	1.70943	0.0275499	0.758928	308.067	321.485	313.032	0.370024	D_0__Archaea	D_1__Woesearchaeota (DHVEG-6)	Unknown	NA	NA	NA	NA
157	denovo1874746	1.71297	1.70213	0.0108366	0.671542	308.024	321.442	309.985	0.146152	D_0__Bacteria	D_1__Latescibacteria	D_2__Latescibacteria Incertae Sedis	D_3__Unknown Order	D_4__Unknown Family	D_5__Candidatus Latescibacter	D_6__uncultured bacterium
158	denovo1888779	1.71799	1.70062	0.0173748	0.653363	308.015	321.433	311.162	0.234536	D_0__Bacteria	D_1__Omnitrophica	D_2__uncultured bacterium	D_3__uncultured bacterium	D_4__uncultured bacterium	D_5__uncultured bacterium	D_6__uncultured bacterium
159	denovo1889811	1.71952	1.69878	0.0207364	0.631404	308.004	321.422	311.764	0.280206	D_0__Archaea	D_1__Woesearchaeota (DHVEG-6)	D_2__uncultured archaeon	D_3__uncultured archaeon	D_4__uncultured archaeon	D_5__uncultured archaeon	D_6__uncultured archaeon
160	denovo1900230	1.71697	1.70367	0.0133001	0.689957	308.033	321.451	310.438	0.17922	D_0__Archaea	D_1__Woesearchaeota (DHVEG-6)	Unknown	NA	NA	NA	NA
161	denovo191340	1.70788	1.69712	0.0107637	0.611445	307.994	321.412	309.948	0.145586	D_0__Bacteria	D_1__Omnitrophica	D_2__uncultured bacterium	D_3__uncultured bacterium	D_4__uncultured bacterium	D_5__uncultured bacterium	D_6__uncultured bacterium
162	denovo1917757	1.7193	1.70835	0.0109475	0.746014	308.061	321.479	310.035	0.147127	D_0__Bacteria	D_1__Chloroflexi	D_2__Anaerolineae	D_3__Anaerolineales	D_4__Anaerolineaceae	D_5__uncultured	D_6__uncultured bacterium
163	denovo1919699	1.71005	1.69967	0.0103821	0.642033	308.009	321.427	309.891	0.140219	D_0__Bacteria	D_1__Fibrobacteres	D_2__Chitinivibrionia	D_3__uncultured	D_4__uncultured bacterium	D_5__uncultured bacterium	D_6__uncultured bacterium
164	denovo1919717	1.73971	1.71845	0.0212577	0.866953	308.121	321.539	311.933	0.284058	D_0__Bacteria	D_1__PAUC34f	D_2__uncultured bacterium	D_3__uncultured bacterium	D_4__uncultured bacterium	D_5__uncultured bacterium	D_6__uncultured bacterium
165	denovo1928059	1.71843	1.70769	0.0107427	0.73801	308.057	321.475	309.995	0.144429	D_0__Bacteria	D_1__Chloroflexi	D_2__Anaerolineae	D_3__Anaerolineales	D_4__Anaerolineaceae	D_5__uncultured	D_6__uncultured bacterium
166	denovo1929549	1.71675	1.69878	0.0179719	0.631404	308.004	321.422	311.263	0.24285	D_0__Bacteria	D_1__Parcubacteria	D_2__uncultured bacterium	D_3__uncultured bacterium	D_4__uncultured bacterium	D_5__uncultured bacterium	D_6__uncultured bacterium
167	denovo1930132	1.72279	1.69902	0.02377	0.634289	308.006	321.423	312.315	0.321155	D_0__Bacteria	D_1__Marinimicrobia (SAR406 clade)	Unknown	NA	NA	NA	NA
168	denovo1944615	1.72607	1.70575	0.0203181	0.71483	308.046	321.463	311.715	0.273465	D_0__Bacteria	D_1__Parcubacteria	D_2__uncultured bacterium	D_3__uncultured bacterium	D_4__uncultured bacterium	D_5__uncultured bacterium	D_6__uncultured bacterium
169	denovo194677	1.7178	1.70588	0.0119273	0.716356	308.046	321.464	310.2	0.16052	D_0__Bacteria	D_1__Planctomycetes	D_2__Phycisphaerae	D_3__Phycisphaerales	D_4__AKAU3564 sediment group	D_5__uncultured bacterium	D_6__uncultured bacterium
170	denovo1952465	1.73262	1.71079	0.0218284	0.775165	308.075	321.493	312.006	0.292952	D_0__Bacteria	D_1__Parcubacteria	D_2__Candidatus Magasanikbacteria	D_3__uncultured bacterium	D_4__uncultured bacterium	D_5__uncultured bacterium	D_6__uncultured bacterium
171	denovo1962617	1.71396	1.70052	0.0134381	0.652223	308.015	321.432	310.449	0.181405	D_0__Bacteria	D_1__Atribacteria	D_2__uncultured bacterium	D_3__uncultured bacterium	D_4__uncultured bacterium	D_5__uncultured bacterium	D_6__uncultured bacterium
172	denovo1963647	1.71285	1.6993	0.0135544	0.637554	308.007	321.425	310.464	0.183104	D_0__Bacteria	D_1__Deferribacteres	D_2__Deferribacteres Incertae Sedis	D_3__Unknown Order	D_4__Unknown Family	D_5__Caldithrix	D_6__uncultured organism
173	denovo1966543	1.70399	1.69274	0.0112438	0.559077	307.968	321.386	310.014	0.152461	D_0__Bacteria	D_1__Chlorobi	D_2__Chlorobia	D_3__Chlorobiales	D_4__SJA-28	D_5__uncultured bacterium	D_6__uncultured bacterium
174	denovo196793	1.72192	1.70325	0.0186684	0.68492	308.031	321.448	311.407	0.25162	D_0__Bacteria	D_1__Proteobacteria	D_2__Deltaproteobacteria	D_3__Desulfobacterales	D_4__Desulfobacteraceae	D_5__SEEP-SRB1	D_6__uncultured delta proteobacterium
175	denovo1970148	1.70835	1.69078	0.0175665	0.535602	307.957	321.374	311.156	0.238462	D_0__Bacteria	D_1__Chlorobi	D_2__Chlorobia	D_3__Chlorobiales	D_4__SJA-28	D_5__uncultured bacterium	D_6__uncultured bacterium
176	denovo1975787	1.71988	1.7001	0.0197821	0.647188	308.012	321.43	311.596	0.26711	D_0__Archaea	D_1__Woesearchaeota (DHVEG-6)	D_2__uncultured euryarchaeote	D_3__uncultured euryarchaeote	D_4__uncultured euryarchaeote	D_5__uncultured euryarchaeote	D_6__uncultured euryarchaeote
177	denovo1984551	1.7204	1.69992	0.0204847	0.645006	308.011	321.429	311.723	0.276626	D_0__Archaea	D_1__Woesearchaeota (DHVEG-6)	Unknown	NA	NA	NA	NA
178	denovo1989563	1.71968	1.70035	0.01933	0.650113	308.013	321.431	311.515	0.260968	D_0__Bacteria	D_1__Omnitrophica	D_2__uncultured bacterium	D_3__uncultured bacterium	D_4__uncultured bacterium	D_5__uncultured bacterium	D_6__uncultured bacterium
179	denovo1993297	1.71843	1.70562	0.0128057	0.713305	308.045	321.463	310.358	0.172367	D_0__Archaea	D_1__Woesearchaeota (DHVEG-6)	D_2__uncultured archaeon	D_3__uncultured archaeon	D_4__uncultured archaeon	D_5__uncultured archaeon	D_6__uncultured archaeon
180	denovo1995142	1.73835	1.71562	0.0227297	0.832988	308.104	321.522	312.186	0.304215	D_0__Bacteria	D_1__Parcubacteria	D_2__uncultured bacterium	D_3__uncultured bacterium	D_4__uncultured bacterium	D_5__uncultured bacterium	D_6__uncultured bacterium
181	denovo1996032	1.71916	1.70757	0.0115832	0.736657	308.056	321.474	310.146	0.155739	D_0__Bacteria	D_1__Chloroflexi	D_2__Dehalococcoidia	D_3__GIF9	D_4__uncultured bacterium	D_5__uncultured bacterium	D_6__uncultured bacterium
182	denovo2000374	1.73152	1.70818	0.023349	0.743886	308.06	321.478	312.271	0.313825	D_0__Archaea	D_1__Woesearchaeota (DHVEG-6)	Unknown	NA	NA	NA	NA
183	denovo2000978	1.73698	1.71076	0.0262217	0.774834	308.075	321.493	312.797	0.35192	D_0__Bacteria	D_1__Parcubacteria	D_2__Candidatus Magasanikbacteria	D_3__uncultured bacterium	D_4__uncultured bacterium	D_5__uncultured bacterium	D_6__uncultured bacterium
184	denovo200216	1.73698	1.7217	0.01528	0.905863	308.14	321.559	310.875	0.203806	D_0__Bacteria	D_1__Proteobacteria	D_2__Deltaproteobacteria	D_3__Desulfarculales	D_4__Desulfarculaceae	D_5__Desulfatiglans	D_6__uncultured bacterium
185	denovo2002560	1.71683	1.70096	0.0158669	0.65749	308.017	321.435	310.89	0.214139	D_0__Bacteria	D_1__Chlamydiae	D_2__Chlamydiae	D_3__Chlamydiales	NA	NA	NA
186	denovo2010799	1.71843	1.70326	0.0151679	0.685017	308.031	321.448	310.774	0.204438	D_0__Bacteria	D_1__Omnitrophica	D_2__uncultured bacterium	D_3__uncultured bacterium	D_4__uncultured bacterium	D_5__uncultured bacterium	D_6__uncultured bacterium
187	denovo202082	1.71843	1.70114	0.0172918	0.659584	308.018	321.436	311.149	0.233346	D_0__Archaea	D_1__Woesearchaeota (DHVEG-6)	D_2__uncultured archaeon	D_3__uncultured archaeon	D_4__uncultured archaeon	D_5__uncultured archaeon	D_6__uncultured archaeon
188	denovo2025061	1.72061	1.70466	0.0159486	0.701808	308.039	321.457	310.921	0.214788	D_0__Archaea	D_1__Woesearchaeota (DHVEG-6)	D_2__uncultured euryarchaeote	D_3__uncultured euryarchaeote	D_4__uncultured euryarchaeote	D_5__uncultured euryarchaeote	D_6__uncultured euryarchaeote
189	denovo2025442	1.72092	1.69905	0.0218696	0.634637	308.006	321.423	311.97	0.295474	D_0__Bacteria	D_1__Proteobacteria	D_2__Epsilonproteobacteria	D_3__Campylobacterales	D_4__Helicobacteraceae	D_5__Sulfurimonas	D_6__uncultured bacterium
190	denovo2040587	1.70992	1.69926	0.0106604	0.637127	308.007	321.425	309.939	0.144012	D_0__Archaea	D_1__Woesearchaeota (DHVEG-6)	D_2__uncultured archaeon	D_3__uncultured archaeon	D_4__uncultured archaeon	D_5__uncultured archaeon	D_6__uncultured archaeon
191	denovo2044310	1.70994	1.69858	0.0113628	0.628947	308.003	321.421	310.063	0.153561	D_0__Bacteria	D_1__Deferribacteres	D_2__Deferribacteres Incertae Sedis	D_3__Unknown Order	D_4__Unknown Family	D_5__Caldithrix	D_6__uncultured bacterium
192	denovo2048375	1.71584	1.69888	0.0169627	0.632509	308.005	321.422	311.08	0.229201	D_0__Bacteria	D_1__Marinimicrobia (SAR406 clade)	Unknown	NA	NA	NA	NA
193	denovo2051049	1.71843	1.7017	0.0167245	0.666377	308.022	321.439	311.049	0.225618	D_0__Bacteria	D_1__Parcubacteria	D_2__uncultured bacterium	D_3__uncultured bacterium	D_4__uncultured bacterium	D_5__uncultured bacterium	D_6__uncultured bacterium
194	denovo205828	1.72771	1.71111	0.016595	0.779021	308.077	321.495	311.065	0.222676	D_0__Bacteria	D_1__Chloroflexi	D_2__Dehalococcoidia	D_3__GIF3	D_4__uncultured bacterium	D_5__uncultured bacterium	D_6__uncultured bacterium
195	denovo2065641	1.74244	1.72061	0.0218283	0.892795	308.134	321.552	312.043	0.291327	D_0__Archaea	D_1__Woesearchaeota (DHVEG-6)	D_2__uncultured archaeon	D_3__uncultured archaeon	D_4__uncultured archaeon	D_5__uncultured archaeon	D_6__uncultured archaeon
196	denovo2070318	1.7177	1.70633	0.0113739	0.721763	308.049	321.467	310.102	0.153034	D_0__Bacteria	D_1__Chlorobi	D_2__Chlorobia	D_3__Chlorobiales	D_4__SJA-28	D_5__uncultured bacterium	D_6__uncultured bacterium
197	denovo2074905	1.71843	1.7035	0.0149295	0.687873	308.032	321.45	310.732	0.201197	D_0__Bacteria	D_1__Proteobacteria	D_2__Deltaproteobacteria	D_3__Desulfobacterales	D_4__Desulfobacteraceae	D_5__SEEP-SRB1	D_6__uncultured bacterium
198	denovo2079862	1.72017	1.70183	0.0183421	0.667918	308.022	321.44	311.342	0.247421	D_0__Bacteria	D_1__Chloroflexi	D_2__Dehalococcoidia	D_3__vadinBA26	D_4__uncultured bacterium	D_5__uncultured bacterium	D_6__uncultured bacterium
199	denovo2086101	1.71641	1.70053	0.0158864	0.652285	308.015	321.432	310.892	0.214456	D_0__Bacteria	D_1__Proteobacteria	D_2__Deltaproteobacteria	D_3__Desulfarculales	D_4__Desulfarculaceae	D_5__Desulfatiglans	D_6__uncultured bacterium
200	denovo2088244	1.72544	1.70406	0.0213863	0.694571	308.036	321.453	311.901	0.28812	D_0__Archaea	D_1__Woesearchaeota (DHVEG-6)	D_2__uncultured archaeon	D_3__uncultured archaeon	D_4__uncultured archaeon	D_5__uncultured archaeon	D_6__uncultured archaeon
201	denovo2099437	1.71644	1.70145	0.0149884	0.663353	308.02	321.438	310.733	0.202226	D_0__Archaea	D_1__Woesearchaeota (DHVEG-6)	D_2__uncultured archaeon	D_3__uncultured archaeon	D_4__uncultured archaeon	D_5__uncultured archaeon	D_6__uncultured archaeon
202	denovo2102681	1.70444	1.69078	0.0136521	0.535602	307.957	321.374	310.443	0.185325	D_0__Bacteria	D_1__Parcubacteria	D_2__uncultured bacterium	D_3__uncultured bacterium	D_4__uncultured bacterium	D_5__uncultured bacterium	D_6__uncultured bacterium
203	denovo2124851	1.73971	1.71231	0.0274027	0.793366	308.085	321.502	313.015	0.367446	D_0__Bacteria	D_1__Parcubacteria	D_2__Candidatus Falkowbacteria	NA	NA	NA	NA
204	denovo2129734	1.72285	1.69942	0.0234382	0.638987	308.008	321.426	312.256	0.3166	D_0__Bacteria	D_1__Cloacimonetes	D_2__MSBL2	D_3__uncultured bacterium	D_4__uncultured bacterium	D_5__uncultured bacterium	D_6__uncultured bacterium
205	denovo2144115	1.71406	1.70321	0.0108535	0.6844	308.03	321.448	309.993	0.146291	D_0__Bacteria	D_1__Deferribacteres	D_2__Deferribacteres Incertae Sedis	D_3__Unknown Order	D_4__Unknown Family	D_5__Caldithrix	D_6__uncultured bacterium
206	denovo215058	1.71329	1.70244	0.0108457	0.675251	308.026	321.444	309.988	0.14625	D_0__Bacteria	D_1__Chlorobi	D_2__Chlorobia	D_3__Chlorobiales	D_4__SJA-28	D_5__uncultured bacterium	D_6__uncultured bacterium
207	denovo215779	1.72498	1.70856	0.0164122	0.748537	308.062	321.48	311.021	0.220541	D_0__Bacteria	D_1__Aminicenantes	D_2__uncultured bacterium	D_3__uncultured bacterium	D_4__uncultured bacterium	D_5__uncultured bacterium	D_6__uncultured bacterium
208	denovo2160104	1.71253	1.70006	0.0124713	0.646665	308.012	321.429	310.271	0.168399	D_0__Archaea	D_1__Woesearchaeota (DHVEG-6)	Unknown	NA	NA	NA	NA
209	denovo2165414	1.72061	1.7083	0.0123091	0.745391	308.061	321.479	310.28	0.16543	D_0__Bacteria	D_1__Chloroflexi	D_2__Dehalococcoidia	D_3__GIF3	NA	NA	NA
210	denovo2174289	1.7085	1.69624	0.0122641	0.600924	307.989	321.407	310.216	0.165964	D_0__Bacteria	D_1__Chlorobi	D_2__Chlorobia	D_3__Chlorobiales	D_4__SJA-28	D_5__uncultured bacterium	D_6__uncultured bacterium
211	denovo2190078	1.72152	1.70248	0.0190435	0.675639	308.026	321.444	311.472	0.256788	D_0__Bacteria	D_1__Chlorobi	D_2__Chlorobia	D_3__Chlorobiales	D_4__SJA-28	D_5__uncultured bacterium	D_6__uncultured bacterium
212	denovo2197050	1.73698	1.71172	0.0252587	0.786367	308.081	321.499	312.627	0.338809	D_0__Bacteria	D_1__Parcubacteria	D_2__uncultured bacterium	D_3__uncultured bacterium	D_4__uncultured bacterium	D_5__uncultured bacterium	D_6__uncultured bacterium
213	denovo220300	1.72061	1.70392	0.016693	0.692895	308.035	321.452	311.052	0.224908	D_0__Archaea	D_1__Woesearchaeota (DHVEG-6)	D_2__uncultured archaeon	D_3__uncultured archaeon	D_4__uncultured archaeon	D_5__uncultured archaeon	D_6__uncultured archaeon
214	denovo2209386	1.70978	1.69487	0.0149166	0.584524	307.981	321.398	310.691	0.202016	D_0__Bacteria	D_1__Marinimicrobia (SAR406 clade)	Unknown	NA	NA	NA	NA
215	denovo2229614	1.71843	1.70473	0.0137001	0.702595	308.039	321.457	310.515	0.1845	D_0__Bacteria	D_1__Proteobacteria	D_2__Deltaproteobacteria	D_3__Desulfarculales	D_4__Desulfarculaceae	D_5__Desulfatiglans	D_6__uncultured bacterium
216	denovo224356	1.71067	1.70005	0.0106152	0.646589	308.012	321.429	309.935	0.143337	D_0__Bacteria	D_1__Cloacimonetes	D_2__MSBL2	D_3__uncultured bacterium	D_4__uncultured bacterium	D_5__uncultured bacterium	D_6__uncultured bacterium
217	denovo2249205	1.73698	1.70757	0.0294147	0.736598	308.056	321.474	313.363	0.395488	D_0__Bacteria	D_1__Chlorobi	D_2__Chlorobia	D_3__Chlorobiales	D_4__SJA-28	D_5__uncultured bacterium	D_6__uncultured bacterium
218	denovo2253174	1.73971	1.70988	0.0298302	0.764296	308.07	321.488	313.445	0.400549	D_0__Archaea	D_1__Woesearchaeota (DHVEG-6)	D_2__uncultured euryarchaeote	D_3__uncultured euryarchaeote	D_4__uncultured euryarchaeote	D_5__uncultured euryarchaeote	D_6__uncultured euryarchaeote
219	denovo226679	1.72716	1.7034	0.0237558	0.686731	308.032	321.449	312.327	0.320162	D_0__Bacteria	D_1__Parcubacteria	D_2__uncultured bacterium	D_3__uncultured bacterium	D_4__uncultured bacterium	D_5__uncultured bacterium	D_6__uncultured bacterium
220	denovo2268775	1.70432	1.69378	0.0105423	0.571479	307.974	321.392	309.891	0.142864	D_0__Bacteria	D_1__Cloacimonetes	D_2__MSBL2	D_3__uncultured bacterium	D_4__uncultured bacterium	D_5__uncultured bacterium	D_6__uncultured bacterium
221	denovo2270752	1.71552	1.70446	0.0110542	0.699424	308.038	321.456	310.036	0.14889	D_0__Bacteria	D_1__Chlorobi	D_2__Chlorobia	D_3__Chlorobiales	D_4__SJA-28	D_5__uncultured bacterium	D_6__uncultured bacterium
222	denovo2281604	1.73971	1.70814	0.0315723	0.743434	308.06	321.478	313.754	0.42436	D_0__Bacteria	D_1__Omnitrophica	D_2__uncultured bacterium	D_3__uncultured bacterium	D_4__uncultured bacterium	D_5__uncultured bacterium	D_6__uncultured bacterium
223	denovo2284077	1.71843	1.70275	0.0156766	0.678924	308.028	321.445	310.864	0.211355	D_0__Bacteria	D_1__Omnitrophica	D_2__uncultured bacterium	D_3__uncultured bacterium	D_4__uncultured bacterium	D_5__uncultured bacterium	D_6__uncultured bacterium
224	denovo2286733	1.71843	1.70168	0.0167484	0.666091	308.021	321.439	311.053	0.225944	D_0__Bacteria	D_1__Aminicenantes	D_2__uncultured bacterium	D_3__uncultured bacterium	D_4__uncultured bacterium	D_5__uncultured bacterium	D_6__uncultured bacterium
225	denovo2291613	1.71564	1.70139	0.0142498	0.66262	308.02	321.437	310.599	0.192268	D_0__Bacteria	D_1__Proteobacteria	D_2__Deltaproteobacteria	D_3__Desulfobacterales	D_4__Desulfobacteraceae	D_5__SEEP-SRB1	D_6__uncultured delta proteobacterium
226	denovo2299647	1.72694	1.7152	0.0117399	0.828013	308.102	321.52	310.211	0.157163	D_0__Bacteria	D_1__Proteobacteria	D_2__Alphaproteobacteria	D_3__Rickettsiales	D_4__Mitochondria	NA	NA
227	denovo231076	1.72771	1.70814	0.0195699	0.743396	308.06	321.478	311.589	0.263038	D_0__Bacteria	D_1__Omnitrophica	D_2__uncultured bacterium	D_3__uncultured bacterium	D_4__uncultured bacterium	D_5__uncultured bacterium	D_6__uncultured bacterium
228	denovo231198	1.71252	1.69757	0.0149432	0.616918	307.997	321.415	310.708	0.202063	D_0__Archaea	D_1__Woesearchaeota (DHVEG-6)	Unknown	NA	NA	NA	NA
229	denovo2313750	1.71785	1.70344	0.0144123	0.687156	308.032	321.45	310.638	0.194234	D_0__Bacteria	D_1__Proteobacteria	D_2__Deltaproteobacteria	D_3__Desulfarculales	D_4__Desulfarculaceae	D_5__Desulfatiglans	NA
230	denovo233320	1.73698	1.70832	0.0286652	0.745573	308.061	321.479	313.23	0.385247	D_0__Bacteria	D_1__Omnitrophica	D_2__uncultured bacterium	D_3__uncultured bacterium	D_4__uncultured bacterium	D_5__uncultured bacterium	D_6__uncultured bacterium
231	denovo241788	1.71425	1.69981	0.0144329	0.643732	308.01	321.428	310.626	0.194914	D_0__Bacteria	D_1__Parcubacteria	D_2__Candidatus Uhrbacteria	D_3__uncultured bacterium	D_4__uncultured bacterium	D_5__uncultured bacterium	D_6__uncultured bacterium
232	denovo243430	1.72771	1.71102	0.0166852	0.777942	308.077	321.495	311.081	0.223897	D_0__Bacteria	D_1__TA06	D_2__uncultured bacterium	D_3__uncultured bacterium	D_4__uncultured bacterium	D_5__uncultured bacterium	D_6__uncultured bacterium
233	denovo244520	1.71843	1.70791	0.0105198	0.74068	308.058	321.476	309.956	0.141414	D_0__Bacteria	D_1__Chlorobi	D_2__Chlorobia	D_3__Chlorobiales	D_4__SJA-28	D_5__uncultured bacterium	D_6__uncultured bacterium
234	denovo245449	1.7114	1.7001	0.011292	0.64722	308.012	321.43	310.058	0.152472	D_0__Bacteria	D_1__Microgenomates	D_2__Candidatus Beckwithbacteria	NA	NA	NA	NA
235	denovo246589	1.71215	1.69868	0.0134736	0.63016	308.004	321.421	310.447	0.182076	D_0__Bacteria	D_1__Actinobacteria	D_2__OPB41	D_3__uncultured bacterium	D_4__uncultured bacterium	D_5__uncultured bacterium	D_6__uncultured bacterium
236	denovo251521	1.72388	1.69878	0.025102	0.631404	308.004	321.422	312.555	0.339198	D_0__Archaea	D_1__Woesearchaeota (DHVEG-6)	Unknown	NA	NA	NA	NA
237	denovo273657	1.71523	1.70465	0.0105808	0.701613	308.039	321.457	309.951	0.142498	D_0__Bacteria	D_1__Chloroflexi	D_2__Dehalococcoidia	D_3__vadinBA26	D_4__uncultured bacterium	D_5__uncultured bacterium	D_6__uncultured bacterium
238	denovo274819	1.70927	1.69878	0.0104842	0.631404	308.004	321.422	309.905	0.14167	D_0__Bacteria	D_1__Marinimicrobia (SAR406 clade)	Unknown	NA	NA	NA	NA
239	denovo275998	1.7217	1.70875	0.0129509	0.750777	308.063	321.481	310.398	0.174011	D_0__Bacteria	D_1__Chloroflexi	D_2__Dehalococcoidia	D_3__vadinBA26	D_4__uncultured bacterium	D_5__uncultured bacterium	D_6__uncultured bacterium
240	denovo277323	1.70934	1.69878	0.010552	0.631404	308.004	321.422	309.917	0.142587	D_0__Bacteria	D_1__Atribacteria	D_2__uncultured bacterium	D_3__uncultured bacterium	D_4__uncultured bacterium	D_5__uncultured bacterium	D_6__uncultured bacterium
241	denovo287917	1.7138	1.70061	0.0131971	0.653246	308.015	321.433	310.405	0.178143	D_0__Bacteria	D_1__Omnitrophica	D_2__uncultured bacterium	D_3__uncultured bacterium	D_4__uncultured bacterium	D_5__uncultured bacterium	D_6__uncultured bacterium
242	denovo290430	1.73698	1.7111	0.0258822	0.7789	308.077	321.495	312.737	0.347296	D_0__Bacteria	D_1__Proteobacteria	D_2__Deltaproteobacteria	D_3__Desulfarculales	D_4__Desulfarculaceae	D_5__Desulfatiglans	D_6__uncultured bacterium
243	denovo296697	1.72367	1.70708	0.0165916	0.730704	308.053	321.471	311.047	0.223141	D_0__Archaea	D_1__Woesearchaeota (DHVEG-6)	Unknown	NA	NA	NA	NA
244	denovo311476	1.71167	1.69652	0.0151492	0.604337	307.991	321.408	310.741	0.204973	D_0__Archaea	D_1__Aenigmarchaeota	D_2__Deep Sea Euryarchaeotic Group(DSEG)	D_3__uncultured archaeon	D_4__uncultured archaeon	D_5__uncultured archaeon	D_6__uncultured archaeon
245	denovo316476	1.7106	1.69965	0.0109565	0.64174	308.009	321.427	309.995	0.14798	D_0__Bacteria	D_1__Cloacimonetes	D_2__MSBL2	D_3__uncultured bacterium	D_4__uncultured bacterium	D_5__uncultured bacterium	D_6__uncultured bacterium
246	denovo317056	1.71988	1.70522	0.0146631	0.708489	308.042	321.46	310.691	0.197413	D_0__Bacteria	D_1__Parcubacteria	Unknown	NA	NA	NA	NA
247	denovo317242	1.71025	1.6951	0.0151485	0.587281	307.982	321.4	310.735	0.205131	D_0__Archaea	D_1__Woesearchaeota (DHVEG-6)	Unknown	NA	NA	NA	NA
248	denovo318644	1.71425	1.70024	0.0140038	0.648869	308.013	321.43	310.55	0.189072	D_0__Bacteria	D_1__Chlorobi	D_2__Chlorobia	D_3__Chlorobiales	D_4__SJA-28	D_5__uncultured bacterium	D_6__uncultured bacterium
249	denovo327343	1.7324	1.70775	0.0246448	0.738823	308.057	321.475	312.503	0.331321	D_0__Bacteria	D_1__Parcubacteria	Unknown	NA	NA	NA	NA
250	denovo332695	1.70733	1.69594	0.0113911	0.597344	307.987	321.405	310.056	0.154175	D_0__Bacteria	D_1__Omnitrophica	D_2__uncultured bacterium	D_3__uncultured bacterium	D_4__uncultured bacterium	D_5__uncultured bacterium	D_6__uncultured bacterium
251	denovo333438	1.71843	1.70275	0.0156779	0.678911	308.028	321.445	310.864	0.211373	D_0__Bacteria	D_1__Microgenomates	D_2__Candidatus Shapirobacteria	D_3__uncultured bacterium	D_4__uncultured bacterium	D_5__uncultured bacterium	D_6__uncultured bacterium
252	denovo333970	1.7099	1.69505	0.0148433	0.586734	307.982	321.399	310.679	0.201003	D_0__Bacteria	D_1__Proteobacteria	D_2__Deltaproteobacteria	D_3__Desulfarculales	D_4__Desulfarculaceae	D_5__Desulfatiglans	D_6__uncultured bacterium
253	denovo33483	1.73698	1.70936	0.0276256	0.758022	308.067	321.485	313.046	0.371056	D_0__Archaea	D_1__Woesearchaeota (DHVEG-6)	D_2__uncultured archaeon	D_3__uncultured archaeon	D_4__uncultured archaeon	D_5__uncultured archaeon	D_6__uncultured archaeon
254	denovo335637	1.74039	1.7202	0.0201967	0.887828	308.131	321.55	311.749	0.269614	D_0__Bacteria	D_1__Actinobacteria	D_2__OPB41	D_3__uncultured bacterium	D_4__uncultured bacterium	D_5__uncultured bacterium	D_6__uncultured bacterium
255	denovo339339	1.71534	1.70026	0.0150778	0.649078	308.013	321.431	310.744	0.203571	D_0__Bacteria	D_1__Cloacimonetes	D_2__MSBL2	D_3__uncultured bacterium	D_4__uncultured bacterium	D_5__uncultured bacterium	D_6__uncultured bacterium
256	denovo341187	1.71488	1.70121	0.013661	0.660522	308.019	321.436	310.492	0.184342	D_0__Bacteria	D_1__Omnitrophica	D_2__uncultured bacterium	D_3__uncultured bacterium	D_4__uncultured bacterium	D_5__uncultured bacterium	D_6__uncultured bacterium
257	denovo343341	1.71055	1.69675	0.0138031	0.607023	307.992	321.41	310.498	0.186735	D_0__Bacteria	D_1__Chlorobi	D_2__Chlorobia	D_3__Chlorobiales	D_4__SJA-28	D_5__uncultured bacterium	D_6__uncultured bacterium
258	denovo344177	1.7108	1.69911	0.0116948	0.635318	308.006	321.424	310.126	0.158	D_0__Archaea	D_1__Woesearchaeota (DHVEG-6)	D_2__uncultured euryarchaeote	D_3__uncultured euryarchaeote	D_4__uncultured euryarchaeote	D_5__uncultured euryarchaeote	D_6__uncultured euryarchaeote
259	denovo347037	1.72326	1.70913	0.0141294	0.755333	308.066	321.484	310.612	0.189805	D_0__Bacteria	D_1__Chloroflexi	D_2__Thermoflexia	D_3__Thermoflexales	D_4__Thermoflexaceae	D_5__Thermoflexus	D_6__uncultured bacterium
260	denovo348916	1.7257	1.7057	0.020001	0.714272	308.045	321.463	311.657	0.269205	D_0__Bacteria	D_1__Chloroflexi	D_2__Dehalococcoidia	D_3__Sh765B-AG-111	D_4__uncultured bacterium	D_5__uncultured bacterium	D_6__uncultured bacterium
261	denovo349413	1.71801	1.70702	0.0109967	0.72999	308.053	321.471	310.038	0.1479	D_0__Bacteria	D_1__Chloroflexi	D_2__Thermoflexia	D_3__Thermoflexales	D_4__Thermoflexaceae	D_5__Thermoflexus	D_6__uncultured bacterium
262	denovo350353	1.71094	1.69882	0.0121204	0.631807	308.004	321.422	310.202	0.163776	D_0__Bacteria	D_1__Cloacimonetes	D_2__MSBL2	D_3__uncultured bacterium	D_4__uncultured bacterium	D_5__uncultured bacterium	D_6__uncultured bacterium
263	denovo351639	1.71588	1.7021	0.0137824	0.671123	308.024	321.442	310.518	0.185886	D_0__Bacteria	D_1__Chlorobi	D_2__Chlorobia	D_3__Chlorobiales	D_4__SJA-28	D_5__uncultured bacterium	D_6__uncultured bacterium
264	denovo352487	1.71351	1.70114	0.0123629	0.659669	308.018	321.436	310.257	0.166832	D_0__Bacteria	D_1__Actinobacteria	D_2__OPB41	D_3__uncultured bacterium	D_4__uncultured bacterium	D_5__uncultured bacterium	D_6__uncultured bacterium
265	denovo356914	1.70557	1.6952	0.0103639	0.588527	307.983	321.4	309.866	0.140332	D_0__Archaea	D_1__Woesearchaeota (DHVEG-6)	D_2__uncultured euryarchaeote	D_3__uncultured euryarchaeote	D_4__uncultured euryarchaeote	D_5__uncultured euryarchaeote	D_6__uncultured euryarchaeote
266	denovo357747	1.71843	1.70183	0.0165961	0.667912	308.022	321.44	311.026	0.223869	D_0__Archaea	D_1__Aenigmarchaeota	D_2__Deep Sea Euryarchaeotic Group(DSEG)	D_3__uncultured archaeon	D_4__uncultured archaeon	D_5__uncultured archaeon	D_6__uncultured archaeon
267	denovo361619	1.7191	1.699	0.0200976	0.634026	308.005	321.423	311.649	0.271541	D_0__Archaea	D_1__Woesearchaeota (DHVEG-6)	Unknown	NA	NA	NA	NA
268	denovo369146	1.72771	1.70628	0.0214272	0.721156	308.049	321.466	311.917	0.288306	D_0__Bacteria	D_1__Deferribacteres	D_2__Deferribacteres Incertae Sedis	D_3__Unknown Order	D_4__Unknown Family	D_5__Caldithrix	D_6__uncultured bacterium
269	denovo370741	1.72061	1.70861	0.0120057	0.749028	308.063	321.48	310.227	0.161324	D_0__Bacteria	D_1__Chloroflexi	D_2__Dehalococcoidia	D_3__FS117-23B-02	D_4__uncultured bacterium	D_5__uncultured bacterium	D_6__uncultured bacterium
270	denovo377269	1.71415	1.69986	0.0142896	0.644283	308.011	321.428	310.6	0.192974	D_0__Archaea	D_1__Woesearchaeota (DHVEG-6)	D_2__uncultured archaeon	D_3__uncultured archaeon	D_4__uncultured archaeon	D_5__uncultured archaeon	D_6__uncultured archaeon
271	denovo377440	1.72214	1.71059	0.011546	0.772828	308.074	321.492	310.154	0.154973	D_0__Bacteria	D_1__Omnitrophica	D_2__uncultured bacterium	D_3__uncultured bacterium	D_4__uncultured bacterium	D_5__uncultured bacterium	D_6__uncultured bacterium
272	denovo390291	1.72425	1.7064	0.0178536	0.722564	308.049	321.467	311.272	0.240206	D_0__Bacteria	D_1__Chloroflexi	D_2__uncultured	D_3__uncultured Chloroflexi bacterium	D_4__uncultured Chloroflexi bacterium	D_5__uncultured Chloroflexi bacterium	D_6__uncultured Chloroflexi bacterium
273	denovo391296	1.73847	1.71264	0.0258274	0.797379	308.086	321.504	312.733	0.346257	D_0__Bacteria	D_1__Parcubacteria	D_2__uncultured bacterium	D_3__uncultured bacterium	D_4__uncultured bacterium	D_5__uncultured bacterium	D_6__uncultured bacterium
274	denovo40413	1.74244	1.70914	0.0332994	0.755426	308.066	321.484	314.068	0.44732	D_0__Bacteria	D_1__Marinimicrobia (SAR406 clade)	D_2__uncultured bacterium	D_3__uncultured bacterium	D_4__uncultured bacterium	D_5__uncultured bacterium	D_6__uncultured bacterium
275	denovo423679	1.71683	1.699	0.0178321	0.634032	308.005	321.423	311.238	0.240931	D_0__Bacteria	D_1__Marinimicrobia (SAR406 clade)	Unknown	NA	NA	NA	NA
276	denovo431979	1.73791	1.7113	0.0266036	0.781319	308.079	321.496	312.868	0.356935	D_0__Bacteria	D_1__Parcubacteria	D_2__uncultured bacterium	D_3__uncultured bacterium	D_4__uncultured bacterium	D_5__uncultured bacterium	D_6__uncultured bacterium
277	denovo436535	1.71086	1.69999	0.0108707	0.64588	308.011	321.429	309.981	0.146792	D_0__Bacteria	D_1__Planctomycetes	D_2__Phycisphaerae	D_3__MSBL9	D_4__uncultured organism	D_5__uncultured organism	D_6__uncultured organism
278	denovo445300	1.73971	1.7217	0.0180085	0.905863	308.14	321.559	311.363	0.240199	D_0__Bacteria	D_1__Bacteroidetes	D_2__Bacteroidia	D_3__Bacteroidales	D_4__Marinilabiaceae	D_5__Saccharicrinis	NA
279	denovo455263	1.7157	1.70509	0.0106088	0.706936	308.042	321.459	309.958	0.142839	D_0__Bacteria	D_1__Marinimicrobia (SAR406 clade)	D_2__uncultured bacterium	D_3__uncultured bacterium	D_4__uncultured bacterium	D_5__uncultured bacterium	D_6__uncultured bacterium
280	denovo457246	1.73698	1.70973	0.0272518	0.762498	308.069	321.487	312.98	0.365958	D_0__Archaea	D_1__Woesearchaeota (DHVEG-6)	D_2__uncultured archaeon	D_3__uncultured archaeon	D_4__uncultured archaeon	D_5__uncultured archaeon	D_6__uncultured archaeon
281	denovo471415	1.72088	1.70831	0.0125753	0.74547	308.061	321.479	310.328	0.169007	D_0__Bacteria	D_1__Fibrobacteres	Unknown	NA	NA	NA	NA
282	denovo495573	1.71338	1.69878	0.0145956	0.631404	308.004	321.422	310.65	0.197227	D_0__Bacteria	D_1__Aminicenantes	D_2__uncultured bacterium	D_3__uncultured bacterium	D_4__uncultured bacterium	D_5__uncultured bacterium	D_6__uncultured bacterium
283	denovo498855	1.7114	1.69892	0.0124835	0.633029	308.005	321.423	310.268	0.168674	D_0__Archaea	D_1__Woesearchaeota (DHVEG-6)	D_2__uncultured euryarchaeote	D_3__uncultured euryarchaeote	D_4__uncultured euryarchaeote	D_5__uncultured euryarchaeote	D_6__uncultured euryarchaeote
284	denovo504221	1.71025	1.69925	0.0110042	0.637005	308.007	321.425	310.002	0.148658	D_0__Bacteria	D_1__Parcubacteria	D_2__Candidatus Falkowbacteria	D_3__uncultured bacterium	D_4__uncultured bacterium	D_5__uncultured bacterium	D_6__uncultured bacterium
285	denovo513096	1.71709	1.70648	0.0106183	0.723536	308.05	321.468	309.967	0.142854	D_0__Bacteria	D_1__Chloroflexi	D_2__Dehalococcoidia	D_3__GIF3	D_4__uncultured bacterium	D_5__uncultured bacterium	D_6__uncultured bacterium
286	denovo531924	1.7388	1.71588	0.0229199	0.836157	308.106	321.524	312.221	0.306714	D_0__Bacteria	D_1__Proteobacteria	D_2__Deltaproteobacteria	D_3__Desulfarculales	D_4__Desulfarculaceae	D_5__Desulfatiglans	D_6__uncultured bacterium
287	denovo543277	1.71843	1.7027	0.0157259	0.678335	308.027	321.445	310.872	0.212026	D_0__Archaea	D_1__Aenigmarchaeota	D_2__Deep Sea Euryarchaeotic Group(DSEG)	D_3__uncultured archaeon	D_4__uncultured archaeon	D_5__uncultured archaeon	D_6__uncultured archaeon
288	denovo554941	1.72752	1.70513	0.0223935	0.707404	308.042	321.46	312.087	0.301505	D_0__Archaea	D_1__Woesearchaeota (DHVEG-6)	D_2__uncultured archaeon	D_3__uncultured archaeon	D_4__uncultured archaeon	D_5__uncultured archaeon	D_6__uncultured archaeon
289	denovo557292	1.71334	1.69927	0.0140703	0.637177	308.007	321.425	310.557	0.190076	D_0__Bacteria	D_1__Omnitrophica	D_2__uncultured bacterium	D_3__uncultured bacterium	D_4__uncultured bacterium	D_5__uncultured bacterium	D_6__uncultured bacterium
290	denovo563360	1.71843	1.70438	0.0140451	0.698461	308.037	321.455	310.576	0.189183	D_0__Bacteria	D_1__Marinimicrobia (SAR406 clade)	D_2__uncultured bacterium	D_3__uncultured bacterium	D_4__uncultured bacterium	D_5__uncultured bacterium	D_6__uncultured bacterium
291	denovo566447	1.70702	1.69666	0.0103611	0.606026	307.992	321.409	309.872	0.140177	D_0__Bacteria	D_1__Parcubacteria	D_2__uncultured bacterium	D_3__uncultured bacterium	D_4__uncultured bacterium	D_5__uncultured bacterium	D_6__uncultured bacterium
292	denovo568144	1.7088	1.69734	0.0114562	0.614149	307.996	321.413	310.074	0.154932	D_0__Bacteria	D_1__Marinimicrobia (SAR406 clade)	D_2__uncultured bacterium	D_3__uncultured bacterium	D_4__uncultured bacterium	D_5__uncultured bacterium	D_6__uncultured bacterium
293	denovo57479	1.71881	1.70584	0.0129636	0.715961	308.046	321.464	310.387	0.17447	D_0__Archaea	D_1__Thaumarchaeota	D_2__Group C3	D_3__uncultured archaeon	D_4__uncultured archaeon	D_5__uncultured archaeon	D_6__uncultured archaeon
294	denovo578285	1.73698	1.70922	0.0277624	0.756384	308.066	321.484	313.07	0.372923	D_0__Bacteria	D_1__Omnitrophica	D_2__uncultured bacterium	D_3__uncultured bacterium	D_4__uncultured bacterium	D_5__uncultured bacterium	D_6__uncultured bacterium
295	denovo583434	1.71843	1.70637	0.0120579	0.72226	308.049	321.467	310.226	0.162232	D_0__Bacteria	D_1__Omnitrophica	D_2__uncultured bacterium	D_3__uncultured bacterium	D_4__uncultured bacterium	D_5__uncultured bacterium	D_6__uncultured bacterium
296	denovo585240	1.7194	1.70748	0.0119162	0.735575	308.056	321.474	310.206	0.160224	D_0__Bacteria	D_1__Actinobacteria	D_2__OPB41	D_3__uncultured bacterium	D_4__uncultured bacterium	D_5__uncultured bacterium	D_6__uncultured bacterium
297	denovo590304	1.73698	1.7099	0.0270796	0.764561	308.07	321.488	312.949	0.363609	D_0__Bacteria	D_1__Actinobacteria	D_2__OPB41	D_3__uncultured bacterium	D_4__uncultured bacterium	D_5__uncultured bacterium	D_6__uncultured bacterium
298	denovo592338	1.73698	1.71302	0.0239639	0.801872	308.089	321.507	312.399	0.321205	D_0__Bacteria	D_1__Parcubacteria	D_2__uncultured bacterium	D_3__uncultured bacterium	D_4__uncultured bacterium	D_5__uncultured bacterium	D_6__uncultured bacterium
299	denovo612274	1.71285	1.7004	0.01245	0.650779	308.014	321.431	310.269	0.168079	D_0__Archaea	D_1__Woesearchaeota (DHVEG-6)	D_2__uncultured archaeon	D_3__uncultured archaeon	D_4__uncultured archaeon	D_5__uncultured archaeon	D_6__uncultured archaeon
300	denovo621347	1.71819	1.70189	0.0162926	0.668648	308.023	321.44	310.971	0.219768	D_0__Bacteria	D_1__Firmicutes	D_2__Clostridia	D_3__Clostridiales	D_4__Lachnospiraceae	D_5__[Eubacterium] ruminantium group	D_6__uncultured bacterium
301	denovo627639	1.71843	1.70719	0.0112337	0.73213	308.054	321.472	310.081	0.151072	D_0__Bacteria	D_1__Omnitrophica	D_2__uncultured bacterium	D_3__uncultured bacterium	D_4__uncultured bacterium	D_5__uncultured bacterium	D_6__uncultured bacterium
302	denovo639302	1.72134	1.69878	0.0225557	0.631404	308.004	321.422	312.094	0.30479	D_0__Bacteria	D_1__Proteobacteria	D_2__Deltaproteobacteria	D_3__Desulfobacterales	D_4__Desulfobacteraceae	D_5__SEEP-SRB1	D_6__uncultured delta proteobacterium
303	denovo646719	1.72074	1.70191	0.0188291	0.668811	308.023	321.44	311.431	0.253979	D_0__Bacteria	D_1__Proteobacteria	D_2__Deltaproteobacteria	D_3__Desulfarculales	D_4__Desulfarculaceae	D_5__Desulfatiglans	D_6__uncultured bacterium
304	denovo664908	1.70897	1.69823	0.0107438	0.624751	308.001	321.418	309.949	0.145225	D_0__Bacteria	D_1__Proteobacteria	D_2__Deltaproteobacteria	D_3__Desulfarculales	D_4__Desulfarculaceae	D_5__Desulfatiglans	D_6__uncultured bacterium
305	denovo665704	1.71843	1.70582	0.0126092	0.715659	308.046	321.464	310.323	0.169702	D_0__Bacteria	D_1__Proteobacteria	D_2__Deltaproteobacteria	D_3__Desulfurellales	D_4__Desulfurellaceae	D_5__H16	NA
306	denovo67327	1.73698	1.71122	0.025764	0.780315	308.078	321.496	312.716	0.345687	D_0__Bacteria	D_1__Marinimicrobia (SAR406 clade)	D_2__uncultured bacterium	D_3__uncultured bacterium	D_4__uncultured bacterium	D_5__uncultured bacterium	D_6__uncultured bacterium
307	denovo675782	1.73371	1.71259	0.0211167	0.796758	308.086	321.504	311.885	0.283111	D_0__Bacteria	D_1__TM6 (Dependentiae)	Unknown	NA	NA	NA	NA
308	denovo685650	1.71409	1.69592	0.0181619	0.597179	307.987	321.405	311.285	0.245819	D_0__Bacteria	D_1__Bacteroidetes	D_2__Sphingobacteriia	D_3__Sphingobacteriales	D_4__Lentimicrobiaceae	D_5__uncultured bacterium	D_6__uncultured bacterium
309	denovo703772	1.72279	1.70396	0.0188359	0.69337	308.035	321.453	311.44	0.253775	D_0__Archaea	D_1__Bathyarchaeota	D_2__uncultured archaeon	D_3__uncultured archaeon	D_4__uncultured archaeon	D_5__uncultured archaeon	D_6__uncultured archaeon
310	denovo705401	1.71843	1.70369	0.0147414	0.690125	308.033	321.451	310.699	0.198641	D_0__Bacteria	D_1__Proteobacteria	D_2__Deltaproteobacteria	D_3__Desulfarculales	D_4__Desulfarculaceae	D_5__Desulfatiglans	D_6__uncultured bacterium
311	denovo727745	1.71666	1.70117	0.0154879	0.660033	308.018	321.436	310.823	0.208998	D_0__Bacteria	D_1__Chloroflexi	D_2__uncultured	D_3__uncultured Chloroflexi bacterium	D_4__uncultured Chloroflexi bacterium	D_5__uncultured Chloroflexi bacterium	D_6__uncultured Chloroflexi bacterium
312	denovo738043	1.70845	1.69419	0.0142605	0.576425	307.977	321.394	310.569	0.193206	D_0__Bacteria	D_1__Omnitrophica	D_2__uncultured bacterium	D_3__uncultured bacterium	D_4__uncultured bacterium	D_5__uncultured bacterium	D_6__uncultured bacterium
313	denovo741753	1.71953	1.70125	0.0182801	0.660953	308.019	321.436	311.329	0.246667	D_0__Bacteria	D_1__Proteobacteria	D_2__Deltaproteobacteria	D_3__Desulfobacterales	D_4__Desulfobacteraceae	D_5__SEEP-SRB1	D_6__uncultured delta proteobacterium
314	denovo744858	1.71046	1.69984	0.0106256	0.644034	308.01	321.428	309.936	0.143494	D_0__Bacteria	D_1__Omnitrophica	D_2__uncultured bacterium	D_3__uncultured bacterium	D_4__uncultured bacterium	D_5__uncultured bacterium	D_6__uncultured bacterium
315	denovo745870	1.72771	1.70666	0.0210418	0.72577	308.051	321.469	311.849	0.283059	D_0__Bacteria	D_1__Latescibacteria	D_2__Latescibacteria Incertae Sedis	D_3__Unknown Order	D_4__Unknown Family	D_5__Candidatus Latescibacter	D_6__uncultured bacterium
316	denovo747332	1.7178	1.70259	0.0152161	0.676971	308.027	321.444	310.78	0.205166	D_0__Archaea	D_1__Diapherotrites	D_2__uncultured archaeon	D_3__uncultured archaeon	D_4__uncultured archaeon	D_5__uncultured archaeon	D_6__uncultured archaeon
317	denovo749126	1.71843	1.70535	0.013078	0.710044	308.043	321.461	310.406	0.17606	D_0__Bacteria	D_1__Chloroflexi	D_2__Thermoflexia	D_3__Thermoflexales	D_4__Thermoflexaceae	D_5__Thermoflexus	D_6__uncultured bacterium
318	denovo772507	1.72061	1.69893	0.0216815	0.633155	308.005	321.423	311.936	0.292953	D_0__Bacteria	D_1__Cloacimonetes	D_2__MSBL2	D_3__uncultured bacterium	D_4__uncultured bacterium	D_5__uncultured bacterium	D_6__uncultured bacterium
319	denovo773919	1.71843	1.70094	0.0174852	0.657268	308.017	321.435	311.183	0.235982	D_0__Bacteria	D_1__Bacteroidetes	D_2__Sphingobacteriia	D_3__Sphingobacteriales	D_4__Lentimicrobiaceae	D_5__uncultured bacterium	D_6__uncultured bacterium
320	denovo782767	1.71843	1.70166	0.0167647	0.665896	308.021	321.439	311.056	0.226165	D_0__Bacteria	D_1__FL0428B-PF49	D_2__uncultured bacterium	D_3__uncultured bacterium	D_4__uncultured bacterium	D_5__uncultured bacterium	D_6__uncultured bacterium
321	denovo78562	1.71916	1.69878	0.0203727	0.631404	308.004	321.422	311.698	0.275291	D_0__Bacteria	D_1__Proteobacteria	D_2__Deltaproteobacteria	D_3__Desulfobacterales	D_4__Desulfobacteraceae	D_5__SEEP-SRB1	D_6__uncultured bacterium
322	denovo789507	1.71595	1.70036	0.0155866	0.650282	308.014	321.431	310.837	0.210429	D_0__Bacteria	D_1__Parcubacteria	D_2__uncultured bacterium	D_3__uncultured bacterium	D_4__uncultured bacterium	D_5__uncultured bacterium	D_6__uncultured bacterium
323	denovo796514	1.73698	1.71889	0.0180908	0.872203	308.124	321.542	311.367	0.24168	D_0__Archaea	D_1__Woesearchaeota (DHVEG-6)	D_2__uncultured archaeon	D_3__uncultured archaeon	D_4__uncultured archaeon	D_5__uncultured archaeon	D_6__uncultured archaeon
324	denovo799448	1.71779	1.69907	0.0187222	0.634791	308.006	321.423	311.4	0.252948	D_0__Bacteria	D_1__Marinimicrobia (SAR406 clade)	Unknown	NA	NA	NA	NA
325	denovo813209	1.71843	1.70784	0.0105857	0.73989	308.058	321.476	309.967	0.142306	D_0__Bacteria	D_1__Omnitrophica	D_2__uncultured bacterium	D_3__uncultured bacterium	D_4__uncultured bacterium	D_5__uncultured bacterium	D_6__uncultured bacterium
326	denovo817172	1.73147	1.70884	0.0226202	0.751896	308.064	321.482	312.142	0.303914	D_0__Bacteria	D_1__Deferribacteres	D_2__Deferribacteres Incertae Sedis	D_3__Unknown Order	D_4__Unknown Family	D_5__Caldithrix	D_6__uncultured bacterium
327	denovo819528	1.71534	1.70451	0.0108314	0.69993	308.038	321.456	309.996	0.145885	D_0__Bacteria	D_1__Cloacimonetes	D_2__MSBL8	D_3__uncultured bacterium	D_4__uncultured bacterium	D_5__uncultured bacterium	D_6__uncultured bacterium
328	denovo82044	1.73698	1.70913	0.0278563	0.755259	308.066	321.483	313.087	0.374204	D_0__Bacteria	D_1__Cloacimonetes	D_2__MSBL2	NA	NA	NA	NA
329	denovo822846	1.72443	1.70857	0.0158647	0.748554	308.062	321.48	310.923	0.213185	D_0__Bacteria	D_1__Proteobacteria	D_2__Deltaproteobacteria	D_3__Desulfobacterales	D_4__Desulfobacteraceae	D_5__SEEP-SRB1	D_6__uncultured bacterium
330	denovo827614	1.72907	1.71002	0.0190533	0.765921	308.071	321.489	311.503	0.25582	D_0__Bacteria	D_1__Parcubacteria	D_2__uncultured bacterium	D_3__uncultured bacterium	D_4__uncultured bacterium	D_5__uncultured bacterium	D_6__uncultured bacterium
331	denovo828212	1.71072	1.69927	0.0114513	0.637201	308.007	321.425	310.083	0.154696	D_0__Bacteria	D_1__Cloacimonetes	D_2__MSBL8	D_3__uncultured bacterium	D_4__uncultured bacterium	D_5__uncultured bacterium	D_6__uncultured bacterium
332	denovo83229	1.70351	1.69258	0.010935	0.55711	307.967	321.385	309.957	0.148287	D_0__Archaea	D_1__Woesearchaeota (DHVEG-6)	D_2__uncultured archaeon	D_3__uncultured archaeon	D_4__uncultured archaeon	D_5__uncultured archaeon	D_6__uncultured archaeon
333	denovo839842	1.71916	1.70413	0.0150306	0.695376	308.036	321.454	310.753	0.202487	D_0__Bacteria	D_1__Chloroflexi	D_2__Thermoflexia	D_3__Thermoflexales	D_4__Thermoflexaceae	D_5__Thermoflexus	D_6__uncultured bacterium
334	denovo843565	1.71843	1.70173	0.0166963	0.666715	308.022	321.439	311.044	0.225234	D_0__Archaea	D_1__Woesearchaeota (DHVEG-6)	Unknown	NA	NA	NA	NA
335	denovo846736	1.72279	1.70235	0.0204447	0.674105	308.025	321.443	311.725	0.275703	D_0__Bacteria	D_1__Latescibacteria	D_2__uncultured candidate division NPL-UPA2 bacterium	D_3__uncultured candidate division NPL-UPA2 bacterium	D_4__uncultured candidate division NPL-UPA2 bacterium	D_5__uncultured candidate division NPL-UPA2 bacterium	D_6__uncultured candidate division NPL-UPA2 bacterium
336	denovo847976	1.71591	1.70336	0.0125478	0.68619	308.031	321.449	310.3	0.169113	D_0__Bacteria	D_1__Omnitrophica	D_2__uncultured bacterium	D_3__uncultured bacterium	D_4__uncultured bacterium	D_5__uncultured bacterium	D_6__uncultured bacterium
337	denovo87352	1.72088	1.70854	0.0123443	0.748236	308.062	321.48	310.288	0.165881	D_0__Bacteria	D_1__Omnitrophica	D_2__uncultured bacterium	D_3__uncultured bacterium	D_4__uncultured bacterium	D_5__uncultured bacterium	D_6__uncultured bacterium
338	denovo880710	1.72771	1.71434	0.013364	0.817714	308.097	321.515	310.498	0.178993	D_0__Bacteria	D_1__Marinimicrobia (SAR406 clade)	Unknown	NA	NA	NA	NA
339	denovo883391	1.72388	1.70654	0.0173456	0.724288	308.05	321.468	311.181	0.233353	D_0__Archaea	D_1__Woesearchaeota (DHVEG-6)	D_2__uncultured archaeon	D_3__uncultured archaeon	D_4__uncultured archaeon	D_5__uncultured archaeon	D_6__uncultured archaeon
340	denovo887250	1.73678	1.71217	0.0246137	0.791714	308.084	321.502	312.513	0.330074	D_0__Archaea	D_1__Woesearchaeota (DHVEG-6)	Unknown	NA	NA	NA	NA
341	denovo891372	1.72625	1.70901	0.0172369	0.753907	308.065	321.483	311.172	0.231565	D_0__Bacteria	D_1__Omnitrophica	D_2__uncultured bacterium	D_3__uncultured bacterium	D_4__uncultured bacterium	D_5__uncultured bacterium	D_6__uncultured bacterium
342	denovo911537	1.71617	1.70216	0.0140024	0.6719	308.024	321.442	310.558	0.188846	D_0__Bacteria	D_1__Parcubacteria	D_2__uncultured bacterium	D_3__uncultured bacterium	D_4__uncultured bacterium	D_5__uncultured bacterium	D_6__uncultured bacterium
343	denovo917134	1.72716	1.7032	0.0239544	0.684353	308.03	321.448	312.363	0.322875	D_0__Bacteria	D_1__Proteobacteria	D_2__Deltaproteobacteria	D_3__Desulfobacterales	D_4__Desulfobacteraceae	D_5__SEEP-SRB1	D_6__uncultured bacterium
344	denovo921786	1.73971	1.71114	0.0285738	0.779342	308.078	321.496	313.222	0.383404	D_0__Bacteria	D_1__Parcubacteria	D_2__Candidatus Falkowbacteria	D_3__uncultured bacterium	D_4__uncultured bacterium	D_5__uncultured bacterium	D_6__uncultured bacterium
345	denovo922862	1.7217	1.70948	0.0122185	0.759545	308.068	321.486	310.27	0.164102	D_0__Bacteria	D_1__Aerophobetes	D_2__uncultured bacterium	D_3__uncultured bacterium	D_4__uncultured bacterium	D_5__uncultured bacterium	D_6__uncultured bacterium
346	denovo92959	1.74244	1.7217	0.020737	0.905863	308.14	321.559	311.852	0.276592	D_0__Bacteria	D_1__Cloacimonetes	D_2__MSBL2	D_3__uncultured bacterium	D_4__uncultured bacterium	D_5__uncultured bacterium	D_6__uncultured bacterium
347	denovo931993	1.70969	1.6965	0.0131849	0.604117	307.991	321.408	310.384	0.178397	D_0__Archaea	D_1__Woesearchaeota (DHVEG-6)	D_2__uncultured euryarchaeote	D_3__uncultured euryarchaeote	D_4__uncultured euryarchaeote	D_5__uncultured euryarchaeote	D_6__uncultured euryarchaeote
348	denovo95310	1.72716	1.70432	0.022838	0.697722	308.037	321.455	312.165	0.307631	D_0__Bacteria	D_1__TM6 (Dependentiae)	D_2__uncultured bacterium	D_3__uncultured bacterium	D_4__uncultured bacterium	D_5__uncultured bacterium	D_6__uncultured bacterium
349	denovo953783	1.71552	1.69801	0.0175109	0.622104	308	321.417	311.176	0.236726	D_0__Bacteria	D_1__Proteobacteria	D_2__Deltaproteobacteria	D_3__Desulfobacterales	D_4__Desulfobacteraceae	D_5__SEEP-SRB1	D_6__uncultured bacterium
350	denovo964356	1.72307	1.71177	0.0112946	0.786948	308.081	321.499	310.114	0.151497	D_0__Bacteria	D_1__Proteobacteria	D_2__Deltaproteobacteria	D_3__Desulfobacterales	D_4__Desulfobacteraceae	D_5__SEEP-SRB1	D_6__uncultured delta proteobacterium
351	denovo966659	1.71843	1.7011	0.0173296	0.659128	308.018	321.436	311.156	0.233861	D_0__Bacteria	D_1__TM6 (Dependentiae)	D_2__uncultured bacterium	D_3__uncultured bacterium	D_4__uncultured bacterium	D_5__uncultured bacterium	D_6__uncultured bacterium
352	denovo967381	1.72771	1.70913	0.0185708	0.755361	308.066	321.484	311.413	0.249468	D_0__Bacteria	D_1__Chloroflexi	D_2__Dehalococcoidia	D_3__vadinBA26	D_4__uncultured bacterium	D_5__uncultured bacterium	D_6__uncultured bacterium
353	denovo97114	1.71705	1.70524	0.0118025	0.708774	308.043	321.46	310.175	0.158898	D_0__Bacteria	D_1__Bacteroidetes	D_2__SB-5	D_3__uncultured bacterium	D_4__uncultured bacterium	D_5__uncultured bacterium	D_6__uncultured bacterium
354	denovo971714	1.70143	1.69078	0.0106456	0.535602	307.957	321.374	309.896	0.144512	D_0__Bacteria	D_1__Parcubacteria	D_2__uncultured bacterium	D_3__uncultured bacterium	D_4__uncultured bacterium	D_5__uncultured bacterium	D_6__uncultured bacterium
355	denovo979173	1.71988	1.70736	0.0125251	0.734092	308.055	321.473	310.315	0.168423	D_0__Bacteria	D_1__Chloroflexi	D_2__Dehalococcoidia	D_3__GIF3	D_4__uncultured bacterium	D_5__uncultured bacterium	D_6__uncultured bacterium
356	denovo992778	1.73571	1.71343	0.0222806	0.806781	308.091	321.509	312.097	0.298574	D_0__Archaea	D_1__Woesearchaeota (DHVEG-6)	D_2__uncultured archaeon	D_3__uncultured archaeon	D_4__uncultured archaeon	D_5__uncultured archaeon	D_6__uncultured archaeon
357	denovo998186	1.70988	1.69365	0.0162273	0.569961	307.974	321.391	310.924	0.219922	D_0__Archaea	D_1__Woesearchaeota (DHVEG-6)	D_2__uncultured archaeon	D_3__uncultured archaeon	D_4__uncultured archaeon	D_5__uncultured archaeon	D_6__uncultured archaeon

## Sheet: Supp Table 3
Supplementary Table 3. List of KO annotations used for comparisons in Figure 5.
Glycolysis			bin1	bin146	bin17		bin31	bin47	bin52		bin40	bin81		bin111	bin61
K00845	glk; glucokinase [EC:2.7.1.2]	glk	1	1	0		4	1	1		0	1		1	1
K06859	pgi1; glucose-6-phosphate isomerase, archaeal [EC:5.3.1.9]	pgi	1	1	1		2	0	0		1	1		1	1
K01810	GPI, pgi; glucose-6-phosphate isomerase [EC:5.3.1.9]
K15916	pgi-pmi; glucose/mannose-6-phosphate isomerase [EC:5.3.1.9 5.3.1.8]
K00918	pfkC; ADP-dependent phosphofructokinase/glucokinase [EC:2.7.1.146 2.7.1.147]	pfk	1	2	2		3	2	2		3	1		0	0
K00895	pfp, pfk; pyrophosphate--fructose-6-phosphate 1-phosphotransferase [EC:2.7.1.90]
K21071	ATP-dependent phosphofructokinase / diphosphate-dependent phosphofructokinase [EC:2.7.1.11 2.7.1.90]
K00850	pfkA, PFK; 6-phosphofructokinase 1 [EC:2.7.1.11]
K16370	pfkB; 6-phosphofructokinase 2 [EC:2.7.1.11]
K01622	K01622; fructose 1,6-bisphosphate aldolase/phosphatase [EC:4.1.2.13 3.1.3.11]	fbaA	1	1	2		5	1	2		0	0		1	2
K01623	ALDO; fructose-bisphosphate aldolase, class I [EC:4.1.2.13]
K01624	FBA, fbaA; fructose-bisphosphate aldolase, class II [EC:4.1.2.13]
K11645	fbaB; fructose-bisphosphate aldolase, class I [EC:4.1.2.13]
K16305	K16305; fructose-bisphosphate aldolase / 6-deoxy-5-ketofructose 1-phosphate synthase [EC:4.1.2.13 2.2.1.11]
K16306	K16306; fructose-bisphosphate aldolase / 2-amino-3,7-dideoxy-D-threo-hept-6-ulosonate synthase [EC:4.1.2.13 2.2.1.10]
K00134	GAPDH, gapA; glyceraldehyde 3-phosphate dehydrogenase [EC:1.2.1.12]	gapdh	2	1	0		1	1	0		1	2		1	1
K00150	gap2; glyceraldehyde-3-phosphate dehydrogenase (NAD(P)) [EC:1.2.1.59]
K00927	PGK, pgk; phosphoglycerate kinase [EC:2.7.2.3]	pgk	1	1	1		1	1	1		1	1		1	1
K01834	PGAM, gpmA; 2,3-bisphosphoglycerate-dependent phosphoglycerate mutase [EC:5.4.2.11]	gpml	1	2	1		2	1	1		2	3		1	1
K15634	gpmB; probable phosphoglycerate mutase [EC:5.4.2.12]
K15635	apgM; 2,3-bisphosphoglycerate-independent phosphoglycerate mutase [EC:5.4.2.12]
K15633	gpmI; 2,3-bisphosphoglycerate-independent phosphoglycerate mutase [EC:5.4.2.12]
K01689	ENO, eno; enolase [EC:4.2.1.11]	eno	1	1	1		1	1	1		2	2		1	1
K00873	PK, pyk; pyruvate kinase [EC:2.7.1.40]	pk	0	1	0		0	1	1		1	1		0	0
K01006	ppdK; pyruvate, orthophosphate dikinase [EC:2.7.9.1]	ppdk	1	1	1		1	1	0		1	1		1	0
TCA cycle
K00024	mdh; malate dehydrogenase [EC:1.1.1.37]	mdh	1	1	0		0	0	0		1	1		0	1
K01676	E4.2.1.2A, fumA, fumB; fumarate hydratase, class I [EC:4.2.1.2]	fumABC	2		2		2	0	0		4	2		0	0
K01677	E4.2.1.2AA, fumA; fumarate hydratase subunit alpha [EC:4.2.1.2]
K01678	E4.2.1.2AB, fumB; fumarate hydratase subunit beta [EC:4.2.1.2]
K01679	E4.2.1.2B, fumC; fumarate hydratase, class II [EC:4.2.1.2]
K00244	frdA; fumarate reductase flavoprotein subunit [EC:1.3.5.4]	frdABCD	3	0	0		0	0	0		4	3		0	0
K00245	frdB; fumarate reductase iron-sulfur subunit [EC:1.3.5.4]
K00246	frdC; fumarate reductase subunit C
K00247	frdD; fumarate reductase subunit D
K01902	sucD; succinyl-CoA synthetase alpha subunit [EC:6.2.1.5]	sucCD	2	0	2		2	0	2		2	2		0	2
K01903	sucC; succinyl-CoA synthetase beta subunit [EC:6.2.1.5]
K00174	korA, oorA, oforA; 2-oxoglutarate/2-oxoacid ferredoxin oxidoreductase subunit alpha [EC:1.2.7.3 1.2.7.11]	korABCD	12	4	4		11	6	7		12	4		2	2
K00175	korB, oorB, oforB; 2-oxoglutarate/2-oxoacid ferredoxin oxidoreductase subunit beta [EC:1.2.7.3 1.2.7.11]
K00176	korD, oorD; 2-oxoglutarate ferredoxin oxidoreductase subunit delta [EC:1.2.7.3]
K00177	korC, oorC; 2-oxoglutarate ferredoxin oxidoreductase subunit gamma [EC:1.2.7.3]
K00031	IDH1, IDH2, icd; isocitrate dehydrogenase [EC:1.1.1.42]	IDH	1	1	1		1	1	0		0	1		0	1
K00030	IDH3; isocitrate dehydrogenase (NAD+) [EC:1.1.1.41]
K01681	ACO, acnA; aconitate hydratase [EC:4.2.1.3]	aco	1	0	1		0	0	0		0	1		0	1
K01682	acnB; aconitate hydratase 2 / 2-methylisocitrate dehydratase [EC:4.2.1.3 4.2.1.99]
K01647	CS, gltA; citrate synthase [EC:2.3.3.1]	cs	1	0	0		0	0	0		0	1		0	1
Fermentation
K00174	korA, oorA, oforA; 2-oxoglutarate/2-oxoacid ferredoxin oxidoreductase subunit alpha [EC:1.2.7.3 1.2.7.11]	korA	4	1	1		4	2	2		3	1		1	1
K00175	korB, oorB, oforB; 2-oxoglutarate/2-oxoacid ferredoxin oxidoreductase subunit beta [EC:1.2.7.3 1.2.7.11]	korB	3	1	1		4	2	2		3	1		1	1
K00169	porA; pyruvate ferredoxin oxidoreductase alpha subunit [EC:1.2.7.1]	porABDG	0	3	3		3	6	2		2	0		0	0
K00170	porB; pyruvate ferredoxin oxidoreductase beta subunit [EC:1.2.7.1]
K00171	porD; pyruvate ferredoxin oxidoreductase delta subunit [EC:1.2.7.1]
K00172	porG; pyruvate ferredoxin oxidoreductase gamma subunit [EC:1.2.7.1]
K03737	por, nifJ; pyruvate-ferredoxin/flavodoxin oxidoreductase [EC:1.2.7.1 1.2.7.-]	por	1	0	1		0	0	0		1	1		0	0
K00123	fdoG, fdfH; formate dehydrogenase major subunit [EC:1.2.1.2]	fdoG	0	0	0		1	4	1		5	1		0	0
K00124	fdoH; formate dehydrogenase iron-sulfur subunit	fdoH	0	0	0		0	2	0		1	1		0	0
K00016	LDH, ldh; L-lactate dehydrogenase [EC:1.1.1.27]	ldh	0	0	0		0	0	0		1	0		0	0
K01895	ACSS, acs; acetyl-CoA synthetase [EC:6.2.1.1]	acss	1	0	2		0	0	0		3	1		0	1
K00128	ALDH; aldehyde dehydrogenase (NAD+) [EC:1.2.1.3]	aldh	1	0	1		0	0	0		0	0		0	0
K00001	E1.1.1.1, adh; alcohol dehydrogenase [EC:1.1.1.1]	adh	1	0	0		2	1	0		1	0		0	0
K13953	adhP; alcohol dehydrogenase, propanol-preferring [EC:1.1.1.1]	adhP	1	0	0		2	0	1		2	0		0	0
K01848	E5.4.99.2A, mcmA1; methylmalonyl-CoA mutase, N-terminal domain [EC:5.4.99.2]	mcmA12	3	0	0		3	2	0		4	2		0	0
K01849	E5.4.99.2B, mcmA2; methylmalonyl-CoA mutase, C-terminal domain [EC:5.4.99.2]
K05606	MCEE, epi; methylmalonyl-CoA/ethylmalonyl-CoA epimerase [EC:5.1.99.1]	MCEE	1	0	0		1	1	0		1	1		0	0
FA degdation
K01897	ACSL, fadD; long-chain acyl-CoA synthetase [EC:6.2.1.3]	ACSL	1	0	0		1	7	1		12	2		0	0
K00248	ACADS, bcd; butyryl-CoA dehydrogenase [EC:1.3.8.1], also acyl-CoA-DH	ACADS	2	1	0		2	3	2		5	1		0	0
K00249	ACADM, acd; acyl-CoA dehydrogenase [EC:1.3.8.7]	ACADM	0	0	0		0	1	0		5	0		0	0
K01715	crt; enoyl-CoA hydratase [EC:4.2.1.17]	crt	1	0	0		1	3	1		2	1		0	0
K07516	fadN; 3-hydroxyacyl-CoA dehydrogenase [EC:1.1.1.35]	fadN	1	0	0		0	1	0		1	0		0	0
K00632	fadA, fadI; acetyl-CoA acyltransferase [EC:2.3.1.16]	fadA	1	0	0		0	1	1		2	0		0	0
K00626	E2.3.1.9, atoB; acetyl-CoA C-acetyltransferase [EC:2.3.1.9]	atoB	3	0	1		3	3	1		5	0		0	0
Energy metabolism
K00330	nuoA; NADH-quinone oxidoreductase subunit A [EC:1.6.5.3]	nuoA-N	14	1	6		14	14	2		9	18		0	0
K00331	nuoB; NADH-quinone oxidoreductase subunit B [EC:1.6.5.3]
K00332	nuoC; NADH-quinone oxidoreductase subunit C [EC:1.6.5.3]
K13378	nuoCD; NADH-quinone oxidoreductase subunit C/D [EC:1.6.5.3]
K13380	nuoBCD; NADH-quinone oxidoreductase subunit B/C/D [EC:1.6.5.3]
K00333	nuoD; NADH-quinone oxidoreductase subunit D [EC:1.6.5.3]
K00334	nuoE; NADH-quinone oxidoreductase subunit E [EC:1.6.5.3]
K00335	nuoF; NADH-quinone oxidoreductase subunit F [EC:1.6.5.3]
K00336	nuoG; NADH-quinone oxidoreductase subunit G [EC:1.6.5.3]
K00337	nuoH; NADH-quinone oxidoreductase subunit H [EC:1.6.5.3]
K00338	nuoI; NADH-quinone oxidoreductase subunit I [EC:1.6.5.3]
K00339	nuoJ; NADH-quinone oxidoreductase subunit J [EC:1.6.5.3]
K00340	nuoK; NADH-quinone oxidoreductase subunit K [EC:1.6.5.3]
K00341	nuoL; NADH-quinone oxidoreductase subunit L [EC:1.6.5.3]
K00342	nuoM; NADH-quinone oxidoreductase subunit M [EC:1.6.5.3]
K15863	nuoLM; NADH-quinone oxidoreductase subunit L/M [EC:1.6.5.3]
K00343	nuoN; NADH-quinone oxidoreductase subunit N [EC:1.6.5.3]
K00346	nqrA; Na+-transporting NADH:ubiquinone oxidoreductase subunit A [EC:1.6.5.8]	nqrA-F	6	0	0		0	0	0		0	0		0	0
K00347	nqrB; Na+-transporting NADH:ubiquinone oxidoreductase subunit B [EC:1.6.5.8]
K00348	nqrC; Na+-transporting NADH:ubiquinone oxidoreductase subunit C [EC:1.6.5.8]
K00349	nqrD; Na+-transporting NADH:ubiquinone oxidoreductase subunit D [EC:1.6.5.8]
K00350	nqrE; Na+-transporting NADH:ubiquinone oxidoreductase subunit E [EC:1.6.5.8]
K00351	nqrF; Na+-transporting NADH:ubiquinone oxidoreductase subunit F [EC:1.6.5.8]
K00425	cydA; cytochrome d ubiquinol oxidase subunit I [EC:1.10.3.14]	cydAB	2	0	0		0	0	0		0	2		0	0
K00426	cydB; cytochrome d ubiquinol oxidase subunit II [EC:1.10.3.14]
K02108	ATPF0A, atpB; F-type H+-transporting ATPase subunit a	atpA-H	6	2	7		13	6	0		8	14		0	0
K02109	ATPF0B, atpF; F-type H+-transporting ATPase subunit b
K02110	ATPF0C, atpE; F-type H+-transporting ATPase subunit c
K02111	ATPF1A, atpA; F-type H+-transporting ATPase subunit alpha [EC:3.6.3.14]
K02112	ATPF1B, atpD; F-type H+-transporting ATPase subunit beta [EC:3.6.3.14]
K02113	ATPF1D, atpH; F-type H+-transporting ATPase subunit delta
K02114	ATPF1E, atpC; F-type H+-transporting ATPase subunit epsilon
K02115	ATPF1G, atpG; F-type H+-transporting ATPase subunit gamma
K02117	ATPVA, ntpA, atpA; V/A-type H+/Na+-transporting ATPase subunit A [EC:3.6.3.14 3.6.3.15]	ntpA-F,I,K	0	2	0		7	4	0		0	0		0	0
K02118	ATPVB, ntpB, atpB; V/A-type H+/Na+-transporting ATPase subunit B
K02119	ATPVC, ntpC, atpC; V/A-type H+/Na+-transporting ATPase subunit C
K02120	ATPVD, ntpD, atpD; V/A-type H+/Na+-transporting ATPase subunit D
K02121	ATPVE, ntpE, atpE; V/A-type H+/Na+-transporting ATPase subunit E
K02122	ATPVF, ntpF, atpF; V/A-type H+/Na+-transporting ATPase subunit F
K02123	ATPVI, ntpI, atpI; V/A-type H+/Na+-transporting ATPase subunit I
K02124	ATPVK, ntpK, atpK; V/A-type H+/Na+-transporting ATPase subunit K
K03612	rnfG; electron transport complex protein RnfG	rnfA-G	5	0	6		0	0	0		11	0		0	0
K03613	rnfE; electron transport complex protein RnfE
K03614	rnfD; electron transport complex protein RnfD
K03615	rnfC; electron transport complex protein RnfC
K03616	rnfB; electron transport complex protein RnfB
K03617	rnfA; electron transport complex protein RnfA
K09696	natB; sodium transport system permease protein	natAB	1	0	1		0	0	0		0	0		0	0
K09697	natA; sodium transport system ATP-binding protein [EC:3.6.3.7]
K03388	hdrA; heterodisulfide reductase subunit A [EC:1.8.98.1]	hdrABC	4	0	3		5	3	5		3	1		0	0
K03389	hdrB; heterodisulfide reductase subunit B [EC:1.8.98.1]
K03390	hdrC; heterodisulfide reductase subunit C [EC:1.8.98.1]
K03522	fixB, etfA; electron transfer flavoprotein alpha subunit	fixAB	4	1	2		5	8	5		9	2		0	0
K03521	fixA, etfB; electron transfer flavoprotein beta subunit
K14126	mvhA, vhuA, vhcA; F420-non-reducing hydrogenase large subunit [EC:1.12.99.-]	mvhADG	3	0	3		5	0	1		1	1		1	0
K14127	mvhD, vhuD, vhcD; F420-non-reducing hydrogenase iron-sulfur subunit [EC:1.12.99.-]
K14128	mvhG, vhuG, vhcG; F420-non-reducing hydrogenase small subunit [EC:1.12.99.-]
K15987	hppA; K(+)-stimulated pyrophosphate-energized sodium pump [EC:3.6.1.1]	hppA	1	1	1		1	0	0		1	0		0	1
Terminal electron acceptors
K02567	napA; periplasmic nitrate reductase NapA [EC:1.7.99.4]	napA	1	0	0		0	0	0		0	0		0	0
K00362	nirB; nitrite reductase (NADH) large subunit [EC:1.7.1.15]	nirB	0	0	0		1	0	0		0	2		0	0
K03385	nrfA; nitrite reductase (cytochrome c-552) [EC:1.7.2.2]	nrfA	0	0	0		0	0	0		0	1		0	0
K15876	nrfH; cytochrome c nitrite reductase small subunit	nrfH	0	0	0		0	0	0		0	1		0	0
K00394	aprA; adenylylsulfate reductase, subunit A [EC:1.8.99.2]	aprAB	0	0	0		0	0	0		2	2		0	0
K00395	aprB; adenylylsulfate reductase, subunit B [EC:1.8.99.2]
K11180	dsrA; sulfite reductase alpha subunit [EC:1.8.99.3 1.8.99.5]	dsrAB	0	0	0		0	0	0		2	2		0	0
K11181	dsrB; sulfite reductase beta subunit [EC:1.8.99.3 1.8.99.5]
K08352	phsA, psrA; thiosulfate reductase / polysulfide reductase chain A	phsA	0	0	0		0	0	1		1	2		0	0
K03741	ARSC2, arsC; arsenate reductase [EC:1.20.4.1]	arsC2	0	0	0		0	0	0		1	2		0	0
Wood-ljungdahl pathway
K05299	fdhA; formate dehydrogenase alpha subunit [EC:1.2.1.43]	fdhAB	1	0	0		0	0	0		1	0		0	0
K15022	fdhB; formate dehydrogenase beta subunit [EC:1.2.1.43]
K01938	fhs; formate--tetrahydrofolate ligase [EC:6.3.4.3]	fhs	0	0	0		1	0	0		1	1		0	0
K01491	folD; methylenetetrahydrofolate dehydrogenase (NADP+) / methenyltetrahydrofolate cyclohydrolase [EC:1.5.1.5 3.5.4.9]	folD	0	1	1		1	0	1		1	1		0	1
K00297	metF, MTHFR; methylenetetrahydrofolate reductase (NADPH) [EC:1.5.1.20]	metF	1	0	1		1	1	1		1	1		1	0
K00198	cooS, acsA; carbon-monoxide dehydrogenase catalytic subunit [EC:1.2.7.4]	cooSF	0	1	1		2	0	1		1	2		0	0
K00196	cooF; carbon-monoxide dehydrogenase iron sulfur subunit
K14138	acsB; acetyl-CoA synthase [EC:2.3.1.169]	acsBE	0	1	0		2	0	0		2	2		0	0
K15023	acsE; 5-methyltetrahydrofolate corrinoid/iron sulfur protein methyltransferase [EC:2.1.1.258]
K00192	cdhA; acetyl-CoA decarbonylase/synthase complex subunit alpha [EC:1.2.7.4]	cdhABCDE	0	1	0		1	1	0		2	2		0	0
K00195	cdhB; acetyl-CoA decarbonylase/synthase complex subunit epsilon
K00193	cdhC; acetyl-CoA decarbonylase/synthase complex subunit beta [EC:2.3.1.-]
K00194	cdhD, acsD; acetyl-CoA decarbonylase/synthase complex subunit delta [EC:2.1.1.245]
K00197	cdhE, acsC; acetyl-CoA decarbonylase/synthase complex subunit gamma [EC:2.1.1.245]
TIGR00316	codhC (beta), CO dehydrogenase/acetyl-CoA synthase	codhCD	0	2	0		1	0	0		2	2		0	0
TIGR00381	codhD (delta), CO dehydrogenase/acetyl-CoA synthase
carbon monoxide-metabolism
K03520	coxL, cutL; carbon-monoxide dehydrogenase large subunit [EC:1.2.7.4]	coxL
K03519	coxM, cutM; carbon-monoxide dehydrogenase medium subunit [EC:1.2.7.4]	coxM	1	0	1		2	0	0		1	0		0	0
K03518	coxS; aerobic carbon-monoxide dehydrogenase small subunit [EC:1.2.7.4]	coxS	2	0	2		4	0	0		4	0		0	0
Peptide/amino acid transport
K02032	peptide/nickel transport system ATP-binding protein, ABC.PE.A1	ddpD	1	1	0		2	0	3		2	0		0	0
K02033	peptide/nickel transport system permease protein, ABC.PE.P	ddpB	1	0	0		5	1	5		2	0		0	0
K02034	peptide/nickel transport system permease protein, ABC.PE.P1	ddpC	1	0	0		6	1	5		3	0		0	0
K02035	peptide/nickel transport system substrate-binding protein, ABC.PE.S	ABC.PE.S	1	0	0		5	1	7		5	0		0	0
K13893	yejA; microcin C transport system substrate-binding protein	yejA	1	0	0		0	0	0		0	1		0	0
K13894	yejB; microcin C transport system permease protein	yejB	0	0	0		0	0	0		0	1		0	0
K13895	yejE; microcin C transport system permease protein	yejE	1	0	0		0	0	0		0	1		0	0
K13896	yejF; microcin C transport system ATP-binding protein	yejF	0	0	0		0	0	0		0	0		0	0
K03559	exbD; biopolymer transport protein ExbD	exbD	0	0	1		0	0	0		0	1		0	0
K03561	exbB; biopolymer transport protein ExbB	exbB	1	1	1		0	0	0		1	2		0	0
K03294	TC.APA; basic amino acid/polyamine antiporter, APA family	TC.APA	1	0	0		0	1	0		1	1		0	1
K03310	TC.AGCS; alanine or glycine:cation symporter, AGCS family	TC.ACGS	2	0	0		0	0	0		0	1		0	0
K01995	livG; branched-chain amino acid transport system ATP-binding protein	livG	0	0	0		2	3	5		13	1		0	1
K01996	livF; branched-chain amino acid transport system ATP-binding protein	livF	0	0	0		2	5	4		16	1		0	1
K01997	livH; branched-chain amino acid transport system permease protein	livH	0	0	0		3	5	5		13	1		0	1
K01998	livM; branched-chain amino acid transport system permease protein	livM	0	0	0		3	3	4		15	1		0	1
K01999	livK; branched-chain amino acid transport system substrate-binding protein	livK	0	0	0		5	3	5		16	2		0	1
K15580	oppA, mppA; oligopeptide transport system substrate-binding protein	oppA	0	0	0		0	0	1		0	0		0	0
K15581	oppB; oligopeptide transport system permease protein	oppB	0	0	0		1	0	0		0	0		0	0
K15582	oppC; oligopeptide transport system permease protein	oppC	0	0	0		1	0	0		0	0		0	0
K15583	oppD; oligopeptide transport system ATP-binding protein	oppD	0	0	0		0	0	0		0	0		0	0
K12368	dppA; dipeptide transport system substrate-binding protein	dppA	0	0	0		1	0	0		0	0		0	0
K09969	aapJ, bztA; general L-amino acid transport system substrate-binding protein	aapJ	0	0	0		1	0	1		0	0		0	0
K09970	aapQ, bztB; general L-amino acid transport system permease protein	aapQ	0	0	0		1	0	1		0	0		0	0
K09971	aapM, bztC; general L-amino acid transport system permease protein	aapM	0	0	0		1	0	1		0	0		0	0
K09972	aapP, bztD; general L-amino acid transport system ATP-binding protein [EC:3.6.3.-]	aapP	0	0	0		1	0	0		0	0		0	0
Amino acid degradation
K00826	E2.6.1.42, ilvE; branched-chain amino acid aminotransferase [EC:2.6.1.42]	ilvE	1	1	0		2	1	0		2	1		0	0
K11358	yhdR; aspartate aminotransferase [EC:2.6.1.1]	yhdR	0	0	0		0	0	0		1	1		0	0
K00812	aspB; aspartate aminotransferase [EC:2.6.1.1]	aspB	1	0	2		1	0	0		0	1		0	0
		lat	1	0	0		0	0	0		0	0		0	0
K00831	serC; phosphoserine aminotransferase [EC:2.6.1.52]	serC	1	0	0		0	0	0		1	0		0	0
K00821	argD; acetylornithine/N-succinyldiaminopimelate aminotransferase [EC:2.6.1.11 2.6.1.17]	argD	1	1	0		1	1	1		1	1		0	0
K00817	hisC; histidinol-phosphate aminotransferase [EC:2.6.1.9]	hisC	1	0	0		0	2	0		1	1		0	1
K00281	GLDC, gcvP; glycine dehydrogenase [EC:1.4.4.2]	gcvP	0	0	0		0	0	0		0	0		0	0
K00282	gcvPA; glycine dehydrogenase subunit 1 [EC:1.4.4.2]	gcvPA	1	0	1		0	0	0		1	0		0	0
K00283	gcvPB; glycine dehydrogenase subunit 2 [EC:1.4.4.2]	gcvPB	1	0	0		0	0	0		1	0		0	0
K00605	gcvT, AMT; aminomethyltransferase [EC:2.1.2.10]	gcvT	1	0	1		0	0	0		1	0		0	0
K03738	aor; aldehyde:ferredoxin oxidoreductase [EC:1.2.7.5]	aor	1	0	0		9	1	2		5	0		0	0
K00179	iorA; indolepyruvate ferredoxin oxidoreductase, alpha subunit [EC:1.2.7.8]	iorA	0	0	1		1	1	0		2	1		0	0
K00180	iorB; indolepyruvate ferredoxin oxidoreductase, beta subunit [EC:1.2.7.8]	iorB	0	0	1		1	1	1		2	1		0	0
K01895	ACSS, acs; acetyl-CoA synthetase [EC:6.2.1.1]	acs	1	0	2		0	0	0		3	1		0	1
sugar transport
K02025	ABC.MS.P; multiple sugar transport system permease protein	ABC.MS	0	1	3		21	0	9		5	0		0	1
K02026	ABC.MS.P1; multiple sugar transport system permease protein
K02027	ABC.MS.S; multiple sugar transport system substrate-binding protein
K02028	ABC.PA.A; polar amino acid transport system ATP-binding protein [EC:3.6.3.21]	ABC.PA	0	0	3		3	0	1		3	0		0	1
K02029	ABC.PA.P; polar amino acid transport system permease protein
K02030	ABC.PA.S; polar amino acid transport system substrate-binding protein
K02049	ABC.SN.A; NitT/TauT family transport system ATP-binding protein	ABC.SN	0	0	1		3	0	0		1	0		2	0
K02050	ABC.SN.P; NitT/TauT family transport system permease protein
K02051	ABC.SN.S; NitT/TauT family transport system substrate-binding protein
K02056	ABC.SS.A; simple sugar transport system ATP-binding protein [EC:3.6.3.17]	ABC.SS	4	0	0		11	0	2		0	0		0	0
K02057	ABC.SS.P; simple sugar transport system permease protein
K02058	ABC.SS.S; simple sugar transport system substrate-binding protein
K05813	ugpB; sn-glycerol 3-phosphate transport system substrate-binding protein	ugpABCE	0	0	0		6	0	1		0	0		0	0
K05814	ugpA; sn-glycerol 3-phosphate transport system permease protein
K05815	ugpE; sn-glycerol 3-phosphate transport system permease protein
K05816	ugpC; sn-glycerol 3-phosphate transport system ATP-binding protein [EC:3.6.3.20]
K10108	malE; maltose/maltodextrin transport system substrate-binding protein	malEFGK	0	0	0		2	0	3		0	0		0	0
K10109	malF; maltose/maltodextrin transport system permease protein
K10110	malG; maltose/maltodextrin transport system permease protein
K10111	malK, mtlK, thuK; multiple sugar transport system ATP-binding protein [EC:3.6.3.-]
K10112	msmX, msmK, malK, sugC, ggtA, msiK; multiple sugar transport system ATP-binding protein	msmX	0	0	0		4	0	1		1	0		0	0
K10439	rbsB; ribose transport system substrate-binding protein	rbsABC	0	0	0		11	0	0		2	0		0	0
K10440	rbsC; ribose transport system permease protein
K10441	rbsA; ribose transport system ATP-binding protein [EC:3.6.3.17]
K11070	potC; spermidine/putrescine transport system permease protein	potABC	0	1	0		4	0	6		0	0		0	0
K11071	potB; spermidine/putrescine transport system permease protein
K11072	potA; spermidine/putrescine transport system ATP-binding protein [EC:3.6.3.31]
Proteolysis
	see sheets 2 and 3 for details	extracellular peptidases	9	1	12		23	7	13		5	9		3	6
K19689	ampS, pepS, ampT; aminopeptidase [EC:3.4.11.-]	other named peptidases	14	3	16	0	16	8	10	0	15	12	0	4	6
K06974	amzA, AMZ2, AMZ1; archaemetzincin [EC:3.4.-.-]
K17734	aprX; serine protease AprX [EC:3.4.21.-]
K01372	BLMH, pepC; bleomycin hydrolase [EC:3.4.22.40]
K13276	bpr; bacillopeptidase F [EC:3.4.21.-]
K08637	CPA4; carboxypeptidase A4 [EC:3.4.17.-]
K07752	CPD; carboxypeptidase D [EC:3.4.17.22]
K01292	CPN1; carboxypeptidase N catalytic subunit [EC:3.4.17.3]
K13048	CPS; carboxypeptidase Ss1 [EC:3.4.17.-]
K01284	dcp; peptidyl-dipeptidase Dcp [EC:3.4.15.5]
K01266	dmpA, dap; D-aminopeptidase [EC:3.4.11.19]
K01273	DPEP; membrane dipeptidase [EC:3.4.13.19]
K16203	dppA1; D-amino peptidase [EC:3.4.11.-]
K05994	E3.4.11.10; bacterial leucyl aminopeptidase [EC:3.4.11.10]
K01299	E3.4.17.19; carboxypeptidase Taq [EC:3.4.17.19]
K03797	E3.4.21.102, prc, ctpA; carboxyl-terminal processing protease [EC:3.4.21.102]
K04691	hhoB, degS; serine protease DegS [EC:3.4.21.-]
K01419	hslV, clpQ; ATP-dependent HslUV protease, peptidase subunit HslV [EC:3.4.25.2]
K03799	htpX; heat shock protein HtpX [EC:3.4.24.-]
K13051	iaaA, ASRGL1; beta-aspartyl-peptidase (threonine type) [EC:3.4.19.5]
K01436	K01436; amidohydrolase [EC:3.5.1.-]
K07010	K07010; putative glutamine amidotransferase
K07387	K07387; putative metalloprotease [EC:3.4.24.-]
K01297	ldcA; muramoyltetrapeptide carboxypeptidase [EC:3.4.17.13]
K04076	lonB; Lon-like ATP-dependent protease [EC:3.4.21.-]
K19224	lytE; peptidoglycan endopeptidase LytE [EC:3.4.-.-]
K19223	lytF; peptidoglycan endopeptidase LytF [EC:3.4.-.-]
K01265	map; methionyl aminopeptidase [EC:3.4.11.18]
K01304	pcp; pyroglutamyl-peptidase [EC:3.4.19.3]
K08602	pepF, pepB; oligoendopeptidase F [EC:3.4.24.-]
K01262	pepP; Xaa-Pro aminopeptidase [EC:3.4.11.9]
K01271	pepQ; Xaa-Pro dipeptidase [EC:3.4.13.9]
K01258	pepT; tripeptide aminopeptidase [EC:3.4.11.4]
K05520	pfpI; protease I [EC:3.2.-.-]
K13049	PM20D1; carboxypeptidase PM20D1 [EC:3.4.17.-]
K07263	pqqL; zinc protease [EC:3.4.24.-]
K01414	prlC; oligopeptidase A [EC:3.4.24.70]
K04773	sppA; protease IV [EC:3.4.21.-]
K03568	tldD; TldD protein
K01280	TPP2; tripeptidyl-peptidase II [EC:3.4.14.10]
K08676	tri; tricorn protease [EC:3.4.21.-]
K19701	ywaD; aminopeptidase YwaD [EC:3.4.11.6 3.4.11.10]

## Sheet: Supp Table 4
Supplementary table 4. Final list of extracellular peptidases bacteria MAGs
	accession	BinID	Contig	OldContig	OldLength	Proteinlength	endo/exo	MEROPS fam	Prokka	cogs	cogs_Description	cogs_evalue	KO	GeneID	PFAM_hmm	PFAM_description	Pfam_Evalue	TIRGR	TIGR_description	EC	TIGR_Evalue	CAZy	CAZy_evalue	Description	HMerops	MEROPS fam	MeropsDescr	Merops_evalue	TDBD_ID	TPDB_evalue	HydDB	Description.1	HydDB_evalue	PFAM	PFAMdescription	IPR	IPRdescription	TopHit	E_value	PecID	TaxID	TaxString
33	BS13_bin1._00330	BS13_bin1.	BS13_bin1._8	BS13_bin1_c11935	7690	1550	endo	C25	Lys-gingipain_381	COG1572	Serine_protease__subtilase_family	1.90E-48	-	-	PF01364	Peptidase_family_C25	1.80E-68	-	-	-	-	-	-	-	MER0295390	C25	family_C25_unassigned_peptidases_C25_C25.UPW	6.89E-129	-	-	-	-	-	IPR029030;_IPR029031;_IPR001769	Caspase-like_domain_superfamily;_Gingipain,_N-terminal_superfamily;_Gingipain	PF01364	Peptidase_family_C25	OPX24745.1_hypothetical_protein_B1H02_02835_[Candidatus_Latescibacteria_bacterium_4484_107]	3.70E-148	28.9	1956171	Bacteria,Candidatus_Latescibacteria,Candidatus_Latescibacteria_bacterium_4484_107FCB_group,unclassified_Candidatus_Latescibacteria
226	BS13_bin1._02260	BS13_bin1.	BS13_bin1._43	BS13_bin1_c10842	8260	958	exo	M1	Aminopeptidase_N	COG0308	Aminopeptidase_N	1.10E-83	-	-	PF01433	Peptidase_family_M1_domain	2.70E-31	TIGR02412	aminopeptidase_N	3.4.11.2	4.50E-31	-	-	-	MER0114568	M1	family_M1_unassigned_peptidases_M01_M01.UPW	5.89E-94	-	-	-	-	-	IPR001930;_IPR014782;_IPR026444;_IPR034019	Peptidase_M1,_alanine_aminopeptidase/leukotriene_A4_hydrolase;_Peptidase_M1,_membrane_alanine_aminopeptidase,_N-terminal;_Secretion_system_C-terminal_sorting_domain;_Aminopeptidase_N/Pld-like	PF01433	Peptidase_family_M1_domain	OGC00495.1_hypothetical_protein_A2V82_16800_[candidate_division_KSB1_bacterium_RBG_16_48_16]	1.10E-118	32	1798559	Bacteriacandidate_division_KSB1_bacterium_RBG_16_48_16,candidate_division_KSB1,unclassified_candidate_division_KSB1
228	BS13_bin1._02280	BS13_bin1.	BS13_bin1._43	BS13_bin1_c10842	8260	463	exo	C1B	Aminopeptidase_C	COG3579	Aminopeptidase_C	3.00E-98	K01372	BLMH,_pepC;_bleomycin_hydrolase_[EC:3.4.22.40]	PF03051	Peptidase_C1-like_family	2.00E-142	-	-	-	-	-	-	-	MER0101310	C1B	subfamily_C1B_unassigned_peptidases_C01B_C01.UPB	1.85E-125	-	-	-	-	-	IPR004134;_IPR000169;_IPR038765	Peptidase_C1B,_bleomycin_hydrolase;_Cysteine_peptidase,_cysteine_active_site;_Papain-like_cysteine_peptidase_superfamily	PF03051	Peptidase_C1-like_family	KPL05334.1_hypothetical_protein_AMJ73_01275_[candidate_division_Zixibacteria_bacterium_SM1_73]	3.30E-124	48.3	1703424	Bacteria,candidate_division_Zixibacteria,candidate_division_Zixibacteria_bacterium_SM1_73FCB_group,
345	BS13_bin1._03450	BS13_bin1.	BS13_bin1._72	BS13_bin1_c26732	4379	808	endo	S49B	Protease_4	COG0616	Periplasmic_serine_protease__ClpP_class	1.20E-81	K04773	sppA;_protease_IV_[EC:3.4.21.-]	PF01343	Peptidase_family_S49	3.90E-69	TIGR00705	signal_peptide_peptidase_SppA,_67K_type	3.4.-.-	8.40E-102	-	-	-	MER0231999	S49B	subfamily_S49B_unassigned_peptidases_S49B_S49.UPB	2.60E-97	8.A.21.2.4	7.34E-24	-	-	-	IPR004635;_IPR029045;_IPR004634;_IPR002142	Peptidase_S49,_SppA;_ClpP/crotonase-like_domain_superfamily;_Peptidase_S49,_protease_IV;_Peptidase_S49	PF01343	Peptidase_family_S49	PCJ12187.1_signal_peptide_peptidase_SppA_[Candidatus_Marinimicrobia_bacterium]	4.00E-287	61.3	2026760	Bacteria,Candidatus_Marinimicrobia,Candidatus_Marinimicrobia_bacteriumFCB_group,
384	BS13_bin1._03840	BS13_bin1.	BS13_bin1._80	BS13_bin1_c5044	14868	991	exo	M1	hypothetical_protein	COG0308	Aminopeptidase_N	1.60E-152	-	-	PF01433	Peptidase_family_M1_domain	1.80E-16	-	-	-	-	-	-	-	MER0243297	M1	family_M1_unassigned_peptidases_M01_M01.UPW	1.86E-172	-	-	-	-	-	IPR014782;_IPR001930	Peptidase_M1,_membrane_alanine_aminopeptidase,_N-terminal;_Peptidase_M1,_alanine_aminopeptidase/leukotriene_A4_hydrolase	PF01433	Peptidase_family_M1_domain	AGO87994.1_hypothetical_protein_[uncultured_bacterium_FPPP_13C3]	1.10E-265	47.7	1343845	Bacteriauncultured_bacterium_FPPP_13C3environmental_samples,
494	BS13_bin1._04940	BS13_bin1.	BS13_bin1._92	BS13_bin1_c65785	2515	464	endo	S1C	Periplasmic_serine_endoprotease_DegP	COG0265	Periplasmic_serine_protease__S1-C_subfamily__contain_C-terminal_PDZ_domain	7.20E-100	K04771	degP,_htrA;_serine_protease_Do_[EC:3.4.21.107]	PF13365	Trypsin-like_peptidase_domain	1.60E-32	TIGR02037	peptidase_Do	3.4.21.-	3.90E-142	-	-	-	MER0114400	S1C	subfamily_S1C_unassigned_peptidases_S01C_S01.UPC	6.54E-124	-	-	-	-	-	IPR036034;_IPR001478;_IPR001940;_IPR011782;_IPR009003	PDZ_superfamily;_PDZ_domain;_Peptidase_S1C;_Peptidase_S1C,_Do;_Peptidase_S1,_PA_clan	PF13180;_PF13365	PDZ_domain;_Trypsin-like_peptidase_domain	PCJ11977.1_hypothetical_protein_COA98_06350_[Candidatus_Marinimicrobia_bacterium]	8.80E-146	57.9	2026760	Bacteria,Candidatus_Marinimicrobia,Candidatus_Marinimicrobia_bacteriumFCB_group,
662	BS13_bin1._06620	BS13_bin1.	BS13_bin1._114	BS13_bin1_c5413	14081	435	exo	M24B	Xaa-Pro_aminopeptidase	COG0006	Xaa-Pro_aminopeptidase	6.10E-77	K01262	pepP;_Xaa-Pro_aminopeptidase_[EC:3.4.11.9]	PF00557	Metallopeptidase_family_M24	2.60E-59	TIGR00500	methionine_aminopeptidase,_type_I	3.4.11.18	4.90E-21	-	-	-	MER0319290	M24B	aminopeptidase_P_M24B_M24.004	3.47E-95	-	-	-	-	-	IPR029149;_IPR007865;_IPR036005;_IPR000994	Creatinase/Aminopeptidase_P/Spt16,_N-terminal;_Aminopeptidase_P,_N-terminal;_Creatinase/aminopeptidase-like;_Peptidase_M24	PF05195;_PF00557	Aminopeptidase_P,_N-terminal_domain;_Metallopeptidase_family_M24	PCJ12838.1_hypothetical_protein_COA98_04335_[Candidatus_Marinimicrobia_bacterium]	6.40E-130	54.8	2026760	Bacteria,Candidatus_Marinimicrobia,Candidatus_Marinimicrobia_bacteriumFCB_group,
1213	BS13_bin1._12130	BS13_bin1.	BS13_bin1._175	BS13_bin1_c5070	14805	1313	endo	S8A	Chitinase_A	COG4254	Uncharacterized_conserved_protein__contains_LysM_and_FecR__domains	1.40E-71	-	-	-	-	-	-	-	-	-	-	-	-	MER0424325	S8A	subfamily_S8A_unassigned_peptidases_S08A_S08.UPA	4.52E-96	-	-	-	-	-	IPR026444;_IPR011050;_IPR012334;_IPR025965;_IPR035986;_IPR006626;_IPR013783	Secretion_system_C-terminal_sorting_domain;_Pectin_lyase_fold/virulence_factor;_Pectin_lyase_fold;_FlgD_Ig-like_domain;_PKD_domain_superfamily;_Parallel_beta-helix_repeat;_Immunoglobulin-like_fold	PF13860	FlgD_Ig-like_domain	SMX54158.1_exported_protein_of_unknown_function_[Brevefilum_fermentans]	1.40E-108	35.9	1986204	Bacteria,Chloroflexi,Anaerolineae,Anaerolineales,Anaerolineaceae,Brevefilum,Brevefilum_fermentansTerrabacteria_group,
2555	BS13_bin17._00260	BS13_bin17.	BS13_bin17._14	BS13_bin17_c36071	3618	1157		C25	Gingipain_R1	COG1361	Uncharacterized_conserved_protein	1.60E-92	-	-	PF01364	Peptidase_family_C25	8.00E-51	-	-	-	-	-	-	-	MER0120523	C25	family_C25_unassigned_peptidases_C25_C25.UPW	9.42E-81	-	-	-	-	-	IPR026444;_IPR005536;_IPR025965;_IPR001769;_IPR029030;_IPR012600;_IPR013783;_IPR038490;_IPR029031	Secretion_system_C-terminal_sorting_domain;_Peptidase_C25,_Ig-like_domain;_FlgD_Ig-like_domain;_Gingipain;_Caspase-like_domain_superfamily;_Gingipain_propeptide;_Immunoglobulin-like_fold;_Gingipain_propeptide_superfamily;_Gingipain,_N-terminal_superfamily	PF03785;_PF13860;_PF01364;_PF08126	Peptidase_family_C25,_C_terminal_ig-like_domain;_FlgD_Ig-like_domain;_Peptidase_family_C25;_Propeptide_C25	OQX80760.1_hypothetical_protein_B6D61_01590_[Bacteroidetes_bacterium_4484_249]	0.00E+00	48.7	1970778	Bacteria,Bacteroidetes,Bacteroidetes_bacterium_4484_249FCB_group,Bacteroidetes/Chlorobi_group,unclassified_Bacteroidetes,unclassified_Bacteroidetes_(miscellaneous)
2565	BS13_bin17._00360	BS13_bin17.	BS13_bin17._17	BS13_bin17_c9442	9187	1288		C25	Lys-gingipain_381	COG1361	Uncharacterized_conserved_protein	3.50E-120	-	-	PF01364	Peptidase_family_C25	2.80E-38	-	-	-	-	-	-	-	MER0295395	C25	family_C25_unassigned_peptidases_C25_C25.UPW	0	-	-	-	-	-	IPR026444;_IPR005536;_IPR038490;_IPR001769;_IPR029030;_IPR029031;_IPR012600;_IPR013783	Secretion_system_C-terminal_sorting_domain;_Peptidase_C25,_Ig-like_domain;_Gingipain_propeptide_superfamily;_Gingipain;_Caspase-like_domain_superfamily;_Gingipain,_N-terminal_superfamily;_Gingipain_propeptide;_Immunoglobulin-like_fold	PF03785;_PF01364;_PF08126	Peptidase_family_C25,_C_terminal_ig-like_domain;_Peptidase_family_C25;_Propeptide_C25	PID94825.1_hypothetical_protein_CSA95_02250_[Bacteroidetes_bacterium]	0.00E+00	52	1898104	Bacteria,Bacteroidetes,Bacteroidetes_bacteriumFCB_group,Bacteroidetes/Chlorobi_group,unclassified_Bacteroidetes,unclassified_Bacteroidetes_(miscellaneous)
2764	BS13_bin17._02350	BS13_bin17.	BS13_bin17._45	BS13_bin17_c2151	26165	696	endo		Prolyl_endopeptidase	COG1505	Prolyl_oligopeptidase_PreP__S9A_serine_peptidase_family	8.70E-150	K01322	PREP;_prolyl_oligopeptidase_[EC:3.4.21.26]	PF02897	Prolyl_oligopeptidase,_N-terminal_beta-propeller_domain	8.80E-71	-	-	-	-	-	-	-	MER0068477		prolyl_oligopeptidase__	9.18E-180	-	-	-	-	-	IPR029058;_IPR001375;_IPR002471;_IPR002470;_IPR023302	Alpha/Beta_hydrolase_fold;_Peptidase_S9,_prolyl_oligopeptidase,_catalytic_domain;_Peptidase_S9,_serine_active_site;_Peptidase_S9A,_prolyl_oligopeptidase;_Peptidase_S9A,_N-terminal_domain	PF00326;_PF02897	Prolyl_oligopeptidase_family;_Prolyl_oligopeptidase,_N-terminal_beta-propeller_domain	GBE29720.1_prolyl_endopeptidase_[bacterium_BMS3Bbin04]	9.20E-232	54.8	2005727	Bacteriabacterium_BMS3Bbin04,_(miscellaneous)
2998	BS13_bin17._04690	BS13_bin17.	BS13_bin17._78	BS13_bin17_c5587	13752	711		S12	Protein_flp	COG1680	CubicO_group_peptidase__beta-lactamase_class_C_family	1.40E-118	-	-	PF00144	Beta-lactamase	7.60E-62	-	-	-	-	-	-	-	MER0354115	S12	family_S12_unassigned_peptidases_S12_S12.UPW	0	-	-	-	-	-	IPR001466;_IPR012338;_IPR021860	Beta-lactamase-related;_Beta-lactamase/transpeptidase-like;_Peptidase_S12,_Pab87-related,_C-terminal	PF00144;_PF11954	Beta-lactamase;_Domain_of_unknown_function_(DUF3471)	OPX27644.1_hypothetical_protein_B1H05_00395_[Candidatus_Cloacimonas_sp._4484_140]	0.00E+00	91.3	1956163	Bacteria,Candidatus_CloacimonetesCandidatus_Cloacimonas,Candidatus_Cloacimonas_sp._4484_140FCB_group,
3006	BS13_bin17._04770	BS13_bin17.	BS13_bin17._78	BS13_bin17_c5587	13752	791		S49B	Protease_4	COG0616	Periplasmic_serine_protease__ClpP_class	3.90E-146	K04773	sppA;_protease_IV_[EC:3.4.21.-]	PF01343	Peptidase_family_S49	9.50E-77	TIGR00705	signal_peptide_peptidase_SppA,_67K_type	3.4.-.-	3.20E-95	-	-	-	MER0142316	S49B	subfamily_S49B_unassigned_peptidases_S49B_S49.UPB	1.03E-173	8.A.21.2.4	8.74E-31	-	-	-	IPR029045;_IPR004634;_IPR002142;_IPR004635	ClpP/crotonase-like_domain_superfamily;_Peptidase_S49,_protease_IV;_Peptidase_S49;_Peptidase_S49,_SppA	PF01343	Peptidase_family_S49	KQC03449.1_hypothetical_protein_APR54_09390_[Candidatus_Cloacimonas_sp._SDB]	5.50E-180	42.5	1732214	Bacteria,Candidatus_CloacimonetesCandidatus_Cloacimonas,Candidatus_Cloacimonas_sp._SDBFCB_group,
3344	BS13_bin17._08150	BS13_bin17.	BS13_bin17._137	BS13_bin17_c7739	10692	709		S09A	Dipeptidyl_aminopeptidase_BI	COG1770	Protease_II	4.60E-199	K01354	ptrB;_oligopeptidase_B_[EC:3.4.21.83]	PF02897	Prolyl_oligopeptidase,_N-terminal_beta-propeller_domain	2.60E-97	-	-	-	-	-	-	-	MER0326017	S09A	oligopeptidase_B_S09A_S09.010	0	-	-	-	-	-	IPR023302;_IPR029058;_IPR001375;_IPR002470	Peptidase_S9A,_N-terminal_domain;_Alpha/Beta_hydrolase_fold;_Peptidase_S9,_prolyl_oligopeptidase,_catalytic_domain;_Peptidase_S9A,_prolyl_oligopeptidase	PF02897;_PF00326	Prolyl_oligopeptidase,_N-terminal_beta-propeller_domain;_Prolyl_oligopeptidase_family	KPK75082.1_protease_2,_partial_[candidate_division_Zixibacteria_bacterium_SM23_73]	1.10E-224	54.6	1703425	Bacteria,candidate_division_Zixibacteria,candidate_division_Zixibacteria_bacterium_SM23_73FCB_group,
3447	BS13_bin17._09180	BS13_bin17.	BS13_bin17._153	BS13_bin17_c20344	5256	1206		C25	Lys-gingipain_381	COG1520	Outer_membrane_protein_assembly_factor_BamB__contains_PQQ-like_beta-propeller_repeat	1.10E-128	-	-	PF01364	Peptidase_family_C25	5.90E-60	-	-	-	-	GH150	5.40E-25	__l-carrageenase_(EC_3.2.1.-)	MER0179279	C25	family_C25_unassigned_peptidases_C25_C25.UPW	0	-	-	-	-	-	IPR015943;_IPR001769;_IPR026444;_IPR038490;_IPR025965;_IPR029030;_IPR029031	WD40/YVTN_repeat-like-containing_domain_superfamily;_Gingipain;_Secretion_system_C-terminal_sorting_domain;_Gingipain_propeptide_superfamily;_FlgD_Ig-like_domain;_Caspase-like_domain_superfamily;_Gingipain,_N-terminal_superfamily	PF01364;_PF13860	Peptidase_family_C25;_FlgD_Ig-like_domain	KQC07028.1_hypothetical_protein_APR54_06445,_partial_[Candidatus_Cloacimonas_sp._SDB]	3.40E-165	37.8	1732214	Bacteria,Candidatus_CloacimonetesCandidatus_Cloacimonas,Candidatus_Cloacimonas_sp._SDBFCB_group,
3985	BS13_bin17._14560	BS13_bin17.	BS13_bin17._214	BS13_bin17_c4270	16685	486		S1C	Periplasmic_serine_endoprotease_DegP	COG0265	Periplasmic_serine_protease__S1-C_subfamily__contain_C-terminal_PDZ_domain	3.70E-107	K04771	degP,_htrA;_serine_protease_Do_[EC:3.4.21.107]	PF13365	Trypsin-like_peptidase_domain	5.90E-30	TIGR02037	peptidase_Do	3.4.21.-	7.40E-128	-	-	-	MER0206025	S1C	subfamily_S1C_unassigned_peptidases_S01C_S01.UPC	6.14E-137	-	-	-	-	-	IPR036034;_IPR001478;_IPR009003;_IPR001940;_IPR011782	PDZ_superfamily;_PDZ_domain;_Peptidase_S1,_PA_clan;_Peptidase_S1C;_Peptidase_S1C,_Do	PF13365;_PF13180	Trypsin-like_peptidase_domain;_PDZ_domain	OPX25469.1_hypothetical_protein_B1H05_03780,_partial_[Candidatus_Cloacimonas_sp._4484_140]	1.00E-181	94.8	1956163	Bacteria,Candidatus_CloacimonetesCandidatus_Cloacimonas,Candidatus_Cloacimonas_sp._4484_140FCB_group,
3994	BS13_bin17._14650	BS13_bin17.	BS13_bin17._214	BS13_bin17_c4270	16685	975		M1	Aminopeptidase_N	COG0308	Aminopeptidase_N	1.50E-91	-	-	PF01433	Peptidase_family_M1_domain	8.60E-29	TIGR02412	aminopeptidase_N	3.4.11.2	9.60E-26	-	-	-	MER0114568	M1	family_M1_unassigned_peptidases_M01_M01.UPW	5.19E-99	-	-	-	-	-	IPR014782;_IPR026444;_IPR001930;_IPR013783	Peptidase_M1,_membrane_alanine_aminopeptidase,_N-terminal;_Secretion_system_C-terminal_sorting_domain;_Peptidase_M1,_alanine_aminopeptidase/leukotriene_A4_hydrolase;_Immunoglobulin-like_fold	PF01433	Peptidase_family_M1_domain	OPX26740.1_hypothetical_protein_B1H05_01780,_partial_[Candidatus_Cloacimonas_sp._4484_140]	0.00E+00	88.3	1956163	Bacteria,Candidatus_CloacimonetesCandidatus_Cloacimonas,Candidatus_Cloacimonas_sp._4484_140FCB_group,
4090	BS13_bin17._15610	BS13_bin17.	BS13_bin17._223	BS13_bin17_c3261	20102	1387		S8A	Thermophilic_serine_proteinase	COG1404	Serine_protease__subtilisin_family	3.40E-182	-	-	PF00082	Subtilase_family	6.20E-38	TIGR03921	type_VII_secretion-associated_serine_protease_mycosin	3.4.21.-	6.20E-45	-	-	-	MER0125728	S8A	subfamily_S8A_unassigned_peptidases_S08A_S08.UPA	0	1.I.3.1.1	1.14E-45	-	-	-	IPR036852;_IPR003961;_IPR000209;_IPR015500;_IPR034204;_IPR023827;_IPR022398;_IPR036116;_IPR023828	Peptidase_S8/S53_domain_superfamily;_Fibronectin_type_III;_Peptidase_S8/S53_domain;_Peptidase_S8,_subtilisin-related;_Subtilisin_SUB1-like_catalytic_domain;_Peptidase_S8,_subtilisin,__Asp-active_site;_Peptidase_S8,_subtilisin,_His-active_site;_Fibronectin_type_III_superfamily;_Peptidase_S8,_subtilisin,_Ser-active_site	PF00082	Subtilase_family	OPX25022.1_hypothetical_protein_B1H05_04340_[Candidatus_Cloacimonas_sp._4484_140]	0.00E+00	94	1956163	Bacteria,Candidatus_CloacimonetesCandidatus_Cloacimonas,Candidatus_Cloacimonas_sp._4484_140FCB_group,
4610	BS13_bin31._04690	BS13_bin31.	BS13_bin31._141	BS13_bin31_c18385	5636	945		S8A	Bacillopeptidase_F	COG1404	Serine_protease__subtilisin_family	3.60E-66	-	-	PF00082	Subtilase_family	8.70E-43	TIGR03921	type_VII_secretion-associated_serine_protease_mycosin	3.4.21.-	5.80E-24	-	-	-	MER0978726	S8A	subfamily_S8A_unassigned_peptidases_S08A_S08.UPA	1.98E-74	-	-	-	-	-	IPR022398;_IPR036852;_IPR008979;_IPR000209;_IPR002884;_IPR023827;_IPR015500;_IPR023828	Peptidase_S8,_subtilisin,_His-active_site;_Peptidase_S8/S53_domain_superfamily;_Galactose-binding-like_domain_superfamily;_Peptidase_S8/S53_domain;_P_domain;_Peptidase_S8,_subtilisin,__Asp-active_site;_Peptidase_S8,_subtilisin-related;_Peptidase_S8,_subtilisin,_Ser-active_site	PF00082;_PF01483	Subtilase_family;_Proprotein_convertase_P-domain	OQX95701.1_hypothetical_protein_B6I21_04060_[candidate_division_KSB1_bacterium_4572_119]	5.50E-102	35.1	1971636	Bacteriacandidate_division_KSB1_bacterium_4572_119,candidate_division_KSB1,unclassified_candidate_division_KSB1
4678	BS13_bin31._05370	BS13_bin31.	BS13_bin31._155	BS13_bin31_c11747	7787	1214		M6	Immune_inhibitor_A	COG4412	Bacillopeptidase_F__M6_metalloprotease_family	3.30E-80	-	-	PF05547	Immune_inhibitor_A_peptidase_M6	1.20E-79	TIGR03296	M6_family_metalloprotease_domain	3.4.24.-	6.20E-45	-	-	-	MER0057576	M6	family_M6_unassigned_peptidases_M06_M06.UPW	2.07E-78	-	-	-	-	-	IPR008757	Peptidase_M6-like,_domain	PF05547	Immune_inhibitor_A_peptidase_M6	WP_068924441.1_M6_family_metalloprotease_domain-containing_protein_[Planobispora_rosea]	1.10E-86	32.3	35762	Bacteria,Actinobacteria,Actinobacteria,Streptosporangiales,Streptosporangiaceae,Planobispora,Planobispora_roseaTerrabacteria_group,
4687	BS13_bin31._05460	BS13_bin31.	BS13_bin31._157	BS13_bin31_c10419	8523	1725		M1	Trifunctional_nucleotide_phosphoesterase_protein_YfkN	COG0737	2'_3'-cyclic-nucleotide_2'-phosphodiesterase/5'-_or_3'-nucleotidase__5'-nucleotidase_family	4.00E-87	K11751	ushA;_5'-nucleotidase_/_UDP-sugar_diphosphatase_[EC:3.1.3.5_3.6.1.45]	PF02872	5'-nucleotidase,_C-terminal_domain	3.80E-71	TIGR04486	thiosulfohydrolase_SoxB	-	4.50E-90	-	-	-	MER0816190	M1	family_M1_unassigned_peptidases_M01_M01.UPW	7.58E-36	-	-	-	-	-	IPR006146;_IPR036907;_IPR004843;_IPR006179;_IPR001111;_IPR029052;_IPR008334	5'-Nucleotidase,_conserved_site;_5'-Nucleotidase,_C-terminal_domain_superfamily;_Calcineurin-like_phosphoesterase_domain,_ApaH_type;_5'-Nucleotidase/apyrase;_TGF-beta,_propeptide;_Metallo-dependent_phosphatase-like;_5'-Nucleotidase,_C-terminal	PF00149;_PF00688;_PF02872	Calcineurin-like_phosphoesterase;_TGF-beta_propeptide;_5'-nucleotidase,_C-terminal_domain	OIO90390.1_hypothetical_protein_AUK03_13055,_partial_[Anaerolineae_bacterium_CG2_30_64_16]	0.00E+00	67.2	1805005	Bacteria,Chloroflexi,AnaerolineaeAnaerolineae_bacterium_CG2_30_64_16Terrabacteria_group,unclassified_Anaerolineae
4855	BS13_bin31._07140	BS13_bin31.	BS13_bin31._173	BS13_bin31_c21847	4996	533		S8A	Thermophilic_serine_proteinase	COG1404	Serine_protease__subtilisin_family	5.60E-64	K01342	aprE;_subtilisin_[EC:3.4.21.62]	PF00082	Subtilase_family	1.20E-43	TIGR03921	type_VII_secretion-associated_serine_protease_mycosin	3.4.21.-	1.50E-62	-	-	-	MER0990397	S8A	subfamily_S8A_unassigned_peptidases_S08A_S08.UPA	8.31E-78	1.I.3.1.1	1.01E-35	-	-	-	IPR036852;_IPR015500;_IPR023827;_IPR000209;_IPR034084;_IPR023828	Peptidase_S8/S53_domain_superfamily;_Peptidase_S8,_subtilisin-related;_Peptidase_S8,_subtilisin,__Asp-active_site;_Peptidase_S8/S53_domain;_Thermitase-like,_domain;_Peptidase_S8,_subtilisin,_Ser-active_site	PF00082	Subtilase_family	OIO97943.1_hypothetical_protein_AUK03_01840_[Anaerolineae_bacterium_CG2_30_64_16]	1.40E-99	41.3	1805005	Bacteria,Chloroflexi,AnaerolineaeAnaerolineae_bacterium_CG2_30_64_16Terrabacteria_group,unclassified_Anaerolineae
5319	BS13_bin31._11780	BS13_bin31.	BS13_bin31._221	BS13_bin31_c9082	9458	333		C82A	N-acetylmuramoyl-L-alanine_amidase_sle1	COG1376	Lipoprotein-anchoring_transpeptidase_ErfK/SrfK	2.10E-77	-	-	PF01476	LysM_domain	2.90E-48	TIGR02899	spore_coat_assembly_protein_SafA	-	3.20E-24	CBM50	8.20E-48	__Modules_of_approx._50_residues_found_attached_to_various_enzymes_from_families_GH18,_GH19,_GH23,_GH24,_GH25_and_GH73,_i.e._enzymes_cleaving_either_chitin_or_peptidoglycan._Binding_to_chitopentaose_demonstrated_in_the_case_of_Pteris_ryukyuensis_chitinase_A_[Ohnuma_T_et_al._(2008)_J._Biol._Chem._283:5178-87_(PMID:_18083709)]._CBM50_modules_are_also_found_in_a_multitude_of_other_enzymes_targeting_…	MER0178258	C82A	subfamily_C82A_unassigned_peptidases_C82A_C82.UPA	9.40E-101	-	-	-	-	-	IPR018392;_IPR005490;_IPR036779;_IPR038063	LysM_domain;_L,D-transpeptidase_catalytic_domain;_LysM_domain_superfamily;_L,D-transpeptidase_catalytic_domain-like	PF03734;_PF01476	L,D-transpeptidase_catalytic_domain;_LysM_domain	OQY19129.1_hypothetical_protein_B6I35_12120_[Anaerolineaceae_bacterium_4572_32.2]	4.30E-86	56.5	1971624	Bacteria,Chloroflexi,Anaerolineae,Anaerolineales,AnaerolineaceaeAnaerolineaceae_bacterium_4572_32.2Terrabacteria_group,unclassified_Anaerolineaceae
5682	BS13_bin31._15410	BS13_bin31.	BS13_bin31._257	BS13_bin31_c9298	9302	579		S8A	Bacillopeptidase_F	COG1404	Serine_protease__subtilisin_family	1.10E-121	-	-	PF00082	Subtilase_family	4.20E-37	TIGR03921	type_VII_secretion-associated_serine_protease_mycosin	3.4.21.-	7.50E-25	-	-	-	MER0051931	S8A	subfamily_S8A_unassigned_peptidases_S08A_S08.UPA	4.35E-149	2.A.7.3.49	1.03E-80	-	-	-	IPR036852;_IPR015500;_IPR000209;_IPR023828	Peptidase_S8/S53_domain_superfamily;_Peptidase_S8,_subtilisin-related;_Peptidase_S8/S53_domain;_Peptidase_S8,_subtilisin,_Ser-active_site	PF00082	Subtilase_family	OQY18080.1_hypothetical_protein_B6I35_13570_[Anaerolineaceae_bacterium_4572_32.2]	6.70E-135	55.7	1971624	Bacteria,Chloroflexi,Anaerolineae,Anaerolineales,AnaerolineaceaeAnaerolineaceae_bacterium_4572_32.2Terrabacteria_group,unclassified_Anaerolineaceae
6121	BS13_bin31._19800	BS13_bin31.	BS13_bin31._338	BS13_bin31_c30702	4003	665		M23B	hypothetical_protein	COG5276	Uncharacterized_conserved_protein	1.70E-22	-	-	PF08309	LVIVD_repeat	7.40E-143	TIGR04312	choice-of-anchor_B_domain	-	3.30E-40	-	-	-	MER0389442	M23B	subfamily_M23B_unassigned_peptidases_M23B_M23.UPB	1.22E-93	-	-	-	-	-	IPR013211;_IPR015943	LVIVD;_WD40/YVTN_repeat-like-containing_domain_superfamily	PF08309	LVIVD_repeat	BAL99743.1_hypothetical_protein_CLDAP_17040_[Caldilinea_aerophila_DSM_14535_=_NBRC_104270]	1.70E-20	55.7	926550	Bacteria,Chloroflexi,Caldilineae,Caldilineales,Caldilineaceae,Caldilinea,Caldilinea_aerophilaTerrabacteria_group,Caldilinea_aerophila_DSM_14535_=_NBRC_104270
6122	BS13_bin31._19810	BS13_bin31.	BS13_bin31._339	BS13_bin31_c16091	6174	980		C25	Gingipain_R1	COG1572	Serine_protease__subtilase_family	1.10E-60	-	-	PF01364	Peptidase_family_C25	7.00E-80	-	-	-	-	-	-	-	MER0713174		PG0026_peptidase_	0	-	-	-	-	-	IPR038490;_IPR008979;_IPR029030;_IPR029031;_IPR001769;_IPR012600	Gingipain_propeptide_superfamily;_Galactose-binding-like_domain_superfamily;_Caspase-like_domain_superfamily;_Gingipain,_N-terminal_superfamily;_Gingipain;_Gingipain_propeptide	PF01364;_PF08126	Peptidase_family_C25;_Propeptide_C25	OJX45993.1_hypothetical_protein_BGO78_03665_[Chloroflexi_bacterium_44-23]	1.60E-184	40.2	1895927	Bacteria,Chloroflexi,Chloroflexi_bacterium_44-23Terrabacteria_group,unclassified_Chloroflexi,unclassified_Chloroflexi_(miscellaneous),
6552	BS13_bin31._24110	BS13_bin31.	BS13_bin31._406	BS13_bin31_c8264	10198	635		S08A	Thermophilic_serine_proteinase	COG1404	Serine_protease__subtilisin_family	6.80E-69	-	-	PF00082	Subtilase_family	4.00E-51	TIGR03921	type_VII_secretion-associated_serine_protease_mycosin	3.4.21.-	3.40E-64	-	-	-	MER0982823	S08A	subtilisin_Ak1_S08A_S08.009	9.36E-84	1.I.3.1.1	5.80E-56	-	-	-	IPR000209;_IPR008979;_IPR015500;_IPR036852;_IPR022398;_IPR034204;_IPR023828;_IPR023827	Peptidase_S8/S53_domain;_Galactose-binding-like_domain_superfamily;_Peptidase_S8,_subtilisin-related;_Peptidase_S8/S53_domain_superfamily;_Peptidase_S8,_subtilisin,_His-active_site;_Subtilisin_SUB1-like_catalytic_domain;_Peptidase_S8,_subtilisin,_Ser-active_site;_Peptidase_S8,_subtilisin,__Asp-active_site	PF00082	Subtilase_family	PKO23180.1_hypothetical_protein_CVU38_05335_[Chloroflexi_bacterium_HGW-Chloroflexi-1]	8.40E-139	50.7	2013723	Bacteria,Chloroflexi,Chloroflexi_bacterium_HGW-Chloroflexi-1Terrabacteria_group,unclassified_Chloroflexi,unclassified_Chloroflexi_(miscellaneous),
7094	BS13_bin31._29530	BS13_bin31.	BS13_bin31._484	BS13_bin31_c46241	3107	368		M23B	Murein_DD-endopeptidase_MepM	COG0739	Murein_DD-endopeptidase_MepM_and_murein_hydrolase_activator_NlpD__contain_LysM_domain	4.60E-57	-	-	PF01551	Peptidase_family_M23	2.90E-26	-	-	-	-	-	-	-	MER0180767	M23B	subfamily_M23B_unassigned_peptidases_M23B_M23.UPB	2.14E-60	-	-	-	-	-	IPR018392;_IPR011055;_IPR016047;_IPR036779	LysM_domain;_Duplicated_hybrid_motif;_Peptidase_M23;_LysM_domain_superfamily	PF01476;_PF01551	LysM_domain;_Peptidase_family_M23	OQY22365.1_hypothetical_protein_B6I34_06005_[Anaerolineaceae_bacterium_4572_32.1]	1.60E-78	47.8	1971623	Bacteria,Chloroflexi,Anaerolineae,Anaerolineales,AnaerolineaceaeAnaerolineaceae_bacterium_4572_32.1Terrabacteria_group,unclassified_Anaerolineaceae
7296	BS13_bin31._31550	BS13_bin31.	BS13_bin31._509	BS13_bin31_c5366	14184	362		C59	hypothetical_protein	COG3049	Penicillin_V_acylase_or_related_amidase__Ntn_superfamily	1.30E-61	-	-	-	-	-	-	-	-	-	-	-	-	MER0914279	C59	family_C59_unassigned_peptidases_C59_C59.UPW	2.89E-88	-	-	-	-	-	IPR029055;_IPR005079	Nucleophile_aminohydrolases,_N-terminal;_Peptidase_C45	PF03417	Acyl-coenzyme_A:6-aminopenicillanic_acid_acyl-transferase	KPK94413.1_hypothetical_protein_AMJ88_04135_[Anaerolineae_bacterium_SM23__63]	3.70E-107	58.4	1703387	Bacteria,Chloroflexi,AnaerolineaeAnaerolineae_bacterium_SM23__63Terrabacteria_group,unclassified_Anaerolineae
7511	BS13_bin31._33700	BS13_bin31.	BS13_bin31._539	BS13_bin31_c3508	19181	296		S8A	hypothetical_protein	COG1404	Serine_protease__subtilisin_family	9.10E-24	-	-	-	-	-	-	-	-	-	-	-	-	MER0041559	S8A	subfamily_S8A_unassigned_peptidases_S08A_S08.UPA	4.49E-25	-	-	-	-	-	IPR008979;_IPR008757;_IPR013320	Galactose-binding-like_domain_superfamily;_Peptidase_M6-like,_domain;_Concanavalin_A-like_lectin/glucanase_domain_superfamily	PF05547	Immune_inhibitor_A_peptidase_M6	WP_043713124.1_peptidase_S8_[Symbiobacterium_thermophilum]	8.70E-22	41.7	2734	Bacteria,Firmicutes,Clostridia,Clostridiales,Symbiobacteriaceae,Symbiobacterium,Symbiobacterium_thermophilumTerrabacteria_group,
8095	BS13_bin31._39540	BS13_bin31.	BS13_bin31._588	BS13_bin31_c1958	27679	1078		S8A	Thermophilic_serine_proteinase	COG1404	Serine_protease__subtilisin_family	1.90E-63	-	-	PF00082	Subtilase_family	2.90E-48	TIGR03921	type_VII_secretion-associated_serine_protease_mycosin	3.4.21.-	1.70E-52	-	-	-	MER0324836	S8A	subfamily_S8A_unassigned_peptidases_S08A_S08.UPA	1.98E-73	1.I.3.1.1	8.84E-46	-	-	-	IPR010502;_IPR015500;_IPR022398;_IPR036852;_IPR000209;_IPR023828;_IPR023827	Carbohydrate-binding_domain,_family_9;_Peptidase_S8,_subtilisin-related;_Peptidase_S8,_subtilisin,_His-active_site;_Peptidase_S8/S53_domain_superfamily;_Peptidase_S8/S53_domain;_Peptidase_S8,_subtilisin,_Ser-active_site;_Peptidase_S8,_subtilisin,__Asp-active_site	PF06452;_PF00082	Carbohydrate_family_9_binding_domain-like;_Subtilase_family	OGO44341.1_hypothetical_protein_A2W37_06725_[Chloroflexi_bacterium_RBG_16_63_12]	4.80E-78	46.4	1797657	Bacteria,Chloroflexi,Chloroflexi_bacterium_RBG_16_63_12Terrabacteria_group,unclassified_Chloroflexi,unclassified_Chloroflexi_(miscellaneous),
1912	BS13_bin146._02040	BS13_bin146.	BS13_bin146._72	BS13_bin146_c52023	2889	294		M48C	Beta-barrel_assembly-enhancing_protease	COG4783	Putative_Zn-dependent_protease__contains_TPR_repeats	7.10E-37	-	-	PF01435	Peptidase_family_M48	1.40E-34	-	-	-	-	-	-	-	MER0245742	M48C	GSU1437_putative_peptidase_M48C_M48.019	3.51E-46	-	-	-	-	-	IPR001915	Peptidase_M48	PF01435	Peptidase_family_M48	PIV39461.1_hypothetical_protein_COS29_02540_[Candidatus_Omnitrophica_bacterium_CG02_land_8_20_14_3_00__42_8]	7.70E-95	58.5	1974739	Bacteria,Candidatus_Omnitrophica,Candidatus_Omnitrophica_bacterium_CG02_land_8_20_14_3_00__42_8PVC_group,unclassified_Candidatus_Omnitrophica
12253	BS13_bin40._39800	BS13_bin40.	BS13_bin40._458	BS13_bin40_c2530	23758	393		S12	Protein_flp	COG1680	CubicO_group_peptidase__beta-lactamase_class_C_family	8.50E-102	-	-	PF00144	Beta-lactamase	1.20E-46	-	-	-	-	-	-	-	MER0354480	S12	family_S12_unassigned_peptidases_S12_S12.UPW	1.72E-172	-	-	-	-	-	IPR001466;_IPR012338	Beta-lactamase-related;_Beta-lactamase/transpeptidase-like	PF00144	Beta-lactamase	PKN62390.1_serine_hydrolase_[Deltaproteobacteria_bacterium_HGW-Deltaproteobacteria-15]	1.80E-144	64.2	2013742	Bacteria,Proteobacteria,DeltaproteobacteriaDeltaproteobacteria_bacterium_HGW-Deltaproteobacteria-15unclassified_Deltaproteobacteria,unclassified_Deltaproteobacteria_(miscellaneous),delta/epsilon_subdivisions,
13168	BS13_bin47._06090	BS13_bin47.	BS13_bin47._127	BS13_bin47_c5970	13136	440		S49B	hypothetical_protein	COG1030	Membrane-bound_serine_protease_(ClpP_class)	5.00E-119	K07403	nfeD;_membrane-bound_serine_protease_(ClpP_class)	PF01957	NfeD-like_C-terminal,_partner-binding	2.90E-31	-	-	-	-	-	-	-	MER0120134	S49B	subfamily_S49B_unassigned_peptidases_S49B_S49.UPB	4.76E-152	8.A.21.2.1	2.57E-69	-	-	-	IPR002810;_IPR023562;_IPR029045	NfeD-like,_C-terminal_domain;_Clp_protease_proteolytic_subunit_/Translocation-enhancing_protein_TepA;_ClpP/crotonase-like_domain_superfamily	PF01957;_PF00574	NfeD-like_C-terminal,_partner-binding;_Clp_protease	OGN91694.1_serine_protease_[Chloroflexi_bacterium_RBG_13_48_17]	7.50E-179	77.9	1797621	Bacteria,Chloroflexi,Chloroflexi_bacterium_RBG_13_48_17Terrabacteria_group,unclassified_Chloroflexi,unclassified_Chloroflexi_(miscellaneous),
13212	BS13_bin47._06530	BS13_bin47.	BS13_bin47._134	BS13_bin47_c7948	10490	404		M1	hypothetical_protein	COG0308	Aminopeptidase_N	5.30E-91	-	-	PF13485	Peptidase_MA_superfamily	6.40E-75	-	-	-	-	-	-	-	MER0502170	M1	family_M1_unassigned_peptidases_M01_M01.UPW	4.55E-103	-	-	-	-	-	IPR039568	Peptidase_MA-like	PF13485	Peptidase_MA_superfamily	OGO61182.1_hypothetical_protein_A2Z36_03635_[Chloroflexi_bacterium_RBG_19FT_COMBO_48_23]	7.60E-162	68.8	1797666	Bacteria,Chloroflexi,Chloroflexi_bacterium_RBG_19FT_COMBO_48_23Terrabacteria_group,unclassified_Chloroflexi,unclassified_Chloroflexi_(miscellaneous),
13870	BS13_bin47._13110	BS13_bin47.	BS13_bin47._229	BS13_bin47_c3148	20614	218		S8A	Pre-pro-metalloprotease_PrtV	COG3291	PKD_repeat	2.90E-19	-	-	PF00801	PKD_domain	1.10E-12	-	-	-	-	-	-	-	MER0967725	S8A	subfamily_S8A_unassigned_peptidases_S08A_S08.UPA	1.85E-22	-	-	-	-	-	IPR000601;_IPR013783;_IPR022409;_IPR035986	PKD_domain;_Immunoglobulin-like_fold;_PKD/Chitinase_domain;_PKD_domain_superfamily	PF00801	PKD_domain	OGN93360.1_hypothetical_protein_A2Z75_08785_[Chloroflexi_bacterium_RBG_13_50_10]	5.00E-83	68.3	1797622	Bacteria,Chloroflexi,Chloroflexi_bacterium_RBG_13_50_10Terrabacteria_group,unclassified_Chloroflexi,unclassified_Chloroflexi_(miscellaneous),
14014	BS13_bin52._01000	BS13_bin52.	BS13_bin52._22	BS13_bin52_c66368	2502	407		M1	hypothetical_protein	COG0308	Aminopeptidase_N	4.90E-52	-	-	PF13485	Peptidase_MA_superfamily	3.50E-41	-	-	-	-	-	-	-	MER0502170	M1	family_M1_unassigned_peptidases_M01_M01.UPW	3.67E-59	-	-	-	-	-	IPR039568	Peptidase_MA-like	PF13485	Peptidase_MA_superfamily	OGO05751.1_hypothetical_protein_A2Y60_01075_[Chloroflexi_bacterium_RBG_13_54_9]	7.40E-80	43.8	1797631	Bacteria,Chloroflexi,Chloroflexi_bacterium_RBG_13_54_9Terrabacteria_group,unclassified_Chloroflexi,unclassified_Chloroflexi_(miscellaneous),
14292	BS13_bin52._03780	BS13_bin52.	BS13_bin52._82	BS13_bin52_c14036	6806	563		S8A	hypothetical_protein	COG1404	Serine_protease__subtilisin_family	2.70E-32	-	-	-	-	-	-	-	-	-	-	-	-	MER0110621	S8A	subfamily_S8A_unassigned_peptidases_S08A_S08.UPA	5.80E-32	-	-	-	-	-	-	-	-	-	GAP12169.1_hypothetical_protein_BECAL_03372_[Bellilinea_caldifistulae]	4.20E-142	53.2	360411	Bacteria,Chloroflexi,Anaerolineae,Anaerolineales,Anaerolineaceae,Bellilinea,Bellilinea_caldifistulaeTerrabacteria_group,
14310	BS13_bin52._03960	BS13_bin52.	BS13_bin52._84	BS13_bin52_c27029	4344	1049			Anti-sigma-I_factor_RsgI2	COG1572	Serine_protease__subtilase_family	5.80E-97	-	-	PF06739	Beta-propeller_repeat	2.60E-33	-	-	-	-	-	-	-	MER0709097		PG0026_peptidase_	1.07E-75	-	-	-	-	-	IPR010620	Beta-propeller_repeat	PF06739	Beta-propeller_repeat	GBC85042.1_hypothetical_protein_HRbin11_01483_[bacterium_HR11]	1.90E-164	48.1	2035406	Bacteriabacterium_HR11,_(miscellaneous)
14575	BS13_bin52._06610	BS13_bin52.	BS13_bin52._147	BS13_bin52_c57662	2720	395		S1C	Putative_serine_protease_HhoB	COG0265	Periplasmic_serine_protease__S1-C_subfamily__contain_C-terminal_PDZ_domain	3.70E-81	-	-	PF13365	Trypsin-like_peptidase_domain	6.00E-36	TIGR02037	peptidase_Do	3.4.21.-	1.90E-86	-	-	-	MER0087069	S1C	subfamily_S1C_unassigned_peptidases_S01C_S01.UPC	4.61E-107	-	-	-	-	-	IPR001940;_IPR009003;_IPR036034;_IPR001478	Peptidase_S1C;_Peptidase_S1,_PA_clan;_PDZ_superfamily;_PDZ_domain	PF13365;_PF13180	Trypsin-like_peptidase_domain;_PDZ_domain	OQY21298.1_hypothetical_protein_B6I34_07535_[Anaerolineaceae_bacterium_4572_32.1]	5.70E-146	78.8	1971623	Bacteria,Chloroflexi,Anaerolineae,Anaerolineales,AnaerolineaceaeAnaerolineaceae_bacterium_4572_32.1Terrabacteria_group,unclassified_Anaerolineaceae
16568	BS13_bin81._01540	BS13_bin81.	BS13_bin81._26	BS13_bin81_c411	62939	398		S13	D-alanyl-D-alanine_carboxypeptidase	COG2027	D-alanyl-D-alanine_carboxypeptidase	9.50E-77	K07259	dacB;_serine-type_D-Ala-D-Ala_carboxypeptidase/endopeptidase_(penicillin-binding_protein_4)_[EC:3.4.16.4_3.4.21.-]	PF02113	D-Ala-D-Ala_carboxypeptidase_3_(S13)_family	4.00E-48	TIGR00666	D-alanyl-D-alanine_carboxypeptidase/D-alanyl-D-alanine-endopeptidase	3.4.16.4	7.40E-39	-	-	-	MER0212442	S13	family_S13_unassigned_peptidases_S13_S13.UPW	5.98E-96	-	-	-	-	-	IPR012338;_IPR000667	Beta-lactamase/transpeptidase-like;_Peptidase_S13,_D-Ala-D-Ala_carboxypeptidase_C	PF02113	D-Ala-D-Ala_carboxypeptidase_3_(S13)_family	KPK25654.1_hypothetical_protein_AMJ61_11350_[Desulfobacterales_bacterium_SG8_35_2]	1.20E-98	52	1703401	Bacteria,Proteobacteria,Deltaproteobacteria,Desulfobacterales,Desulfobacterales_bacterium_SG8_35_2unclassified_Desulfobacteralesdelta/epsilon_subdivisions,
18126	BS13_bin81._17120	BS13_bin81.	BS13_bin81._144	BS13_bin81_c11001	8165	472		S1C	Periplasmic_serine_endoprotease_DegP	COG0265	Periplasmic_serine_protease__S1-C_subfamily__contain_C-terminal_PDZ_domain	7.40E-145	K04771	degP,_htrA;_serine_protease_Do_[EC:3.4.21.107]	PF13365	Trypsin-like_peptidase_domain	3.60E-35	TIGR02037	peptidase_Do	3.4.21.-	2.00E-160	-	-	-	MER0212474	S1C	subfamily_S1C_unassigned_peptidases_S01C_S01.UPC	0	-	-	-	-	-	IPR009003;_IPR001478;_IPR011782;_IPR036034;_IPR001940	Peptidase_S1,_PA_clan;_PDZ_domain;_Peptidase_S1C,_Do;_PDZ_superfamily;_Peptidase_S1C	PF13180;_PF13365	PDZ_domain;_Trypsin-like_peptidase_domain	OKY75940.1_peptidase_S1_[Desulfobulbaceae_bacterium_DB1]	3.60E-171	67.4	1920419	Bacteria,Proteobacteria,Deltaproteobacteria,Desulfobacterales,DesulfobulbaceaeDesulfobulbaceae_bacterium_DB1unclassified_Desulfobulbaceaedelta/epsilon_subdivisions,

## Sheet: Supp Table 5
Supplementary table 5. Final list of extracellular peptidases archaea MAGs
	accession	BinID	Contig	OldContig	OldLength	Proteinlength	Prokka	arcogs	arcogs_geneID	arcogs_Description	arcogs_evalue	KO	GeneID	PFAM_hmm	PFAM_description	Pfam_Evalue	TIRGR	TIGR_description	EC	TIGR_Evalue	CAZy	CAZy_evalue	Description	HMerops	MeropsDescr	Merops_evalue	TDBD_ID	TPDB_evalue	HydDB	Description.1	HydDB_evalue	PFAM	PFAMdescription	IPR	IPRdescription	TopHit	E_value	PecID	TaxID	TaxString
1550	BS13_bin61._01100	BS13_bin61.	BS13_bin61._5	BS13_bin61_c879	42418	305	hypothetical_protein	arCOG01311	SppA	Periplasmic_serine_protease_(ClpP_class)	1.51E-63	K04773	sppA;_protease_IV_[EC:3.4.21.-]	PF01343	Peptidase_family_S49	1.30E-35	TIGR00706	signal_peptide_peptidase_SppA,_36K_type	3.4.-.-	9.80E-52	-	-	-	MER1067625	Tpv_SppA_peptidase_S49B_S49.007	2.08E-56	8.A.21.2.4	2.06E-21	-	-	-	IPR004635;_IPR029045;_IPR002142	Peptidase_S49,_SppA;_ClpP/crotonase-like_domain_superfamily;_Peptidase_S49	PF01343	Peptidase_family_S49	PIN68597.1_signal_peptide_peptidase_SppA_[Candidatus_Woesearchaeota_archaeon_CG11_big_fil_rev_8_21_14_0_20_43_8]	2.30E-62	46.7	1974454	Archaea,Candidatus_Woesearchaeota,Candidatus_Woesearchaeota_archaeon_CG08_land_8_20_14_0_20_43_7DPANN_group,
1553	BS13_bin61._01130	BS13_bin61.	BS13_bin61._5	BS13_bin61_c879	42418	138	Lipoprotein_signal_peptidase	-	-	-	-	-	-	PF01252	Signal_peptidase_(SPase)_II	3.60E-28	TIGR00077	signal_peptidase_II	3.4.23.36	9.10E-25	-	-	-	MER0062611	signal_peptidase_II_A08_A08.001	7.76E-22	-	-	-	-	-	IPR001872	Peptidase_A8,_signal_peptidase_II	PF01252	Signal_peptidase_(SPase)_II	OGM02944.1_signal_peptidase_II_[Candidatus_Woesearchaeota_archaeon_RBG_13_36_6]	1.00E-25	48.6	1802470	Archaea,Candidatus_Woesearchaeota,Candidatus_Woesearchaeota_archaeon_RBG_13_36_6DPANN_group,
3535	BS13_bin66._07260	BS13_bin66.	BS13_bin66._102	BS13_bin66_c7005	11587	546	hypothetical_protein	arCOG00771	-	CubicO_group_peptidase,_beta-lactamase_class_C_family	1.37E-33	-	-	PF00144	Beta-lactamase	9.90E-37	-	-	-	-	-	-	-	MER1004651	family_S12_unassigned_peptidases_S12_S12.UPW	5.31E-88	-	-	-	-	-	IPR012338;_IPR001466	Beta-lactamase/transpeptidase-like;_Beta-lactamase-related	PF00144	Beta-lactamase	OGD52426.1_hypothetical_protein_A3K81_03115_[Candidatus_Bathyarchaeota_archaeon_RBG_13_60_20]	2.20E-87	49.8	1797380	Archaea,Candidatus_Bathyarchaeota,Candidatus_Bathyarchaeota_archaeon_RBG_13_60_20TACK_group,unclassified_Candidatus_Bathyarchaeota
3878	BS13_bin66._10690	BS13_bin66.	BS13_bin66._145	BS13_bin66_c23259	4800	257	Iron-sulfur_cluster_carrier_protein	arCOG00585	Mrp	Mrp_family_protein,_ATPase,_contains_iron-sulfur_cluster	1.66E-110	K03593	mrp,_NUBPL;_ATP-binding_protein_involved_in_chromosome_partitioning	PF10609	NUBPL_iron-transfer_P-loop_NTPase	1.30E-97	TIGR01969	cell_division_ATPase_MinD	-	1.40E-23	-	-	-	MER0345297	subfamily_C1A_unassigned_peptidases_C01A_C01.UPA	3.24E-69	3.A.1.132.3	5.67E-50	-	-	-	IPR027417;_IPR019591;_IPR033756;_IPR000808	P-loop_containing_nucleoside_triphosphate_hydrolase;_Mrp/NBP35_ATP-binding_protein;_Flagellum_site-determining_protein_YlxH/_Fe-S_cluster_assembling_factor_NBP35;_Mrp,_conserved_site	PF10609	NUBPL_iron-transfer_P-loop_NTPase	KYH40120.1_ATPase_[Candidatus_Bathyarchaeota_archaeon_B26-2]	2.90E-106	72.8	1779371	Archaea,Candidatus_Bathyarchaeota,Candidatus_Bathyarchaeota_archaeon_B26-2TACK_group,unclassified_Candidatus_Bathyarchaeota

## Sheet: Supp Table 6
Supplementary Table 6, List of annotated CAZymes
	cat	bin1	bin146	bin17	bin31	bin40	bin47	bin52	bin111	bin61	bin81	type
1	-	1672	800	1580	4005	4205	1325	2427	1407	1333	2785	-
2	AA1	0	0	0	0	1	0	0	0	0	1	AA
3	AA2	0	0	0	0	0	0	0	0	0	1	AA
4	AA3	0	0	0	1	0	0	0	0	0	0	AA
5	AA4	1	0	0	3	7	3	0	0	0	1	AA
6	AA6	0	0	0	0	1	0	0	0	0	1	AA
7	CBM44	0	1	0	0	0	0	0	0	0	0	CB
8	CBM50	1	0	1	10	2	0	3	0	0	2	CB
9	CBM51	0	0	0	1	0	0	0	0	0	0	CB
10	CBM9	0	0	0	1	0	0	0	0	0	0	CB
11	CE1	1	0	0	0	0	0	1	0	0	0	CE
12	CE10	0	0	0	1	0	0	1	0	0	0	CE
13	CE11	1	0	1	0	1	0	0	0	0	1	CE
14	CE14	0	0	0	4	1	1	2	0	0	1	CE
15	CE3	0	0	0	1	0	0	0	0	0	0	CE
16	CE4	0	2	0	1	1	0	1	3	0	1	CE
17	CE9	0	0	0	2	0	0	0	0	0	0	CE
18	GH1	0	0	0	1	0	1	1	0	0	0	GH
19	GH102	0	0	0	0	1	0	0	0	0	1	GH
20	GH103	1	0	0	0	0	0	0	0	0	1	GH
21	GH105	0	0	0	0	0	0	1	0	0	0	GH
22	GH114	0	0	0	1	0	0	0	0	0	0	GH
23	GH13_11	0	0	0	0	1	0	0	0	0	1	GH
24	GH13_18	0	0	0	0	2	0	0	0	0	0	GH
25	GH13_20	0	0	0	2	0	0	0	0	1	0	GH
26	GH13_23	0	0	0	1	0	0	2	0	0	0	GH
27	GH13_3	0	0	1	0	0	0	0	0	0	0	GH
28	GH13_36	0	0	0	0	0	0	1	0	0	0	GH
29	GH13_9	0	0	0	0	1	0	0	0	0	1	GH
30	GH130	0	0	0	4	0	1	0	0	0	0	GH
31	GH133	0	0	0	3	0	0	0	1	1	0	GH
32	GH142	0	0	2	0	0	0	0	0	0	0	GH
33	GH146	0	0	0	1	0	0	0	0	0	0	GH
34	GH148	0	1	0	0	0	0	0	0	0	0	GH
35	GH149	0	1	1	0	0	0	0	0	0	0	GH
36	GH15	0	0	0	1	0	0	1	1	0	0	GH
37	GH150	0	0	1	0	0	0	0	1	1	0	GH
38	GH152	0	0	0	0	1	0	0	0	0	0	GH
39	GH16	0	0	2	0	0	0	0	0	0	0	GH
40	GH19	0	0	0	0	2	0	0	0	0	0	GH
41	GH2	0	0	0	1	0	0	0	0	0	0	GH
42	GH20	0	0	0	1	0	0	0	0	0	0	GH
43	GH23	0	0	0	0	5	0	1	0	0	0	GH
44	GH26	0	0	0	0	1	0	0	0	0	0	GH
45	GH3	1	0	1	1	1	0	1	0	0	1	GH
46	GH30_1	0	0	1	0	0	0	0	0	0	0	GH
47	GH31	0	0	0	0	0	0	1	0	0	0	GH
48	GH36	0	0	0	2	0	0	0	0	0	0	GH
49	GH38	0	0	0	1	0	0	0	0	0	0	GH
50	GH39	0	0	0	6	0	0	0	0	1	0	GH
51	GH4	0	0	0	3	0	0	1	0	0	0	GH
52	GH5_19	1	0	0	0	0	0	1	0	0	0	GH
53	GH51	0	0	0	1	0	0	0	0	0	0	GH
54	GH57	0	3	0	1	0	1	1	1	1	0	GH
55	GH65	0	1	0	2	0	0	1	0	0	0	GH
56	GH66	0	0	0	1	0	0	0	0	0	0	GH
57	GH74	2	0	0	5	2	0	1	0	0	0	GH
58	GH77	1	0	1	1	1	0	0	0	0	1	GH
59	GH94	0	1	0	2	0	0	3	0	0	0	GH
60	GH99	0	0	0	1	0	0	1	0	0	0	GH
82	PL22	1	0	0	1	1	0	1	0	0	1	PL
83	PL26	0	0	0	0	0	0	1	0	0	0	PL
84	PL8	0	0	0	0	0	1	0	0	0	0	PL
85	PL9	0	0	0	2	0	0	0	0	0	0	PL
86	GT3	0	0	0	0	0	0	0	1	1	0	GT
		11	10	12	71	33	8	28	8	6	16

## Sheet: Supp Table 7
Supplementary Table 7, List of annotated MEROPS peptidases
	cat	bin1	bin146	bin17	bin31	bin40	bin47	bin52	bin111	bin61	bin81	id	family
6	aminopeptidase_P_M24B_M24.004	1	0	1	0	0	0	0	0	0	0	M24.004	M24
7	apeA_putative_peptidase_M18_M18.004	0	0	1	0	0	0	0	0	0	0	M18.004	M18
8	archaean_signal_peptide_peptidase_1_S49C_S49.005	0	0	0	0	0	0	0	0	0	1	S49.005	S49
13	bacteriocin-processing_peptidase_C39_C39.001	0	0	1	3	0	0	0	0	0	0	C39.001	C39
17	BT3649-type_peptidase_U62_U62.003	1	0	0	0	0	0	0	0	0	0	U62.003	U62
18	C-terminal_processing_peptidase-3_S41A_S41.004	0	0	0	1	1	2	1	0	0	0	S41.004	S41
20	carboxypeptidase_Ss1_M20D_M20.008	0	0	0	1	0	0	0	0	0	0	M20.008	M20
21	carboxypeptidase_Taq_M32_M32.001	0	0	0	2	0	0	0	0	0	0	M32.001	M32
22	CelM_peptidase_M42_M42.010	0	0	0	0	0	0	1	0	0	0	M42.010	M42
26	ComC_peptidase_A24A_A24.019	0	0	0	0	1	0	0	0	0	1	A24.019	A24
30	family_A31_unassigned_peptidases_A31_A31.UPW	0	0	0	0	1	0	0	0	0	1	A31.UPW	A31
31	family_A8_unassigned_peptidases_A08_A08.UPW	0	0	0	1	1	0	0	1	1	1	A08.UPW	A08
32	family_C11_unassigned_peptidases_C11X_C11.UPW	0	0	0	1	0	0	0	0	0	0	C11.UPW	C11
33	family_C12_unassigned_peptidases_C12_C12.UPW	1	0	1	1	1	1	1	0	1	1	C12.UPW	C12
34	family_C13_unassigned_peptidases_C13_C13.UPW	1	0	0	1	1	1	1	1	1	0	C13.UPW	C13
36	family_C19_unassigned_peptidases_C19_C19.UPW	1	0	3	4	3	1	0	1	1	3	C19.UPW	C19
38	family_C25_unassigned_peptidases_C25_C25.UPW	2	0	5	0	0	0	0	0	0	0	C25.UPW	C25
40	family_C26_unassigned_peptidases_C26_C26.UPW	0	0	1	1	4	0	0	0	0	3	C26.UPW	C26
42	family_C39_unassigned_peptidases_C39_C39.UPW	0	0	0	6	1	0	0	0	0	1	C39.UPW	C39
43	family_C40_unassigned_peptidases_C40_C40.UPW	0	0	0	0	0	0	0	0	0	2	C40.UPW	C40
45	family_C44_unassigned_peptidases_C44_C44.UPW	1	0	0	1	1	1	0	1	1	2	C44.UPW	C44
46	family_C54_unassigned_peptidases_C54_C54.UPW	0	0	0	0	1	0	0	1	1	1	C54.UPW	C54
49	family_C59_unassigned_peptidases_C59_C59.UPW	1	1	1	2	1	0	1	0	0	1	C59.UPW	C59
51	family_C69_unassigned_peptidases_C69_C69.UPW	1	0	0	0	0	0	0	0	0	0	C69.UPW	C69
61	family_M1_unassigned_peptidases_M01_M01.UPW	6	1	3	3	5	4	0	0	1	2	M01.UPW	M01
62	family_M13_unassigned_peptidases_M13_M13.UPW	1	0	0	1	1	0	0	0	0	0	M13.UPW	M13
64	family_M17_unassigned_peptidases_M17_M17.UPW	0	0	0	0	0	1	0	0	1	1	M17.UPW	M17
65	family_M19_unassigned_peptidases_M19_M19.UPW	0	0	1	1	0	0	1	0	0	0	M19.UPW	M19
67	family_M20D_unassigned_peptidases_M20D_M20.UPD	0	1	0	0	2	1	0	0	0	1	M20.UPD	M20
68	family_M28_unassigned_peptidases_M28X_M28.UPW	0	0	0	0	1	0	0	0	0	0	M28.UPW	M28
70	family_M29_unassigned_peptidases_M29_M29.UPW	0	0	1	1	1	0	0	1	0	0	M29.UPW	M29
71	family_M3_unassigned_peptidases_M03X_M03.UPW	0	0	0	1	0	0	0	0	0	0	M03.UPW	M03
72	family_M30_unassigned_peptidases_M30_M30.UPW	0	0	0	1	0	0	0	0	0	0	M30.UPW	M30
74	family_M38_unassigned_peptidases_M38_M38.UPW	0	1	2	1	0	0	1	0	1	0	M38.UPW	M38
75	family_M41_unassigned_peptidases_M41_M41.UPW	1	1	0	1	2	1	0	1	1	3	M41.UPW	M41
77	family_M42_unassigned_peptidases_M42_M42.UPW	1	0	1	0	0	0	0	0	0	0	M42.UPW	M42
78	family_M48_unassigned_peptidases_M48X_M48.UPW	1	1	1	4	1	1	0	0	0	1	M48.UPW	M48
81	family_M78_unassigned_peptidases_M78_M78.UPW	0	0	1	0	0	0	0	0	0	0	M78.UPW	M78
82	family_M81_unassigned_peptidases_M81_M81.UPW	0	0	0	1	1	0	1	0	0	0	M81.UPW	M81
86	family_S10_unassigned_peptidases_S10_S10.UPW	0	0	1	0	0	0	0	0	0	0	S10.UPW	S10
87	family_S11_unassigned_peptidases_S11_S11.UPW	0	0	0	0	3	0	0	0	0	3	S11.UPW	S11
89	family_S12_unassigned_peptidases_S12_S12.UPW	2	0	1	1	2	0	0	0	0	3	S12.UPW	S12
90	family_S13_unassigned_peptidases_S13_S13.UPW	0	0	0	0	1	0	0	0	0	1	S13.UPW	S13
91	family_S14_unassigned_peptidases_S14_S14.UPW	0	1	0	0	0	1	1	0	0	1	S14.UPW	S14
94	family_S16_unassigned_peptidases_S16_S16.UPW	0	0	1	2	2	0	1	1	1	1	S16.UPW	S16
95	family_S24_unassigned_peptidases_S24_S24.UPW	0	0	0	1	1	0	0	0	0	1	S24.UPW	S24
97	family_S33_unassigned_peptidases_S33_S33.UPW	3	0	0	4	8	1	2	0	0	1	S33.UPW	S33
98	family_S54_unassigned_peptidases_S54_S54.UPW	1	0	2	0	1	1	0	0	1	1	S54.UPW	S54
100	family_S9_unassigned_peptidases_S09X_S09.UPW	0	0	0	1	2	0	0	0	0	0	S09.UPW	S09
101	family_T2_unassigned_peptidases_T02_T02.UPW	1	0	0	6	2	0	4	0	0	1	T02.UPW	T02
102	family_T5_unassigned_peptidases_T05_T05.UPW	0	0	0	0	0	1	0	0	0	0	T05.UPW	T05
103	family_U32_unassigned_peptidases_U32_U32.UPW	1	1	0	2	0	0	0	0	0	2	U32.UPW	U32
104	family_U62_unassigned_peptidases_U62_U62.UPW	2	0	5	1	0	1	1	0	0	0	U62.UPW	U62
106	FtsH_peptidase_M41_M41.001	0	0	1	0	1	0	0	0	0	2	M41.001	M41
109	GlpG_peptidase__	1	0	1	2	1	0	0	1	0	0
111	glutamyl_aminopeptidase_M42_M42.001	0	0	1	0	0	0	0	0	0	0	M42.001	M42
112	glutamyl_endopeptidase_C_S09D_S09.021	1	0	0	0	0	0	0	0	0	0	S09.021	S09
114	GSU1437_putative_peptidase_M48C_M48.019	0	0	0	0	1	0	0	0	0	0	M48.019	M48
118	HtpX-2_peptidase_M48B_M48.004	0	0	0	0	0	0	0	0	0	1	M48.004	M48
123	Lon-A_peptidase_S16_S16.001	1	0	1	1	1	0	0	0	0	2	S16.001	S16
125	Mername-AA052_peptidase_M48A_M48.008	0	0	0	0	0	0	0	0	0	1	M48.008	M48
126	Mername-AA086_putative_peptidase_S33_S33.009	0	0	0	0	1	0	0	0	0	0	S33.009	S33
127	Mername-AA223_peptidase_M41_M41.015	0	0	0	1	0	0	1	0	0	0	M41.015	M41
129	methionyl_aminopeptidase_1__	1	0	0	0	1	0	0	1	1	1
130	microcin-processing_peptidase_2_U62_U62.002	1	0	1	0	0	1	0	0	0	0	U62.002	U62
132	MjS2P-type_peptidase_M50B_M50.006	0	0	0	0	0	0	1	0	0	0	M50.006	M50
134	murein_tetrapeptidase_LD-carboxypeptidase__	0	0	0	0	1	0	0	0	0	1
136	oligopeptidase_B_S09A_S09.010	1	0	2	0	0	0	0	0	0	0	S09.010	S09
137	oligopeptidase_F_M03B_M03.007	0	0	0	0	0	0	0	0	0	1	M03.007	M03
138	OSW3_peptidase__	0	0	0	0	0	0	1	0	0	0
143	PepA_aminopeptidase_M17_M17.003	1	0	0	0	0	0	0	0	0	0	M17.003	M17
144	peptidase_Clp_S14_S14.001	1	0	1	1	1	0	0	0	0	1	S14.001	S14
146	PfpI_peptidase_C56_C56.001	0	0	0	1	1	0	0	0	0	0	C56.001	C56
147	PG0026_peptidase_	0	0	0	2	0	0	2	0	0	0
148	PgpA_peptidase_C40_C40.006	0	0	0	0	1	0	0	0	0	0	C40.006	C40
152	prolyl_oligopeptidase__	0	0	1	0	0	0	0	0	0	0
155	RseP_peptidase_M50B_M50.004	0	0	1	0	0	0	1	0	0	0	M50.004	M50
156	signal_peptidase_sipX_S26A_S26.025	0	0	0	0	1	0	0	0	0	1	S26.025	S26
157	Ste24_peptidase_M48A_M48.001	1	0	1	2	1	1	0	0	0	2	M48.001	M48
160	subfamily_A1A_unassigned_peptidases_A01A_A01.UPA	2	0	3	2	1	1	1	1	1	1	A01.UPA	A01
162	subfamily_C14B_unassigned_peptidases_C14B_C14.UPB	1	0	0	2	2	1	0	0	0	1	C14.UPB	C14
163	subfamily_C1A_unassigned_peptidases_C01A_C01.UPA	0	0	1	0	0	0	0	0	0	1	C01.UPA	C01
164	subfamily_C1B_unassigned_peptidases_C01B_C01.UPB	1	0	0	0	0	0	0	0	0	0	C01.UPB	C01
165	subfamily_C82A_unassigned_peptidases_C82A_C82.UPA	1	0	1	3	1	1	0	1	0	2	C82.UPA	C82
167	subfamily_M12A_unassigned_peptidases_M12A_M12.UPA	0	0	0	1	0	0	0	0	0	0	M12.UPA	M12
168	subfamily_M14A_unassigned_peptidases_M14A_M14.UPA	0	0	0	2	1	0	0	0	0	1	M14.UPA	M14
170	subfamily_M14B_unassigned_peptidases_M14B_M14.UPB	1	0	0	0	0	0	0	0	0	0	M14.UPB	M14
172	subfamily_M16A_unassigned_peptidases_M16A_M16.UPA	0	1	0	0	0	0	0	0	0	3	M16.UPA	M16
174	subfamily_M16B_unassigned_peptidases_M16B_M16.UPB	0	0	0	2	1	0	1	0	0	0	M16.UPB	M16
176	subfamily_M16C_unassigned_peptidases_M16C_M16.UPC	1	0	0	0	1	0	0	1	1	1	M16.UPC	M16
177	subfamily_M20A_unassigned_peptidases_M20A_M20.UPA	1	0	0	4	5	5	1	0	0	0	M20.UPA	M20
178	subfamily_M20B_unassigned_peptidases_M20B_M20.UPB	0	0	0	1	0	0	0	0	0	0	M20.UPB	M20
180	subfamily_M20F_unassigned_peptidases_M20F_M20.UPF	1	0	1	1	0	0	2	0	0	1	M20.UPF	M20
182	subfamily_M23B_unassigned_peptidases_M23B_M23.UPB	1	0	2	5	5	0	0	0	0	2	M23.UPB	M23
183	subfamily_M24A_unassigned_peptidases_M24A_M24.UPA	1	1	1	2	0	1	1	0	0	1	M24.UPA	M24
185	subfamily_M24B_unassigned_peptidases_M24B_M24.UPB	0	0	0	0	1	1	0	0	0	1	M24.UPB	M24
186	subfamily_M28F_unassigned_peptidases_M28F_M28.UPF	1	0	0	0	0	0	0	0	0	0	M28.UPF	M28
188	subfamily_M3A_unassigned_peptidases_M03A_M03.UPA	0	0	1	0	0	0	0	0	0	0	M03.UPA	M03
191	subfamily_M48A_unassigned_peptidases_M48A_M48.UPA	1	0	0	0	2	1	0	1	0	1	M48.UPA	M48
192	subfamily_M48B_unassigned_peptidases_M48B_M48.UPB	0	0	0	0	2	0	0	0	0	0	M48.UPB	M48
193	subfamily_M48C_unassigned_peptidases_M48C_M48.UPC	0	0	0	0	0	0	0	0	0	2	M48.UPC	M48
195	subfamily_M50B_unassigned_peptidases_M50B_M50.UPB	1	0	0	0	2	3	1	0	0	2	M50.UPB	M50
196	subfamily_M67A_unassigned_peptidases_M67A_M67.UPA	1	0	1	1	1	0	0	0	0	0	M67.UPA	M67
198	subfamily_S1A_unassigned_peptidases_S01A_S01.UPA	0	1	0	3	2	0	3	0	0	0	S01.UPA	S01
199	subfamily_S1B_unassigned_peptidases_S01B_S01.UPB	0	0	0	0	1	0	0	0	1	1	S01.UPB	S01
200	subfamily_S1C_unassigned_peptidases_S01C_S01.UPC	2	0	2	0	5	2	2	0	0	1	S01.UPC	S01
201	subfamily_S26B_unassigned_peptidases_S26B_S26.UPB	0	0	1	2	1	1	1	1	1	3	S26.UPB	S26
202	subfamily_S41A_unassigned_peptidases_S41A_S41.UPA	2	0	0	0	0	0	0	0	0	1	S41.UPA	S41
203	subfamily_S49A_unassigned_peptidases_S49A_S49.UPA	0	0	1	0	0	0	0	0	0	0	S49.UPA	S49
204	subfamily_S49B_unassigned_peptidases_S49B_S49.UPB	3	0	1	1	2	2	2	0	0	1	S49.UPB	S49
206	subfamily_S49C_unassigned_peptidases_S49C_S49.UPC	1	0	0	1	1	0	0	0	0	0	S49.UPC	S49
208	subfamily_S8A_unassigned_peptidases_S08A_S08.UPA	3	1	1	3	2	1	1	1	1	1	S08.UPA	S08
210	subfamily_S9A_unassigned_peptidases_S09A_S09.UPA	0	0	0	0	0	0	1	0	0	0	S09.UPA	S09
212	subfamily_S9C_unassigned_peptidases_S09C_S09.UPC	0	0	0	0	1	0	0	0	0	1	S09.UPC	S09
214	subfamily_T1A_unassigned_peptidases_T01A_T01.UPA	0	0	0	0	3	0	0	1	2	1	T01.UPA	T01
216	TM0727-type_putative_peptidase_U62_U62.004	0	0	1	0	0	0	0	0	0	0	U62.004	U62
225	methionyl_aminopeptidase__	0	0	0	0	0	0	0	1	1	0
226	peptidyl-dipeptidase_Ance_M02_M02.003	0	0	0	0	0	0	0	0	1	0	M02.003	M02
		65	12	63	104	108	41	40	18	22	84

## Sheet: Supp Table 8
Supplementary table 8, List of genes used for Supplementary Figure 10
gene name	note	accession	Contig	Prokka	cogs	cogs_Description	cogs_evalue	KO	GeneID	PFAM_hmm	PFAM_description	Pfam_Evalue	TIRGR	TIGR_description	EC	TIGR_Evalue	CAZy	CAZy_evalue	Description	HMerops	MeropsDescr	Merops_evalue	TDBD_ID	TPDB_evalue	HydDB	Description.1	HydDB_evalue	PFAM	PFAMdescription	IPR	IPRdescription	TopHit	E_value	PecID	TaxID	TaxString
Extracellular peptidases
	C1B	BS13_bin1._02280	BS13_bin1._43	Aminopeptidase_C	COG3579	Aminopeptidase_C	3.00E-98	K01372	BLMH,_pepC;_bleomycin_hydrolase_[EC:3.4.22.40]	PF03051	Peptidase_C1-like_family	2.00E-142	-	-	-	-	-	-	-	MER0101310	subfamily_C1B_unassigned_peptidases_C01B_C01.UPB	1.85E-125	-	-	-	-	-	IPR004134;_IPR000169;_IPR038765	Peptidase_C1B,_bleomycin_hydrolase;_Cysteine_peptidase,_cysteine_active_site;_Papain-like_cysteine_peptidase_superfamily	PF03051	Peptidase_C1-like_family	KPL05334.1_hypothetical_protein_AMJ73_01275_[candidate_division_Zixibacteria_bacterium_SM1_73]	3.30E-124	48.3	1703424	Bacteria,candidate_division_Zixibacteria,candidate_division_Zixibacteria_bacterium_SM1_73FCB_group,
	C25	BS13_bin1._00330	BS13_bin1._8	Lys-gingipain_381	COG1572	Serine_protease__subtilase_family	1.90E-48	-	-	PF01364	Peptidase_family_C25	1.80E-68	-	-	-	-	-	-	-	MER0295390	family_C25_unassigned_peptidases_C25_C25.UPW	6.89E-129	-	-	-	-	-	IPR029030;_IPR029031;_IPR001769	Caspase-like_domain_superfamily;_Gingipain,_N-terminal_superfamily;_Gingipain	PF01364	Peptidase_family_C25	OPX24745.1_hypothetical_protein_B1H02_02835_[Candidatus_Latescibacteria_bacterium_4484_107]	3.70E-148	28.9	1956171	Bacteria,Candidatus_Latescibacteria,Candidatus_Latescibacteria_bacterium_4484_107FCB_group,unclassified_Candidatus_Latescibacteria
	C25	BS13_bin1._07340	BS13_bin1._120	hypothetical_protein	COG1361	Uncharacterized_conserved_protein	5.30E-23	-	-	-	-	-	-	-	-	-	-	-	-	MER0120523	family_C25_unassigned_peptidases_C25_C25.UPW	4.82E-24	-	-	-	-	-	IPR026444;_IPR025965	Secretion_system_C-terminal_sorting_domain;_FlgD_Ig-like_domain	PF13860	FlgD_Ig-like_domain	PIP76167.1_hypothetical_protein_COW85_15600_[Ignavibacteria_bacterium_CG22_combo_CG10-13_8_21_14_all_37_15]	7.20E-84	36.8	1974042	Bacteria,Ignavibacteriae,IgnavibacteriaIgnavibacteria_bacterium_CG22_combo_CG10-13_8_21_14_all_37_15FCB_group,Bacteroidetes/Chlorobi_group,unclassified_Ignavibacteria,
	M1	BS13_bin1._02260	BS13_bin1._43	Aminopeptidase_N	COG0308	Aminopeptidase_N	1.10E-83	-	-	PF01433	Peptidase_family_M1_domain	2.70E-31	TIGR02412	aminopeptidase_N	3.4.11.2	4.50E-31	-	-	-	MER0114568	family_M1_unassigned_peptidases_M01_M01.UPW	5.89E-94	-	-	-	-	-	IPR001930;_IPR014782;_IPR026444;_IPR034019	Peptidase_M1,_alanine_aminopeptidase/leukotriene_A4_hydrolase;_Peptidase_M1,_membrane_alanine_aminopeptidase,_N-terminal;_Secretion_system_C-terminal_sorting_domain;_Aminopeptidase_N/Pld-like	PF01433	Peptidase_family_M1_domain	OGC00495.1_hypothetical_protein_A2V82_16800_[candidate_division_KSB1_bacterium_RBG_16_48_16]	1.10E-118	32	1798559	Bacteriacandidate_division_KSB1_bacterium_RBG_16_48_16,candidate_division_KSB1,unclassified_candidate_division_KSB1
	M1	BS13_bin1._03840	BS13_bin1._80	hypothetical_protein	COG0308	Aminopeptidase_N	1.60E-152	-	-	PF01433	Peptidase_family_M1_domain	1.80E-16	-	-	-	-	-	-	-	MER0243297	family_M1_unassigned_peptidases_M01_M01.UPW	1.86E-172	-	-	-	-	-	IPR014782;_IPR001930	Peptidase_M1,_membrane_alanine_aminopeptidase,_N-terminal;_Peptidase_M1,_alanine_aminopeptidase/leukotriene_A4_hydrolase	PF01433	Peptidase_family_M1_domain	AGO87994.1_hypothetical_protein_[uncultured_bacterium_FPPP_13C3]	1.10E-265	47.7	1343845	Bacteriauncultured_bacterium_FPPP_13C3environmental_samples,
	M24B	BS13_bin1._06620	BS13_bin1._114	Xaa-Pro_aminopeptidase	COG0006	Xaa-Pro_aminopeptidase	6.10E-77	K01262	pepP;_Xaa-Pro_aminopeptidase_[EC:3.4.11.9]	PF00557	Metallopeptidase_family_M24	2.60E-59	TIGR00500	methionine_aminopeptidase,_type_I	3.4.11.18	4.90E-21	-	-	-	MER0319290	aminopeptidase_P_M24B_M24.004	3.47E-95	-	-	-	-	-	IPR029149;_IPR007865;_IPR036005;_IPR000994	Creatinase/Aminopeptidase_P/Spt16,_N-terminal;_Aminopeptidase_P,_N-terminal;_Creatinase/aminopeptidase-like;_Peptidase_M24	PF05195;_PF00557	Aminopeptidase_P,_N-terminal_domain;_Metallopeptidase_family_M24	PCJ12838.1_hypothetical_protein_COA98_04335_[Candidatus_Marinimicrobia_bacterium]	6.40E-130	54.8	2026760	Bacteria,Candidatus_Marinimicrobia,Candidatus_Marinimicrobia_bacteriumFCB_group,
	S1C	BS13_bin1._04940	BS13_bin1._92	Periplasmic_serine_endoprotease_DegP	COG0265	Periplasmic_serine_protease__S1-C_subfamily__contain_C-terminal_PDZ_domain	7.20E-100	K04771	degP,_htrA;_serine_protease_Do_[EC:3.4.21.107]	PF13365	Trypsin-like_peptidase_domain	1.60E-32	TIGR02037	peptidase_Do	3.4.21.-	3.90E-142	-	-	-	MER0114400	subfamily_S1C_unassigned_peptidases_S01C_S01.UPC	6.54E-124	-	-	-	-	-	IPR036034;_IPR001478;_IPR001940;_IPR011782;_IPR009003	PDZ_superfamily;_PDZ_domain;_Peptidase_S1C;_Peptidase_S1C,_Do;_Peptidase_S1,_PA_clan	PF13180;_PF13365	PDZ_domain;_Trypsin-like_peptidase_domain	PCJ11977.1_hypothetical_protein_COA98_06350_[Candidatus_Marinimicrobia_bacterium]	8.80E-146	57.9	2026760	Bacteria,Candidatus_Marinimicrobia,Candidatus_Marinimicrobia_bacteriumFCB_group,
	S8A	BS13_bin1._12130	BS13_bin1._175	Chitinase_A	COG4254	Uncharacterized_conserved_protein__contains_LysM_and_FecR__domains	1.40E-71	-	-	-	-	-	-	-	-	-	-	-	-	MER0424325	subfamily_S8A_unassigned_peptidases_S08A_S08.UPA	4.52E-96	-	-	-	-	-	IPR026444;_IPR011050;_IPR012334;_IPR025965;_IPR035986;_IPR006626;_IPR013783	Secretion_system_C-terminal_sorting_domain;_Pectin_lyase_fold/virulence_factor;_Pectin_lyase_fold;_FlgD_Ig-like_domain;_PKD_domain_superfamily;_Parallel_beta-helix_repeat;_Immunoglobulin-like_fold	PF13860	FlgD_Ig-like_domain	SMX54158.1_exported_protein_of_unknown_function_[Brevefilum_fermentans]	1.40E-108	35.9	1986204	Bacteria,Chloroflexi,Anaerolineae,Anaerolineales,Anaerolineaceae,Brevefilum,Brevefilum_fermentansTerrabacteria_group,
	S49B	BS13_bin1._03450	BS13_bin1._72	Protease_4	COG0616	Periplasmic_serine_protease__ClpP_class	1.20E-81	K04773	sppA;_protease_IV_[EC:3.4.21.-]	PF01343	Peptidase_family_S49	3.90E-69	TIGR00705	signal_peptide_peptidase_SppA,_67K_type	3.4.-.-	8.40E-102	-	-	-	MER0231999	subfamily_S49B_unassigned_peptidases_S49B_S49.UPB	2.60E-97	8.A.21.2.4	7.34E-24	-	-	-	IPR004635;_IPR029045;_IPR004634;_IPR002142	Peptidase_S49,_SppA;_ClpP/crotonase-like_domain_superfamily;_Peptidase_S49,_protease_IV;_Peptidase_S49	PF01343	Peptidase_family_S49	PCJ12187.1_signal_peptide_peptidase_SppA_[Candidatus_Marinimicrobia_bacterium]	4.00E-287	61.3	2026760	Bacteria,Candidatus_Marinimicrobia,Candidatus_Marinimicrobia_bacteriumFCB_group,
Membrane bound peptidases?
nfeD	S49B	BS13_bin1._11610	BS13_bin1._168	hypothetical_protein	COG1030	Membrane-bound_serine_protease_(ClpP_class)	1.3e-104	K07403	nfeD;_membrane-bound_serine_protease_(ClpP_class)	PF01957	NfeD-like_C-terminal,_partner-binding	2.9e-31	-	-	-	-	-	-	-	MER0108387	subfamily_S49B_unassigned_peptidases_S49B_S49.UPB	1.97e-153	8.A.21.2.1	2.82e-70	-	-	-	IPR002810;_IPR029045;_IPR023562	NfeD-like,_C-terminal_domain;_ClpP/crotonase-like_domain_superfamily;_Clp_protease_proteolytic_subunit_/Translocation-enhancing_protein_TepA	PF01957;_PF00574	NfeD-like_C-terminal,_partner-binding;_Clp_protease	GBE33561.1_hypothetical_protein_BMS3Bbin06_00068_[bacterium_BMS3Bbin06]	5.1e-117	55	2005716	Bacteriabacterium_BMS3Abin08,_(miscellaneous)
nfeD	S49C	BS13_bin1._17040	BS13_bin1._231	hypothetical_protein	COG1030	Membrane-bound_serine_protease_(ClpP_class)	4.2e-97	K07403	nfeD;_membrane-bound_serine_protease_(ClpP_class)	PF01957	NfeD-like_C-terminal,_partner-binding	7.4e-16	-	-	-	-	-	-	-	MER0113626	subfamily_S49C_unassigned_peptidases_S49C_S49.UPC	2.93e-126	8.A.21.2.1	2.6e-28	-	-	-	IPR029045;_IPR002825;_IPR002810	ClpP/crotonase-like_domain_superfamily;_Peptidase_S49,_serine-peptidase_prokaryotes;_NfeD-like,_C-terminal_domain	PF01972;_PF01957	Serine_dehydrogenase_proteinase;_NfeD-like_C-terminal,_partner-binding	PCJ13086.1_peptidase_[Candidatus_Marinimicrobia_bacterium]	2.7e-147	58.8	2026760	Bacteria,Candidatus_Marinimicrobia,Candidatus_Marinimicrobia_bacteriumFCB_group,
sppA	S49B	BS13_bin1._08690	BS13_bin1._140	Putative_signal_peptide_peptidase_SppA	COG0616	Periplasmic_serine_protease__ClpP_class	9.2e-61	K04773	sppA;_protease_IV_[EC:3.4.21.-]	PF01343	Peptidase_family_S49	1.3e-46	TIGR00706	signal_peptide_peptidase_SppA,_36K_type	3.4.-.-	5.6e-69	-	-	-	MER1069089	S49B	subfamily_S49B_unassigned_peptidases_S49B_S49.UPB	6.1e-81	8.A.21.2.4	2.29e-44	-	-	-	IPR004635;_IPR029045;_IPR002142;_IPR001907	Peptidase_S49,_SppA;_ClpP/crotonase-like_domain_superfamily;_Peptidase_S49;_ATP-dependent_Clp_protease_proteolytic_subunit	PF01343	Peptidase_family_S49	PCJ50369.1_signal_peptide_peptidase_SppA_[Candidatus_Marinimicrobia_bacterium]	3.6e-76	52.4	2026760	Bacteria,Candidatus_Marinimicrobia,Candidatus_Marinimicrobia_bacteriumFCB_group,
Ydil	-	BS13_bin1._14520	BS13_bin1._203	hypothetical_protein	COG1266	Membrane_protease_YdiL__CAAX_protease_family	2e-13	-	-	PF02517	CAAX_protease_self-immunity	1.2e-11	-	-	-	-	-	-	-	-	-	-	-	-	-	-	-	IPR003675	CAAX_amino_terminal_protease	PF02517	CAAX_protease_self-immunity	PCJ12640.1_hypothetical_protein_COA98_04770_[Candidatus_Marinimicrobia_bacterium]	4.7e-58	53	2026760	Bacteria,Candidatus_Marinimicrobia,Candidatus_Marinimicrobia_bacteriumFCB_group,
	M20F	BS13_bin1._04310	BS13_bin1._85	Penicillin-binding_protein_1A	COG5009	Membrane_carboxypeptidase/penicillin-binding_protein	1.6e-151	K05366	mrcA;_penicillin-binding_protein_1A_[EC:2.4.1.129_3.4.16.4]	PF00912	Transglycosylase	1.5e-58	TIGR02074	penicillin-binding_protein,_1A_family	-	6.9e-168	GT51	4.2e-62	__murein_polymerase_(EC_2.4.1.129)._	MER0494829	subfamily_M20F_unassigned_peptidases_M20F_M20.UPF	4.73e-85	-	-	-	-	-	IPR001460;_IPR023346;_IPR012338;_IPR036950;_IPR001264	Penicillin-binding_protein,_transpeptidase;_Lysozyme-like_domain_superfamily;_Beta-lactamase/transpeptidase-like;_Penicillin_binding_protein_transglycosylase_domain;_Glycosyl_transferase,_family_51	PF00905;_PF00912	Penicillin_binding_protein_transpeptidase_domain;_Transglycosylase	OUX32134.1_hypothetical_protein_CBE24_03735_[bacterium_TMED264]	1.2e-261	63.6	1986658	Bacteriabacterium_TMED264,_(miscellaneous)
Peptide transporters
yejA		BS13_bin1._04230	BS13_bin1._84	Periplasmic_murein_peptide-binding_protein	COG4166	ABC-type_oligopeptide_transport_system__periplasmic_component	2.1e-81	K13893	yejA;_microcin_C_transport_system_substrate-binding_protein	PF00496	Bacterial_extracellular_solute-binding_proteins,_family_5_Middle	5.1e-59	TIGR02294	nickel_ABC_transporter,_nickel/metallophore_periplasmic_binding_protein	-	2.1e-30	-	-	-	MER0717877	family_C40_unassigned_peptidases_C40_C40.UPW	3.48e-27	3.A.1.5.21	2.86e-36	-	-	-	IPR030678;_IPR000914;_IPR039424	Peptide/nickel_binding_protein,_MppA-type;_Solute-binding_protein_family_5_domain;_Solute-binding_protein_family_5	PF00496	Bacterial_extracellular_solute-binding_proteins,_family_5_Middle	KUK91725.1_family_5_extracellular_solute-binding_protein_[Marinimicrobia_bacterium_46_43]	2.6e-265	68.5	1635280	Bacteria,Candidatus_Marinimicrobia,Marinimicrobia_bacterium_46_43FCB_group,
yejE		BS13_bin1._04240	BS13_bin1._84	Inner_membrane_ABC_transporter_permease_protein_YejE	COG4239	ABC-type_microcin_C_transport_system__permease_component_YejE	1.2e-76	K13895	yejE;_microcin_C_transport_system_permease_protein	PF00528	Binding-protein-dependent_transport_system_inner_membrane_component	6.2e-27	TIGR02790	nickel_ABC_transporter,_permease_subunit_NikC	3.6.3.24	9.1e-45	-	-	-	MER0316934	family_P01_unassigned_peptidases_P01_P01.UPW	8.63e-24	3.A.1.5.24	1.64e-64	-	-	-	IPR000515;_IPR035906	ABC_transporter_type_1,_transmembrane_domain_MetI-like;_MetI-like_superfamily	PF00528	Binding-protein-dependent_transport_system_inner_membrane_component	KUK55353.1_hypothetical_protein_XD77_0519_[Marinimicrobia_bacterium_46_47]	1.2e-121	76.5	1635279	Bacteria,Candidatus_Marinimicrobia,Marinimicrobia_bacterium_46_47FCB_group,
ddpD	ABC.PE.A	BS13_bin1._04250	BS13_bin1._84	Oligopeptide_transport_ATP-binding_protein_OppD	COG0444	ABC-type_dipeptide/oligopeptide/nickel_transport_system__ATPase_component	2e-76	K02031	ABC.PE.A;_peptide/nickel_transport_system_ATP-binding_protein	PF00005	ABC_transporter	3.8e-22	TIGR02770	nickel_import_ATP-binding_protein_NikD	-	1e-60	-	-	-	MER0513434	family_T2_unassigned_peptidases_T02_T02.UPW	6.18e-38	3.A.1.5.15	3.47e-64	-	-	-	IPR013563;_IPR003439;_IPR017871;_IPR003593;_IPR027417	Oligopeptide/dipeptide_ABC_transporter,_C-terminal;_ABC_transporter-like;_ABC_transporter,_conserved_site;_AAA+_ATPase_domain;_P-loop_containing_nucleoside_triphosphate_hydrolase	PF08352;_PF00005	Oligopeptide/dipeptide_transporter,_C-terminal_region;_ABC_transporter	KUK55354.1_oligopeptide/dipeptide_ABC_transporter,_ATPase_subunit_[Marinimicrobia_bacterium_46_47]	1.9e-167	63.6	1635279	Bacteria,Candidatus_Marinimicrobia,Marinimicrobia_bacterium_46_47FCB_group,
ddpC	ABC.PE.P1	BS13_bin1._03700	BS13_bin1._77	Glutathione_transport_system_permease_protein_GsiD	COG1173	ABC-type_dipeptide/oligopeptide/nickel_transport_system__permease_component	9.1e-76	K02034	ABC.PE.P1;_peptide/nickel_transport_system_permease_protein	PF00528	Binding-protein-dependent_transport_system_inner_membrane_component	2.3e-29	TIGR02790	nickel_ABC_transporter,_permease_subunit_NikC	3.6.3.24	2.9e-78	-	-	-	MER0316934	family_P01_unassigned_peptidases_P01_P01.UPW	2.07e-54	3.A.1.5.11	9.39e-73	-	-	-	IPR000515;_IPR035906;_IPR025966	ABC_transporter_type_1,_transmembrane_domain_MetI-like;_MetI-like_superfamily;_Oligopeptide_transport_permease_C-like,_N-terminal_domain	PF00528;_PF12911	Binding-protein-dependent_transport_system_inner_membrane_component;_N-terminal_TM_domain_of_oligopeptide_transport_permease_C	PCJ13573.1_peptide_ABC_transporter_permease_[Candidatus_Marinimicrobia_bacterium]	2.7e-144	74.9	2026760	Bacteria,Candidatus_Marinimicrobia,Candidatus_Marinimicrobia_bacteriumFCB_group,
ddpB	ABC.PE.P	BS13_bin1._03710	BS13_bin1._77	Glutathione_transport_system_permease_protein_GsiC	COG0601	ABC-type_dipeptide/oligopeptide/nickel_transport_system__permease_component	2.9e-89	K02033	ABC.PE.P;_peptide/nickel_transport_system_permease_protein	PF00528	Binding-protein-dependent_transport_system_inner_membrane_component	2.9e-45	TIGR02789	nickel_ABC_transporter,_permease_subunit_NikB	3.6.3.24	4e-85	-	-	-	MER0852890	subfamily_M20F_non-peptidase_homologues_M20F_M20.UNF	7.81e-70	3.A.1.5.39	1.22e-91	-	-	-	IPR000515;_IPR035906	ABC_transporter_type_1,_transmembrane_domain_MetI-like;_MetI-like_superfamily	PF00528	Binding-protein-dependent_transport_system_inner_membrane_component	PCJ13572.1_peptide_ABC_transporter_permease_[Candidatus_Marinimicrobia_bacterium]	1.7e-137	80.6	2026760	Bacteria,Candidatus_Marinimicrobia,Candidatus_Marinimicrobia_bacteriumFCB_group,
ddpD	ABC.PE.A1	BS13_bin1._09480	BS13_bin1._149	Oligopeptide_transport_ATP-binding_protein_OppF	COG4608	ABC-type_oligopeptide_transport_system__ATPase_component	1.8e-86	K02032	ABC.PE.A1;_peptide/nickel_transport_system_ATP-binding_protein	PF00005	ABC_transporter	5.3e-29	TIGR02769	nickel_import_ATP-binding_protein_NikE	3.6.3.24	3.7e-68	-	-	-	MER0513434	family_T2_unassigned_peptidases_T02_T02.UPW	1.65e-74	3.A.1.5.15	2.38e-97	-	-	-	IPR003439;_IPR013563;_IPR027417;_IPR003593;_IPR017871	ABC_transporter-like;_Oligopeptide/dipeptide_ABC_transporter,_C-terminal;_P-loop_containing_nucleoside_triphosphate_hydrolase;_AAA+_ATPase_domain;_ABC_transporter,_conserved_site	PF08352;_PF00005	Oligopeptide/dipeptide_transporter,_C-terminal_region;_ABC_transporter	PCJ14251.1_peptide_ABC_transporter_substrate-binding_protein_[Candidatus_Marinimicrobia_bacterium]	4.4e-96	58.8	2026760	Bacteria,Candidatus_Marinimicrobia,Candidatus_Marinimicrobia_bacteriumFCB_group,
	ABC.PE.S	BS13_bin1._01910	BS13_bin1._39	Heme-binding_protein_A	COG4166	ABC-type_oligopeptide_transport_system__periplasmic_component	2.1e-84	K02035	ABC.PE.S;_peptide/nickel_transport_system_substrate-binding_protein	PF00496	Bacterial_extracellular_solute-binding_proteins,_family_5_Middle	5.7e-87	TIGR02294	nickel_ABC_transporter,_nickel/metallophore_periplasmic_binding_protein	-	3.9e-52	-	-	-	MER0852890	subfamily_M20F_non-peptidase_homologues_M20F_M20.UNF	6.79e-36	3.A.1.5.27	1.03e-69	-	-	-	IPR030678;_IPR000914;_IPR039424	Peptide/nickel_binding_protein,_MppA-type;_Solute-binding_protein_family_5_domain;_Solute-binding_protein_family_5	PF00496	Bacterial_extracellular_solute-binding_proteins,_family_5_Middle	PCJ13571.1_hypothetical_protein_COA98_02080_[Candidatus_Marinimicrobia_bacterium]	3e-195	63.4	2026760	Bacteria,Candidatus_Marinimicrobia,Candidatus_Marinimicrobia_bacteriumFCB_group,
OPT	-	BS13_bin1._04510	BS13_bin1._88	hypothetical_protein	COG1297	Uncharacterized_membrane_protein__oligopeptide_transporter_(OPT)_family	5.1e-173	-	-	PF03169	OPT_oligopeptide_transporter_protein	2e-122	TIGR00733	oligopeptide_transporter,_OPT_family	-	1.3e-188	-	-	-	-	-	-	2.A.67.4.2	0	-	-	-	IPR004813;_IPR004814	Oligopeptide_transporter,_OPT_superfamily;_Oligopeptide_transporter_OPT	PF03169	OPT_oligopeptide_transporter_protein	OGA42682.1_oligopeptide_transporter,_OPT_family_[Betaproteobacteria_bacterium_RIFCSPLOWO2_12_FULL_63_13]	2.8e-179	58.9	1797498	Bacteria,Proteobacteria,BetaproteobacteriaBetaproteobacteria_bacterium_RIFCSPLOWO2_12_FULL_63_13unclassified_Betaproteobacteria,unclassified_Betaproteobacteria_(miscellaneous)
	tonB	BS13_bin1._04070	BS13_bin1._83	hypothetical_protein	COG0810	Periplasmic_protein_TonB__links_inner_and_outer_membranes	1.9e-23	K03832	tonB;_periplasmic_protein_TonB	PF03544	Gram-negative_bacterial_TonB_protein_C-terminal	2.1e-19	-	-	-	-	-	-	-	-	-	-	-	-	-	-	-	IPR006260;_IPR037682	TonB/TolA,_C-terminal;_TonB,_C-terminal	PF03544	Gram-negative_bacterial_TonB_protein_C-terminal	OUW50846.1_hypothetical_protein_CBD50_01015_[bacterium_TMED190]	7.3e-79	71.5	1986655	Bacteriabacterium_TMED190,_(miscellaneous)
	ExbD	BS13_bin1._04080	BS13_bin1._83	hypothetical_protein	COG0848	Biopolymer_transport_protein_ExbD	5.2e-27	-	-	PF02472	Biopolymer_transport_protein_ExbD/TolR	3.1e-19	-	-	-	-	-	-	-	-	-	-	-	-	-	-	-	IPR003400	Biopolymer_transport_protein_ExbD/TolR	PF02472	Biopolymer_transport_protein_ExbD/TolR	OUW50845.1_hypothetical_protein_CBD50_01010_[bacterium_TMED190]	2.3e-46	71.6	1986655	Bacteriabacterium_TMED190,_(miscellaneous)
	ExbD	BS13_bin1._04090	BS13_bin1._83	hypothetical_protein	COG0848	Biopolymer_transport_protein_ExbD	7.9e-20	-	-	PF02472	Biopolymer_transport_protein_ExbD/TolR	6.9e-28	-	-	-	-	-	-	-	-	-	-	-	-	-	-	-	IPR003400	Biopolymer_transport_protein_ExbD/TolR	PF02472	Biopolymer_transport_protein_ExbD/TolR	OQX86084.1_biopolymer_transporter_ExbD_[candidate_division_KSB1_bacterium_4484_87]	2.1e-36	65.4	1970772	Bacteriacandidate_division_KSB1_bacterium_4484_87,candidate_division_KSB1,unclassified_candidate_division_KSB1
	ExbB/TolQ	BS13_bin1._04100	BS13_bin1._83	Protein_TolQ	COG0811	Biopolymer_transport_protein_ExbB/TolQ	5.4e-63	K03561	exbB;_biopolymer_transport_protein_ExbB	PF01618	MotA/TolQ/ExbB_proton_channel_family	1.2e-30	-	-	-	-	-	-	-	-	-	-	1.A.30.2.9	8.36e-25	-	-	-	IPR002898	MotA/TolQ/ExbB_proton_channel	PF01618	MotA/TolQ/ExbB_proton_channel_family	PCJ13588.1_flagellar_motor_protein_MotA_[Candidatus_Marinimicrobia_bacterium]	2.6e-81	76.9	2026760	Bacteria,Candidatus_Marinimicrobia,Candidatus_Marinimicrobia_bacteriumFCB_group,
	TC.APA	BS13_bin1._07810	BS13_bin1._126	Serine/threonine_exchanger_SteT	COG0531	Amino_acid_transporter	3.6e-109	K03294	TC.APA;_basic_amino_acid/polyamine_antiporter,_APA_family	PF13520	Amino_acid_permease	1.1e-58	TIGR00911	L-type_amino_acid_transporter	-	9.6e-61	-	-	-	MER0812118	family_M1_unassigned_peptidases_M01_M01.UPW	4.61e-21	2.A.3.8.28	1.89e-85	-	-	-	IPR002293	Amino_acid/polyamine_transporter_I	PF13520	Amino_acid_permease	PJB43242.1_amino_acid_permease_[Deltaproteobacteria_bacterium_CG_4_9_14_3_um_filter_63_12]	4.9e-114	53.4	1973967	Bacteria,Proteobacteria,DeltaproteobacteriaDeltaproteobacteria_bacterium_CG_4_9_14_3_um_filter_63_12unclassified_Deltaproteobacteria,unclassified_Deltaproteobacteria_(miscellaneous),delta/epsilon_subdivisions,
	TC.AGCS	BS13_bin1._10120	BS13_bin1._153	Amino-acid_carrier_protein_AlsT	COG1115	Na+/alanine_symporter	2e-142	K03310	TC.AGCS;_alanine_or_glycine:cation_symporter,_AGCS_family	PF01235	Sodium:alanine_symporter_family	2.5e-126	TIGR00835	amino_acid_carrier_protein	-	2e-129	-	-	-	-	-	-	2.A.25.1.9	4.19e-98	-	-	-	IPR001463	Sodium:alanine_symporter	PF01235	Sodium:alanine_symporter_family	PCJ48392.1_sodium/alanine_symporter_[Candidatus_Marinimicrobia_bacterium]	3.9e-162	62.8	2026760	Bacteria,Candidatus_Marinimicrobia,Candidatus_Marinimicrobia_bacteriumFCB_group,
	TC.AGCS	BS13_bin1._10120	BS13_bin1._153	Amino-acid_carrier_protein_AlsT	COG1115	Na+/alanine_symporter	2e-142	K03310	TC.AGCS;_alanine_or_glycine:cation_symporter,_AGCS_family	PF01235	Sodium:alanine_symporter_family	2.5e-126	TIGR00835	amino_acid_carrier_protein	-	2e-129	-	-	-	-	-	-	2.A.25.1.9	4.19e-98	-	-	-	IPR001463	Sodium:alanine_symporter	PF01235	Sodium:alanine_symporter_family	PCJ48392.1_sodium/alanine_symporter_[Candidatus_Marinimicrobia_bacterium]	3.9e-162	62.8	2026760	Bacteria,Candidatus_Marinimicrobia,Candidatus_Marinimicrobia_bacteriumFCB_group,
	TC.AGCS	BS13_bin1._14500	BS13_bin1._203	Amino-acid_carrier_protein_AlsT	COG1115	Na+/alanine_symporter	2.1e-212	K03310	TC.AGCS;_alanine_or_glycine:cation_symporter,_AGCS_family	PF01235	Sodium:alanine_symporter_family	2.6e-126	TIGR00835	amino_acid_carrier_protein	-	1e-129	-	-	-	-	-	-	2.A.25.1.3	1.57e-98	-	-	-	IPR001463	Sodium:alanine_symporter	PF01235	Sodium:alanine_symporter_family	GBD91152.1_amino-acid_carrier_protein_AlsT_[bacterium_BMS3Abin04]	3.2e-224	72.5	2005712	Bacteriabacterium_BMS3Abin04,_(miscellaneous)
	putP	BS13_bin1._06570	BS13_bin1._114	Osmoregulated_proline_transporter_OpuE	COG0591	Na+/proline_symporter	2.2e-99	K11928	putP;_sodium/proline_symporter	PF00474	Sodium:solute_symporter_family	4.3e-86	TIGR02121	sodium/proline_symporter	-	1.1e-133	-	-	-	-	-	-	2.A.21.2.5	3.94e-110	-	-	-	IPR001734;_IPR011851;_IPR038377	Sodium/solute_symporter;_Sodium/proline_symporter;_Sodium/glucose_symporter_superfamily	PF00474	Sodium:solute_symporter_family	PCJ12843.1_sodium:proline_symporter_[Candidatus_Marinimicrobia_bacterium]	4.5e-193	69.1	2026760	Bacteria,Candidatus_Marinimicrobia,Candidatus_Marinimicrobia_bacteriumFCB_group,
		BS13_bin1._05200	BS13_bin1._97	hypothetical_protein	COG0683	ABC-type_branched-chain_amino_acid_transport_system__periplasmic_component	5.9e-15	-	-	PF13458	Periplasmic_binding_protein	7.4e-15	-	-	-	-	-	-	-	-	-	-	-	-	-	-	-	IPR028082;_IPR011990;_IPR028081	Periplasmic_binding_protein-like_I;_Tetratricopeptide-like_helical_domain_superfamily;_Leucine-binding_protein_domain	PF13458	Periplasmic_binding_protein	PCJ12846.1_hypothetical_protein_COA98_04375_[Candidatus_Marinimicrobia_bacterium]	1.1e-133	42.9	2026760	Bacteria,Candidatus_Marinimicrobia,Candidatus_Marinimicrobia_bacteriumFCB_group,
Peptidases (probable intracellular)
	C69	BS13_bin1._15410	BS13_bin1._213	hypothetical_protein	COG4690	Dipeptidase	2.2e-98	-	-	PF03577	Peptidase_family_C69	6.9e-13	-	-	-	-	-	-	-	MER0736251	family_C69_unassigned_peptidases_C69_C69.UPW	5.72e-134	-	-	-	-	-	IPR005322	Peptidase_C69,_dipeptidase_A	PF03577	Peptidase_family_C69	OHD27349.1_hypothetical_protein_A2064_11685,_partial_[Spirochaetes_bacterium_GWB1_66_5]	2.4e-132	55.9	1802178	Bacteria,Spirochaetes,Spirochaetes_bacterium_GWB1_66_5unclassified_Spirochaetes,
prlC	M03	BS13_bin1._03630	BS13_bin1._76	Oligopeptidase_A	COG0339	Zn-dependent_oligopeptidase	9.5e-157	K01414	prlC;_oligopeptidase_A_[EC:3.4.24.70]	PF01432	Peptidase_family_M3	2.5e-134	-	-	-	-	-	-	-	MER0332808	tropolysin_M03A_M03.011	0	-	-	-	-	-	IPR024077;_IPR001567	Neurolysin/Thimet_oligopeptidase,_domain_2;_Peptidase_M3A/M3B_catalytic_domain	PF01432	Peptidase_family_M3	RAP32271.1_hypothetical_protein_DID76_00815_[Candidatus_Marinamargulisbacteria_bacterium_SCGC_AG-414-C22]	6.2e-204	51.9	-	-
CPA4	M14A	BS13_bin1._01250	BS13_bin1._24	Carboxypeptidase_T	COG2866	Murein_tripeptide_amidase_MpaA	9.6e-50	K08637	CPA4;_carboxypeptidase_A4_[EC:3.4.17.-]	PF00246	Zinc_carboxypeptidase	1.7e-52	-	-	-	-	-	-	-	MER0833115	subfamily_M14A_unassigned_peptidases_M14A_M14.UPA	1.88e-66	-	-	-	-	-	IPR000834;_IPR008969;_IPR025965;_IPR026444	Peptidase_M14,_carboxypeptidase_A;_Carboxypeptidase-like,_regulatory_domain_superfamily;_FlgD_Ig-like_domain;_Secretion_system_C-terminal_sorting_domain	PF00246;_PF13860;_PF13620	Zinc_carboxypeptidase;_FlgD_Ig-like_domain;_Carboxypeptidase_regulatory-like_domain	OQX71371.1_hypothetical_protein_B6D62_02075_[Candidatus_Cloacimonas_sp._4484_275]	9.5e-255	59.1	1970770	Bacteria,Candidatus_CloacimonetesCandidatus_Cloacimonas,Candidatus_Cloacimonas_sp._4484_275FCB_group,
CPD	M14B	BS13_bin1._12420	BS13_bin1._179	Carboxypeptidase_T	COG2866	Murein_tripeptide_amidase_MpaA	8.9e-138	K07752	CPD;_carboxypeptidase_D_[EC:3.4.17.22]	PF00246	Zinc_carboxypeptidase	6.6e-60	-	-	-	-	-	-	-	MER0108503	subfamily_M14B_unassigned_peptidases_M14B_M14.UPB	1.87e-161	-	-	-	-	-	IPR008969;_IPR000834;_IPR026444	Carboxypeptidase-like,_regulatory_domain_superfamily;_Peptidase_M14,_carboxypeptidase_A;_Secretion_system_C-terminal_sorting_domain	PF13620;_PF00246	Carboxypeptidase_regulatory-like_domain;_Zinc_carboxypeptidase	OQY29256.1_hypothetical_protein_B6244_04510_[Candidatus_Cloacimonetes_bacterium_4572_55]	5e-237	57.1	1971726	Bacteria,Candidatus_Cloacimonetes,Candidatus_Cloacimonetes_bacterium_4572_55FCB_group,unclassified_Candidatus_Cloacimonetes
pqqL	M16	BS13_bin1._03580	BS13_bin1._75	Protein_YhjJ	COG0612	Predicted_Zn-dependent_peptidase	2.5e-285	K07263	pqqL;_zinc_protease_[EC:3.4.24.-]	PF05193	Peptidase_M16_inactive_domain	2.7e-31	-	-	-	-	-	-	-	MER0114572	PqqL_protein__	0	-	-	-	-	-	IPR011249;_IPR011765;_IPR007863;_IPR001431	Metalloenzyme,_LuxS/M16_peptidase-like;_Peptidase_M16,_N-terminal;_Peptidase_M16,_C-terminal;_Peptidase_M16,_zinc-binding_site	PF00675;_PF05193	Insulinase_(Peptidase_family_M16);_Peptidase_M16_inactive_domain	KPK81832.1_hypothetical_protein_AMS25_04705_[Gemmatimonas_sp._SM23_52]	0	58.8	1703359	Bacteria,Gemmatimonadetes,Gemmatimonadetes,Gemmatimonadales,Gemmatimonadaceae,Gemmatimonas,Gemmatimonas_sp._SM23_52FCB_group,
pepA	M17	BS13_bin1._15460	BS13_bin1._213	Cytosol_aminopeptidase	COG0260	Leucyl_aminopeptidase	4.5e-108	K01255	CARP,_pepA;_leucyl_aminopeptidase_[EC:3.4.11.1]	PF00883	Cytosol_aminopeptidase_family,_catalytic_domain	2.6e-121	-	-	-	-	-	-	-	MER0289506		4.68e-145	-	-	-	-	-	IPR000819;_IPR008283;_IPR011356;_IPR023042	Peptidase_M17,_leucyl_aminopeptidase,_C-terminal;_Peptidase_M17,_leucyl_aminopeptidase,_N-terminal;_Peptidase_M17,_leucine_aminopeptidase/peptidase_B;_Peptidase_M17,_leucine_aminopeptidase	PF00883;_PF02789	Cytosol_aminopeptidase_family,_catalytic_domain;_Cytosol_aminopeptidase_family,_N-terminal_domain	PCJ12770.1_leucyl_aminopeptidase_[Candidatus_Marinimicrobia_bacterium]	5.1e-192	69.5	2026760	Bacteria,Candidatus_Marinimicrobia,Candidatus_Marinimicrobia_bacteriumFCB_group,
map	M24A	BS13_bin1._13600	BS13_bin1._194	Methionine_aminopeptidase_1	COG0024	Methionine_aminopeptidase	1.9e-83	K01265	map;_methionyl_aminopeptidase_[EC:3.4.11.18]	PF00557	Metallopeptidase_family_M24	5.3e-52	TIGR00500	methionine_aminopeptidase,_type_I	3.4.11.18	1e-96	-	-	-	MER0281683	subfamily_M24A_unassigned_peptidases_M24A_M24.UPA	1.08e-104	-	-	-	-	-	IPR002467;_IPR036005;_IPR001714;_IPR000994	Peptidase_M24A,_methionine_aminopeptidase,_subfamily_1;_Creatinase/aminopeptidase-like;_Peptidase_M24,_methionine_aminopeptidase;_Peptidase_M24	PF00557	Metallopeptidase_family_M24	PCJ14190.1_type_I_methionyl_aminopeptidase_[Candidatus_Marinimicrobia_bacterium]	1.8e-97	66.7	2026760	Bacteria,Candidatus_Marinimicrobia,Candidatus_Marinimicrobia_bacteriumFCB_group,
ptrB	S09A	BS13_bin1._08630	BS13_bin1._139	Dipeptidyl_aminopeptidase_BI	COG1770	Protease_II	3.5e-247	K01354	ptrB;_oligopeptidase_B_[EC:3.4.21.83]	PF02897	Prolyl_oligopeptidase,_N-terminal_beta-propeller_domain	7.2e-116	-	-	-	-	-	-	-	MER0326022	oligopeptidase_B_S09A_S09.010	0	-	-	-	-	-	IPR029058;_IPR023302;_IPR002470;_IPR001375	Alpha/Beta_hydrolase_fold;_Peptidase_S9A,_N-terminal_domain;_Peptidase_S9A,_prolyl_oligopeptidase;_Peptidase_S9,_prolyl_oligopeptidase,_catalytic_domain	PF02897;_PF00326	Prolyl_oligopeptidase,_N-terminal_beta-propeller_domain;_Prolyl_oligopeptidase_family	OGC77223.1_oligopeptidase_B_[candidate_division_Zixibacteria_bacterium_RBG_16_50_21]	1.9e-277	65.4	1802786	Bacteria,candidate_division_Zixibacteria,candidate_division_Zixibacteria_bacterium_RBG_16_50_21FCB_group,
	S09D	BS13_bin1._13820	BS13_bin1._196	Dipeptidyl_aminopeptidase_4	COG1506	Dipeptidyl_aminopeptidase/acylaminoacyl_peptidase	2.1e-275	-	-	PF00326	Prolyl_oligopeptidase_family	1.1e-25	-	-	-	-	-	-	-	MER0274956	glutamyl_endopeptidase_C_S09D_S09.021	0	-	-	-	-	-	IPR011042;_IPR029058;_IPR001375	Six-bladed_beta-propeller,_TolB-like;_Alpha/Beta_hydrolase_fold;_Peptidase_S9,_prolyl_oligopeptidase,_catalytic_domain	PF00326	Prolyl_oligopeptidase_family	KPL07912.1_aminoacyl_peptidase_[bacterium_SM23_57]	2.2e-301	60.4	1703763	Bacteriabacterium_SM23_57,_(miscellaneous)
ClpP	S14	BS13_bin1._03930	BS13_bin1._80	ATP-dependent_Clp_protease_proteolytic_subunit	COG0740	ATP-dependent_protease_ClpP__protease_subunit	2.4e-73	K01358	clpP,_CLPP;_ATP-dependent_Clp_protease,_protease_subunit_[EC:3.4.21.92]	PF00574	Clp_protease	4.8e-81	TIGR00493	ATP-dependent_Clp_endopeptidase,_proteolytic_subunit_ClpP	3.4.21.92	7.7e-97	-	-	-	MER0280235		2.66e-101	3.A.26.1.1	3.3e-53	-	-	-	IPR001907;_IPR023562;_IPR033135;_IPR029045	ATP-dependent_Clp_protease_proteolytic_subunit;_Clp_protease_proteolytic_subunit_/Translocation-enhancing_protein_TepA;_ClpP,_histidine_active_site;_ClpP/crotonase-like_domain_superfamily	PF00574	Clp_protease	PCJ12971.1_ATP-dependent_Clp_endopeptidase,_proteolytic_subunit_ClpP_[Candidatus_Marinimicrobia_bacterium]	2e-78	75.3	2026760	Bacteria,Candidatus_Marinimicrobia,Candidatus_Marinimicrobia_bacteriumFCB_group,
CtpB	S41	BS13_bin1._04110	BS13_bin1._83	Carboxy-terminal_processing_protease_CtpB	COG0793	C-terminal_processing_protease_CtpA/Prc__contains_a_PDZ_domain	5.5e-112	K03797	E3.4.21.102,_prc,_ctpA;_carboxyl-terminal_processing_protease_[EC:3.4.21.102]	PF03572	Peptidase_family_S41	3.9e-44	TIGR00225	C-terminal_processing_peptidase	3.4.21.-	1.2e-84	-	-	-	MER0111452	subfamily_S41A_unassigned_peptidases_S41A_S41.UPA	1.73e-130	9.B.174.1.1	7.81e-54	-	-	-	IPR036034;_IPR004447;_IPR005151;_IPR029045;_IPR001478	PDZ_superfamily;_C-terminal-processing_peptidase_S41A;_Tail_specific_protease;_ClpP/crotonase-like_domain_superfamily;_PDZ_domain	PF03572;_PF00595	Peptidase_family_S41;_PDZ_domain_(Also_known_as_DHR_or_GLGF)	PCJ13589.1_peptidase_[Candidatus_Marinimicrobia_bacterium]	2.8e-188	61.3	2026760	Bacteria,Candidatus_Marinimicrobia,Candidatus_Marinimicrobia_bacteriumFCB_group,
ctpA/prc	S41	BS13_bin1._12010	BS13_bin1._174	putative_CtpA-like_serine_protease	COG0793	C-terminal_processing_protease_CtpA/Prc__contains_a_PDZ_domain	2.2e-92	K03797	E3.4.21.102,_prc,_ctpA;_carboxyl-terminal_processing_protease_[EC:3.4.21.102]	PF03572	Peptidase_family_S41	2.8e-49	TIGR03900	putative_carboxyl-terminal-processing_protease,_deltaproteobacterial	3.4.21.-	2.7e-95	-	-	-	MER0338039	subfamily_S41A_unassigned_peptidases_S41A_S41.UPA	1.34e-116	9.B.174.1.1	5.95e-51	-	-	-	IPR001478;_IPR005151;_IPR004447;_IPR036034;_IPR029045	PDZ_domain;_Tail_specific_protease;_C-terminal-processing_peptidase_S41A;_PDZ_superfamily;_ClpP/crotonase-like_domain_superfamily	PF00595;_PF03572	PDZ_domain_(Also_known_as_DHR_or_GLGF);_Peptidase_family_S41	PCJ11373.1_hypothetical_protein_COA98_07760_[Candidatus_Marinimicrobia_bacterium]	1.2e-165	54.7	2026760	Bacteria,Candidatus_Marinimicrobia,Candidatus_Marinimicrobia_bacteriumFCB_group,
hflk	I87	BS13_bin1._08060	BS13_bin1._130	Modulator_of_FtsH_protease_HflK	COG0330	Regulator_of_protease_activity_HflC__stomatin/prohibitin_superfamily	7e-78	K04088	hflK;_membrane_protease_subunit_HflK_[EC:3.4.-.-]	PF01145	SPFH_domain_/_Band_7_family	4.6e-29	TIGR01933	HflK_protein	-	5.1e-87	-	-	-	MER0802869	family_I87_unassigned_peptidase_inhibitors_I87_I87.UPW	1.01e-131	-	-	-	-	-	IPR010201;_IPR001107;_IPR001972;_IPR036013	HflK;_Band_7_domain;_Stomatin_family;_Band_7/SPFH_domain_superfamily	PF01145	SPFH_domain_/_Band_7_family	ANM30237.1_membrane_protein_[Acidobacteria_bacterium_Mor1]	1.1e-94	75.2	1660251	Bacteria,Acidobacteria,Acidobacteria_bacterium_Mor1unclassified_Acidobacteria,Acidobacteria_subdivision_22
hflC	I87	BS13_bin1._08070	BS13_bin1._130	Modulator_of_FtsH_protease_HflC	COG0330	Regulator_of_protease_activity_HflC__stomatin/prohibitin_superfamily	7e-67	K04087	hflC;_membrane_protease_subunit_HflC_[EC:3.4.-.-]	PF01145	SPFH_domain_/_Band_7_family	2.1e-21	TIGR01932	HflC_protein	-	1.1e-79	-	-	-	MER0804588	family_I87_unassigned_peptidase_inhibitors_I87_I87.UPW	6.15e-121	-	-	-	-	-	IPR010200;_IPR036013;_IPR001107	HflC;_Band_7/SPFH_domain_superfamily;_Band_7_domain	PF01145	SPFH_domain_/_Band_7_family	ANM30236.1_membrane_protein_[Acidobacteria_bacterium_Mor1]	7.1e-83	72.1	1660251	Bacteria,Acidobacteria,Acidobacteria_bacterium_Mor1unclassified_Acidobacteria,Acidobacteria_subdivision_22
ClpQ	T01	BS13_bin1._08080	BS13_bin1._130	ATP-dependent_protease_subunit_ClpQ	COG5405	ATP-dependent_protease_HslVU_(ClpYQ)__peptidase_subunit	5.5e-48	K01419	hslV,_clpQ;_ATP-dependent_HslUV_protease,_peptidase_subunit_HslV_[EC:3.4.25.2]	PF00227	Proteasome_subunit	9.5e-17	TIGR03692	ATP-dependent_protease_HslVU,_peptidase_subunit	3.4.25.2	3.7e-68	-	-	-	MER1094235	subfamily_T1B_unassigned_peptidases_T01B_T01.UPB	8.82e-69	-	-	-	-	-	IPR029055;_IPR022281;_IPR001353;_IPR023333	Nucleophile_aminohydrolases,_N-terminal;_ATP-dependent_protease,_HslV_subunit;_Proteasome,_subunit_alpha/beta;_Proteasome_B-type_subunit	PF00227	Proteasome_subunit	PCJ11683.1_HslU--HslV_peptidase_proteolytic_subunit_[Candidatus_Marinimicrobia_bacterium]	9.8e-69	77	2026760	Bacteria,Candidatus_Marinimicrobia,Candidatus_Marinimicrobia_bacteriumFCB_group,
ClpY	T01	BS13_bin1._08090	BS13_bin1._130	ATP-dependent_protease_ATPase_subunit_ClpY	COG1220	ATP-dependent_protease_HslVU_(ClpYQ)__ATPase_subunit	9.1e-153	K03667	hslU;_ATP-dependent_HslUV_protease_ATP-binding_subunit_HslU	PF07724	AAA_domain_(Cdc48_subfamily)	8.5e-44	TIGR00390	ATP-dependent_protease_HslVU,_ATPase_subunit	-	8.4e-187	-	-	-	MER1093443	subfamily_T1A_non-peptidase_homologues_T01A_T01.UNA	4.65e-156	-	-	-	-	-	IPR019489;_IPR003959;_IPR004491;_IPR003593;_IPR027417	Clp_ATPase,_C-terminal;_ATPase,_AAA-type,_core;_Heat_shock_protein_HslU;_AAA+_ATPase_domain;_P-loop_containing_nucleoside_triphosphate_hydrolase	PF00004;_PF10431;_PF07724	ATPase_family_associated_with_various_cellular_activities_(AAA);_C-terminal,_D2-small_domain,_of_ClpB_protein;_AAA_domain_(Cdc48_subfamily)	OQX58947.1_HslU--HslV_peptidase_ATPase_subunit_[candidate_division_KSB1_bacterium_4484_219]	8.2e-157	64.7	1968530	Bacteriacandidate_division_KSB1_bacterium_4484_219,candidate_division_KSB1,unclassified_candidate_division_KSB1
tldD	U62	BS13_bin1._02110	BS13_bin1._41	Metalloprotease_TldD	COG0312	Predicted_Zn-dependent_protease_or_its_inactivated_homolog	2e-148	K03568	tldD;_TldD_protein	PF01523	Putative_modulator_of_DNA_gyrase	1.1e-57	-	-	-	-	-	-	-	MER0088563	microcin-processing_peptidase_2_U62_U62.002	0	-	-	-	-	-	IPR002510;_IPR025502;_IPR036059;_IPR035068	Metalloprotease_TldD/PmbA;_TldD;_Metalloprotease_TldD/PmbA_superfamily;_Metalloprotease_TldD/PmbA,_N-terminal	PF01523	Putative_modulator_of_DNA_gyrase	OIO62471.1_peptidase_U62_[Candidatus_Marinimicrobia_bacterium_CG1_02_48_14]	1.2e-209	70.7	1805240	Bacteria,Candidatus_Marinimicrobia,Candidatus_Marinimicrobia_bacterium_CG1_02_48_14FCB_group,
ggt	T03	BS13_bin1._14170	BS13_bin1._199	Glutathione_hydrolase_proenzyme	COG0405	Gamma-glutamyltranspeptidase	4.1e-118	K00681	ggt;_gamma-glutamyltranspeptidase_/_glutathione_hydrolase_[EC:2.3.2.2_3.4.19.13]	PF01019	Gamma-glutamyltranspeptidase	3.5e-151	TIGR00066	gamma-glutamyltransferase	2.3.2.2	5.1e-145	-	-	-	MER0123157	gamma-glutamyltransferase_1_T03_T03.001	5.41e-154	-	-	-	-	-	IPR000101;_IPR029055	Gamma-glutamyltranspeptidase;_Nucleophile_aminohydrolases,_N-terminal	PF01019	Gamma-glutamyltranspeptidase	PCJ13030.1_gamma-glutamyltransferase_[Candidatus_Marinimicrobia_bacterium]	9.4e-179	60.3	2026760	Bacteria,Candidatus_Marinimicrobia,Candidatus_Marinimicrobia_bacteriumFCB_group,
		BS13_bin1._14560	BS13_bin1._204	Lon_protease_2	COG0466	ATP-dependent_Lon_protease__bacterial_type	4e-239	K01338	lon;_ATP-dependent_Lon_protease_[EC:3.4.21.53]	PF05362	Lon_protease_(S16)_C-terminal_proteolytic_domain	1.7e-86	TIGR00763	endopeptidase_La	3.4.21.53	4.5e-286	-	-	-	MER0360649	Lon-A_peptidase_S16_S16.001	0	-	-	-	-	-	IPR003111;_IPR008268;_IPR004815;_IPR003593;_IPR027417;_IPR020568;_IPR027543;_IPR008269;_IPR015947;_IPR014721;_IPR003959;_IPR027065	Lon,_substrate-binding_domain;_Peptidase_S16,_active_site;_Lon_protease,_bacterial/eukaryotic-type;_AAA+_ATPase_domain;_P-loop_containing_nucleoside_triphosphate_hydrolase;_Ribosomal_protein_S5_domain_2-type_fold;_Lon_protease,_bacterial;_Peptidase_S16,_Lon_proteolytic_domain;_PUA-like_superfamily;_Ribosomal_protein_S5_domain_2-type_fold,_subgroup;_ATPase,_AAA-type,_core;_Lon_protease	PF02190;_PF05362;_PF00004	ATP-dependent_protease_La_(LON)_substrate-binding_domain;_Lon_protease_(S16)_C-terminal_proteolytic_domain;_ATPase_family_associated_with_various_cellular_activities_(AAA)	PCJ13901.1_endopeptidase_La_[Candidatus_Marinimicrobia_bacterium]	0	76.4	2026760	Bacteria,Candidatus_Marinimicrobia,Candidatus_Marinimicrobia_bacteriumFCB_group,
Aminotransferase
ilvE		BS13_bin1._03990	BS13_bin1._81	Branched-chain-amino-acid_aminotransferase_2	COG0115	Branched-chain_amino_acid_aminotransferase/4-amino-4-deoxychorismate_lyase	4.7e-72	K00826	E2.6.1.42,_ilvE;_branched-chain_amino_acid_aminotransferase_[EC:2.6.1.42]	PF01063	Amino-transferase_class_IV	8.8e-40	TIGR01123	branched-chain_amino_acid_aminotransferase	2.6.1.42	1.6e-98	-	-	-	-	-	-	-	-	-	-	-	IPR033939;_IPR036038;_IPR005786;_IPR018300;_IPR001544	Branched-chain_aminotransferase;_Aminotransferase-like,_PLP-dependent_enzymes;_Branched-chain_amino_acid_aminotransferase_II;_Aminotransferase,_class_IV,_conserved_site;_Aminotransferase_class_IV	PF01063	Amino-transferase_class_IV	PCJ13865.1_branched_chain_amino_acid_aminotransferase_[Candidatus_Marinimicrobia_bacterium]	1.9e-121	60.4	2026760	Bacteria,Candidatus_Marinimicrobia,Candidatus_Marinimicrobia_bacteriumFCB_group,
aspB		BS13_bin1._06710	BS13_bin1._115	Aspartate_aminotransferase	COG0436	Aspartate/methionine/tyrosine_aminotransferase	4.7e-156	K00812	aspB;_aspartate_aminotransferase_[EC:2.6.1.1]	PF00155	Aminotransferase_class_I_and_II	1.1e-60	TIGR03540	LL-diaminopimelate_aminotransferase	2.6.1.83	1.3e-56	-	-	-	MER0024044	family_M20D_unassigned_peptidases_M20D_M20.UPD	1.98e-39	-	-	-	-	-	IPR015424;_IPR004839;_IPR015422;_IPR004838;_IPR015421	Pyridoxal_phosphate-dependent_transferase;_Aminotransferase,_class_I/classII;_Pyridoxal_phosphate-dependent_transferase_domain_1;_Aminotransferases,_class-I,_pyridoxal-phosphate-binding_site;_Pyridoxal_phosphate-dependent_transferase,_major_domain	PF00155	Aminotransferase_class_I_and_II	OGU25812.1_aminotransferase_[Ignavibacteria_bacterium_GWA2_54_16]	9.7e-165	69.1	1798420	Bacteria,Ignavibacteriae,IgnavibacteriaIgnavibacteria_bacterium_GWA2_54_16FCB_group,Bacteroidetes/Chlorobi_group,unclassified_Ignavibacteria,
lat		BS13_bin1._12040	BS13_bin1._174	putative_L-lysine-epsilon_aminotransferase	COG0160	4-aminobutyrate_aminotransferase_or_related_aminotransferase	2.5e-147	K03918	lat;_L-lysine_6-transaminase_[EC:2.6.1.36]	PF00202	Aminotransferase_class-III	4e-91	TIGR03251	L-lysine_6-transaminase	2.6.1.36	1.2e-188	-	-	-	MER0473720	subfamily_M20A_unassigned_peptidases_M20A_M20.UPA	1.7e-31	9.B.313.1.2	5.55e-63	-	-	-	IPR015421;_IPR015424;_IPR005814;_IPR017657;_IPR015422	Pyridoxal_phosphate-dependent_transferase,_major_domain;_Pyridoxal_phosphate-dependent_transferase;_Aminotransferase_class-III;_L-lysine_6-transaminase;_Pyridoxal_phosphate-dependent_transferase_domain_1	PF00202	Aminotransferase_class-III	PCJ11147.1_L-lysine_6-transaminase_[Candidatus_Marinimicrobia_bacterium]	5.6e-174	64.3	2026760	Bacteria,Candidatus_Marinimicrobia,Candidatus_Marinimicrobia_bacteriumFCB_group,
serC		BS13_bin1._15120	BS13_bin1._212	Phosphoserine_aminotransferase	COG1932	Phosphoserine_aminotransferase	1.1e-116	K00831	serC,_PSAT1;_phosphoserine_aminotransferase_[EC:2.6.1.52]	PF00266	Aminotransferase_class-V	8.8e-42	TIGR01364	phosphoserine_transaminase	2.6.1.52	7e-141	-	-	-	-	-	-	-	-	-	-	-	IPR022278;_IPR015421;_IPR000192;_IPR015422;_IPR015424	Phosphoserine_aminotransferase;_Pyridoxal_phosphate-dependent_transferase,_major_domain;_Aminotransferase_class_V_domain;_Pyridoxal_phosphate-dependent_transferase_domain_1;_Pyridoxal_phosphate-dependent_transferase	PF00266	Aminotransferase_class-V	PJA29573.1_3-phosphoserine/phosphohydroxythreonine_transaminase_[candidate_division_Zixibacteria_bacterium_CG_4_9_14_3_um_filter_46_8]	6.2e-147	66.5	1975520	Bacteria,candidate_division_Zixibacteria,candidate_division_Zixibacteria_bacterium_CG_4_9_14_3_um_filter_46_8FCB_group,
argD		BS13_bin1._15430	BS13_bin1._213	Putrescine_aminotransferase	COG4992	Acetylornithine/succinyldiaminopimelate/putrescine_aminotransferase	6.5e-135	K00821	argD;_acetylornithine/N-succinyldiaminopimelate_aminotransferase_[EC:2.6.1.11_2.6.1.17]	PF00202	Aminotransferase_class-III	3e-79	TIGR00707	transaminase,_acetylornithine/succinylornithine_family	-	3.4e-80	-	-	-	MER0473720	subfamily_M20A_unassigned_peptidases_M20A_M20.UPA	3.59e-43	-	-	-	-	-	IPR005814;_IPR015421;_IPR015422;_IPR015424	Aminotransferase_class-III;_Pyridoxal_phosphate-dependent_transferase,_major_domain;_Pyridoxal_phosphate-dependent_transferase_domain_1;_Pyridoxal_phosphate-dependent_transferase	PF00202	Aminotransferase_class-III	OPX38242.1_aspartate_aminotransferase_family_protein_[Desulfobacteraceae_bacterium_4484_190.3]	1.3e-170	70.4	1956169	Bacteria,Proteobacteria,Deltaproteobacteria,Desulfobacterales,DesulfobacteraceaeDesulfobacteraceae_bacterium_4484_190.3unclassified_Desulfobacteraceaedelta/epsilon_subdivisions,
hisC		BS13_bin1._09340	BS13_bin1._148	Histidinol-phosphate_aminotransferase	COG0079	Histidinol-phosphate/aromatic_aminotransferase_or_cobyric_acid_decarboxylase	1e-101	K00817	hisC;_histidinol-phosphate_aminotransferase_[EC:2.6.1.9]	PF00155	Aminotransferase_class_I_and_II	1.1e-50	TIGR01141	histidinol-phosphate_transaminase	2.6.1.9	1.9e-92	-	-	-	-	-	-	-	-	-	-	-	IPR001917;_IPR015424;_IPR015422;_IPR015421;_IPR005861;_IPR004839	Aminotransferase,_class-II,_pyridoxal-phosphate_binding_site;_Pyridoxal_phosphate-dependent_transferase;_Pyridoxal_phosphate-dependent_transferase_domain_1;_Pyridoxal_phosphate-dependent_transferase,_major_domain;_Histidinol-phosphate_aminotransferase_family;_Aminotransferase,_class_I/classII	PF00155	Aminotransferase_class_I_and_II	OUX36912.1_histidinol-phosphate_transaminase_[Candidatus_Pelagibacter_sp._TMED273]	4.1e-122	59.2	1986826	Bacteria,Proteobacteria,Alphaproteobacteria,Pelagibacterales,Pelagibacteraceae,Candidatus_Pelagibacter,Candidatus_Pelagibacter_sp._TMED273,
		BS13_bin1._04010	BS13_bin1._82	Cysteine_desulfurase_IscS	COG1104	Cysteine_sulfinate_desulfinase/cysteine_desulfurase_or_related_enzyme	1.6e-121	K04487	iscS,_NFS1;_cysteine_desulfurase_[EC:2.8.1.7]	PF00266	Aminotransferase_class-V	9.5e-82	TIGR02006	cysteine_desulfurase_IscS	2.8.1.7	1.9e-160	-	-	-	-	-	-	-	-	-	-	-	IPR015422;_IPR010240;_IPR020578;_IPR015424;_IPR016454;_IPR015421;_IPR000192	Pyridoxal_phosphate-dependent_transferase_domain_1;_Cysteine_desulfurase_IscS;_Aminotransferase_class-V,_pyridoxal-phosphate_binding_site;_Pyridoxal_phosphate-dependent_transferase;_Cysteine_desulfurase;_Pyridoxal_phosphate-dependent_transferase,_major_domain;_Aminotransferase_class_V_domain	PF00266	Aminotransferase_class-V	KXJ98830.1_cysteine_desulfurase_[Nitrospira_sp._OLB3]	1.2e-124	59.6	1617410	Bacteria,Nitrospirae,Nitrospira,Nitrospirales,Nitrospiraceae,Nitrospira,Nitrospira_sp._OLB3,
		BS13_bin1._04020	BS13_bin1._82	Cysteine_desulfurase_SufS	COG0520	Selenocysteine_lyase/Cysteine_desulfurase	2.5e-139	K11717	sufS;_cysteine_desulfurase_/_selenocysteine_lyase_[EC:2.8.1.7_4.4.1.16]	PF00266	Aminotransferase_class-V	1.7e-157	TIGR01979	cysteine_desulfurase,_SufS_family	-	3.2e-186	-	-	-	-	-	-	-	-	-	-	-	IPR020578;_IPR015422;_IPR016454;_IPR015421;_IPR015424;_IPR010970;_IPR000192	Aminotransferase_class-V,_pyridoxal-phosphate_binding_site;_Pyridoxal_phosphate-dependent_transferase_domain_1;_Cysteine_desulfurase;_Pyridoxal_phosphate-dependent_transferase,_major_domain;_Pyridoxal_phosphate-dependent_transferase;_Cysteine_desulfurase,_SufS;_Aminotransferase_class_V_domain	PF00266	Aminotransferase_class-V	PCH59026.1_cysteine_desulfurase_[Candidatus_Marinimicrobia_bacterium]	1.5e-152	65	2026760	Bacteria,Candidatus_Marinimicrobia,Candidatus_Marinimicrobia_bacteriumFCB_group,
Ferredoxin oxidoreductases
korD		BS13_bin1._00850	BS13_bin1._14	NAD(P)H-quinone_oxidoreductase_subunit_I,_chloroplastic	COG1146	NAD-dependent_dihydropyrimidine_dehydrogenase__PreA_subunit	6.5e-30	K00176	korD,_oorD;_2-oxoglutarate_ferredoxin_oxidoreductase_subunit_delta_[EC:1.2.7.3]	-	-	-	-	-	-	-	-	-	-	-	-	-	-	-	-	-	-	IPR017900;_IPR017896	4Fe-4S_ferredoxin,_iron-sulphur_binding,_conserved_site;_4Fe-4S_ferredoxin-type,_iron-sulphur_binding_domain	PF12838	4Fe-4S_dicluster_domain	KPL06554.1_4Fe-4S_ferredoxin_[bacterium_SM23_57]	1.4e-32	72.1	1703763	Bacteriabacterium_SM23_57,_(miscellaneous)
korA		BS13_bin1._00860	BS13_bin1._14	2-oxoglutarate_oxidoreductase_subunit_KorA	COG0674	Pyruvate:ferredoxin_oxidoreductase_or_related_2-oxoacid:ferredoxin_oxidoreductase__alpha_subunit	1.5e-140	K00174	korA,_oorA,_oforA;_2-oxoglutarate/2-oxoacid_ferredoxin_oxidoreductase_subunit_alpha_[EC:1.2.7.3_1.2.7.11]	PF01855	Pyruvate_flavodoxin/ferredoxin_oxidoreductase,_thiamine_diP-bdg	9.2e-68	TIGR03710	2-oxoacid:acceptor_oxidoreductase,_alpha_subunit	-	5.9e-102	-	-	-	-	-	-	-	-	-	-	-	IPR029061;_IPR009014;_IPR002880;_IPR033412	Thiamin_diphosphate-binding_fold;_Transketolase_C-terminal/Pyruvate-ferredoxin_oxidoreductase_domain_II;_Pyruvate_flavodoxin/ferredoxin_oxidoreductase,_N-terminal;_Pyruvate:ferredoxin_oxidoreductase,_core_domain_II	PF01855;_PF17147	Pyruvate_flavodoxin/ferredoxin_oxidoreductase,_thiamine_diP-bdg;_Pyruvate:ferredoxin_oxidoreductase_core_domain_II	KPJ51039.1_2-oxoglutarate_ferredoxin_oxidoreductase_subunit_alpha_[candidate_division_TA06_bacterium_DG_26]	8.3e-158	71.5	1703771	Bacteriacandidate_division_TA06_bacterium_DG_26,candidate_division_TA06,
korB		BS13_bin1._00870	BS13_bin1._14	2-oxoglutarate_oxidoreductase_subunit_KorB	COG1013	Pyruvate:ferredoxin_oxidoreductase_or_related_2-oxoacid:ferredoxin_oxidoreductase__beta_subunit	8e-100	K00175	korB,_oorB,_oforB;_2-oxoglutarate/2-oxoacid_ferredoxin_oxidoreductase_subunit_beta_[EC:1.2.7.3_1.2.7.11]	PF02775	Thiamine_pyrophosphate_enzyme,_C-terminal_TPP_binding_domain	2.9e-30	TIGR02177	2-oxoacid:acceptor_oxidoreductase,_beta_subunit,_pyruvate/2-ketoisovalerate_family	-	3e-54	-	-	-	-	-	-	-	-	-	-	-	IPR029061;_IPR011766	Thiamin_diphosphate-binding_fold;_Thiamine_pyrophosphate_enzyme,_C-terminal_TPP-binding	PF02775	Thiamine_pyrophosphate_enzyme,_C-terminal_TPP_binding_domain	KPJ51059.1_2-oxoacid:ferredoxin_oxidoreductase_subunit_beta_[candidate_division_TA06_bacterium_DG_26]	8.1e-116	70	1703771	Bacteriacandidate_division_TA06_bacterium_DG_26,candidate_division_TA06,
korA		BS13_bin1._04270	BS13_bin1._85	2-oxoglutarate_oxidoreductase_subunit_KorA	COG0674	Pyruvate:ferredoxin_oxidoreductase_or_related_2-oxoacid:ferredoxin_oxidoreductase__alpha_subunit	8.2e-221	K00174	korA,_oorA,_oforA;_2-oxoglutarate/2-oxoacid_ferredoxin_oxidoreductase_subunit_alpha_[EC:1.2.7.3_1.2.7.11]	PF01855	Pyruvate_flavodoxin/ferredoxin_oxidoreductase,_thiamine_diP-bdg	2.4e-56	TIGR03710	2-oxoacid:acceptor_oxidoreductase,_alpha_subunit	-	7.4e-198	-	-	-	-	-	-	-	-	-	-	-	IPR002869;_IPR022367;_IPR009014;_IPR002880;_IPR019752;_IPR029061	Pyruvate-flavodoxin_oxidoreductase,_central_domain;_2-oxoacid:acceptor_oxidoreductase,_alpha_subunit;_Transketolase_C-terminal/Pyruvate-ferredoxin_oxidoreductase_domain_II;_Pyruvate_flavodoxin/ferredoxin_oxidoreductase,_N-terminal;_Pyruvate/ketoisovalerate_oxidoreductase,_catalytic_domain;_Thiamin_diphosphate-binding_fold	PF01855;_PF01558	Pyruvate_flavodoxin/ferredoxin_oxidoreductase,_thiamine_diP-bdg;_Pyruvate_ferredoxin/flavodoxin_oxidoreductase	OUW00190.1_2-oxoglutarate_ferredoxin_oxidoreductase_subunit_alpha_[bacterium_TMED144]	1.5e-246	67.4	1986778	Bacteriabacterium_TMED144,_(miscellaneous)
korB		BS13_bin1._04280	BS13_bin1._85	2-oxoglutarate_oxidoreductase_subunit_KorB	COG1013	Pyruvate:ferredoxin_oxidoreductase_or_related_2-oxoacid:ferredoxin_oxidoreductase__beta_subunit	3.9e-119	K00175	korB,_oorB,_oforB;_2-oxoglutarate/2-oxoacid_ferredoxin_oxidoreductase_subunit_beta_[EC:1.2.7.3_1.2.7.11]	PF02775	Thiamine_pyrophosphate_enzyme,_C-terminal_TPP_binding_domain	3.4e-29	TIGR02177	2-oxoacid:acceptor_oxidoreductase,_beta_subunit,_pyruvate/2-ketoisovalerate_family	-	1.9e-74	-	-	-	-	-	-	-	-	-	-	-	IPR029061;_IPR011766	Thiamin_diphosphate-binding_fold;_Thiamine_pyrophosphate_enzyme,_C-terminal_TPP-binding	PF02775	Thiamine_pyrophosphate_enzyme,_C-terminal_TPP_binding_domain	PCJ48072.1_2-oxoacid:ferredoxin_oxidoreductase_subunit_beta_[Candidatus_Marinimicrobia_bacterium]	1.2e-139	69.5	2026760	Bacteria,Candidatus_Marinimicrobia,Candidatus_Marinimicrobia_bacteriumFCB_group,
korD		BS13_bin1._04360	BS13_bin1._86	Electron_transport_complex_subunit_RsxB	-	-	-	K00176	korD,_oorD;_2-oxoglutarate_ferredoxin_oxidoreductase_subunit_delta_[EC:1.2.7.3]	-	-	-	-	-	-	-	-	-	-	-	-	-	-	-	-	-	-	IPR017896;_IPR017900	4Fe-4S_ferredoxin-type,_iron-sulphur_binding_domain;_4Fe-4S_ferredoxin,_iron-sulphur_binding,_conserved_site	PF12838	4Fe-4S_dicluster_domain	RCK77590.1_putative_2-oxoglutarate_oxidoreductase,_delta_subunit_[Ignavibacteriae_bacterium]	1.4e-16	48.9	-	-
korB		BS13_bin1._04370	BS13_bin1._86	2-oxoglutarate_oxidoreductase_subunit_KorB	COG1013	Pyruvate:ferredoxin_oxidoreductase_or_related_2-oxoacid:ferredoxin_oxidoreductase__beta_subunit	2.2e-97	K00175	korB,_oorB,_oforB;_2-oxoglutarate/2-oxoacid_ferredoxin_oxidoreductase_subunit_beta_[EC:1.2.7.3_1.2.7.11]	PF02775	Thiamine_pyrophosphate_enzyme,_C-terminal_TPP_binding_domain	4.6e-23	TIGR02177	2-oxoacid:acceptor_oxidoreductase,_beta_subunit,_pyruvate/2-ketoisovalerate_family	-	2.5e-35	-	-	-	-	-	-	-	-	-	-	-	IPR011766;_IPR029061	Thiamine_pyrophosphate_enzyme,_C-terminal_TPP-binding;_Thiamin_diphosphate-binding_fold	PF02775	Thiamine_pyrophosphate_enzyme,_C-terminal_TPP_binding_domain	OIO17713.1_2-oxoglutarate_oxidoreductase_[Ignavibacteria_bacterium_CG1_02_37_35]	1.5e-96	72.5	1805220	Bacteria,Ignavibacteriae,IgnavibacteriaIgnavibacteria_bacterium_CG1_02_37_35FCB_group,Bacteroidetes/Chlorobi_group,unclassified_Ignavibacteria,
korC		BS13_bin1._04380	BS13_bin1._86	hypothetical_protein	COG1014	Pyruvate:ferredoxin_oxidoreductase_or_related_2-oxoacid:ferredoxin_oxidoreductase__gamma_subunit	1e-63	K00177	korC,_oorC;_2-oxoglutarate_ferredoxin_oxidoreductase_subunit_gamma_[EC:1.2.7.3]	PF01558	Pyruvate_ferredoxin/flavodoxin_oxidoreductase	1.4e-30	-	-	-	-	-	-	-	-	-	-	-	-	-	-	-	IPR002869;_IPR019752	Pyruvate-flavodoxin_oxidoreductase,_central_domain;_Pyruvate/ketoisovalerate_oxidoreductase,_catalytic_domain	PF01558	Pyruvate_ferredoxin/flavodoxin_oxidoreductase	OGU65571.1_2-oxoacid:ferredoxin_oxidoreductase_subunit_gamma_[Ignavibacteria_bacterium_GWC2_38_9]	5.9e-62	67.4	1798428	Bacteria,Ignavibacteriae,IgnavibacteriaIgnavibacteria_bacterium_GWC2_38_9FCB_group,Bacteroidetes/Chlorobi_group,unclassified_Ignavibacteria,
korD		BS13_bin1._07100	BS13_bin1._119	Ferredoxin-2	COG1146	NAD-dependent_dihydropyrimidine_dehydrogenase__PreA_subunit	4.1e-17	K00176	korD,_oorD;_2-oxoglutarate_ferredoxin_oxidoreductase_subunit_delta_[EC:1.2.7.3]	PF00037	4Fe-4S_binding_domain	3.6e-11	-	-	-	-	-	-	-	-	-	-	-	-	-	-	-	IPR017896;_IPR017900	4Fe-4S_ferredoxin-type,_iron-sulphur_binding_domain;_4Fe-4S_ferredoxin,_iron-sulphur_binding,_conserved_site	PF12838	4Fe-4S_dicluster_domain	KPJ48496.1_ferredoxin_[candidate_division_Zixibacteria_bacterium_DG_27]	5.5e-25	74.2	1703423	Bacteria,candidate_division_Zixibacteria,candidate_division_Zixibacteria_bacterium_DG_27FCB_group,
korA		BS13_bin1._07110	BS13_bin1._119	2-oxoglutarate_oxidoreductase_subunit_KorA	COG0674	Pyruvate:ferredoxin_oxidoreductase_or_related_2-oxoacid:ferredoxin_oxidoreductase__alpha_subunit	4.3e-119	K00174	korA,_oorA,_oforA;_2-oxoglutarate/2-oxoacid_ferredoxin_oxidoreductase_subunit_alpha_[EC:1.2.7.3_1.2.7.11]	PF01855	Pyruvate_flavodoxin/ferredoxin_oxidoreductase,_thiamine_diP-bdg	1.1e-69	TIGR03710	2-oxoacid:acceptor_oxidoreductase,_alpha_subunit	-	3.6e-106	-	-	-	-	-	-	-	-	-	-	-	IPR009014;_IPR029061;_IPR033412;_IPR002880	Transketolase_C-terminal/Pyruvate-ferredoxin_oxidoreductase_domain_II;_Thiamin_diphosphate-binding_fold;_Pyruvate:ferredoxin_oxidoreductase,_core_domain_II;_Pyruvate_flavodoxin/ferredoxin_oxidoreductase,_N-terminal	PF17147;_PF01855	Pyruvate:ferredoxin_oxidoreductase_core_domain_II;_Pyruvate_flavodoxin/ferredoxin_oxidoreductase,_thiamine_diP-bdg	KPJ48495.1_2-oxoglutarate_ferredoxin_oxidoreductase_subunit_alpha_[candidate_division_Zixibacteria_bacterium_DG_27]	5.4e-141	64.9	1703423	Bacteria,candidate_division_Zixibacteria,candidate_division_Zixibacteria_bacterium_DG_27FCB_group,
		BS13_bin1._07120	BS13_bin1._119	NADH-dependent_phenylglyoxylate_dehydrogenase_subunit_gamma	COG1014	Pyruvate:ferredoxin_oxidoreductase_or_related_2-oxoacid:ferredoxin_oxidoreductase__gamma_subunit	5.8e-37	-	-	PF01558	Pyruvate_ferredoxin/flavodoxin_oxidoreductase	8.4e-33	TIGR02175	2-oxoacid:acceptor_oxidoreductase,_gamma_subunit,_pyruvate/2-ketoisovalerate_family	-	5e-22	-	-	-	-	-	-	-	-	-	-	-	IPR002869;_IPR019752	Pyruvate-flavodoxin_oxidoreductase,_central_domain;_Pyruvate/ketoisovalerate_oxidoreductase,_catalytic_domain	PF01558	Pyruvate_ferredoxin/flavodoxin_oxidoreductase	KPJ48493.1_hypothetical_protein_AMJ41_04805_[candidate_division_Zixibacteria_bacterium_DG_27]	1.1e-40	49.2	1703423	Bacteria,candidate_division_Zixibacteria,candidate_division_Zixibacteria_bacterium_DG_27FCB_group,
korC		BS13_bin1._07130	BS13_bin1._119	hypothetical_protein	COG1014	Pyruvate:ferredoxin_oxidoreductase_or_related_2-oxoacid:ferredoxin_oxidoreductase__gamma_subunit	7e-43	K00177	korC,_oorC;_2-oxoglutarate_ferredoxin_oxidoreductase_subunit_gamma_[EC:1.2.7.3]	PF01558	Pyruvate_ferredoxin/flavodoxin_oxidoreductase	2.8e-33	TIGR03710	2-oxoacid:acceptor_oxidoreductase,_alpha_subunit	-	3.1e-22	-	-	-	-	-	-	-	-	-	-	-	IPR019752;_IPR002869	Pyruvate/ketoisovalerate_oxidoreductase,_catalytic_domain;_Pyruvate-flavodoxin_oxidoreductase,_central_domain	PF01558	Pyruvate_ferredoxin/flavodoxin_oxidoreductase	KPJ48492.1_2-oxoglutarate_ferredoxin_oxidoreductase_subunit_gamma_[candidate_division_Zixibacteria_bacterium_DG_27]	1.3e-47	60.8	1703423	Bacteria,candidate_division_Zixibacteria,candidate_division_Zixibacteria_bacterium_DG_27FCB_group,
korA		BS13_bin1._07140	BS13_bin1._119	2-oxoglutarate_oxidoreductase_subunit_KorA	COG0674	Pyruvate:ferredoxin_oxidoreductase_or_related_2-oxoacid:ferredoxin_oxidoreductase__alpha_subunit	5e-118	K00174	korA,_oorA,_oforA;_2-oxoglutarate/2-oxoacid_ferredoxin_oxidoreductase_subunit_alpha_[EC:1.2.7.3_1.2.7.11]	PF01855	Pyruvate_flavodoxin/ferredoxin_oxidoreductase,_thiamine_diP-bdg	2.9e-76	TIGR03710	2-oxoacid:acceptor_oxidoreductase,_alpha_subunit	-	6.4e-111	-	-	-	-	-	-	-	-	-	-	-	IPR009014;_IPR002880;_IPR033412;_IPR029061	Transketolase_C-terminal/Pyruvate-ferredoxin_oxidoreductase_domain_II;_Pyruvate_flavodoxin/ferredoxin_oxidoreductase,_N-terminal;_Pyruvate:ferredoxin_oxidoreductase,_core_domain_II;_Thiamin_diphosphate-binding_fold	PF01855;_PF17147	Pyruvate_flavodoxin/ferredoxin_oxidoreductase,_thiamine_diP-bdg;_Pyruvate:ferredoxin_oxidoreductase_core_domain_II	KYK36543.1_2-oxoglutarate_ferredoxin_oxidoreductase_subunit_alpha_[Theionarchaea_archaeon_DG-70]	1.4e-134	59.6	1803813	Archaea,Euryarchaeota,TheionarchaeaTheionarchaea_archaeon_DG-70unclassified_Theionarchaea,
aor		BS13_bin1._14960	BS13_bin1._209	putative_oxidoreductase_YdhV	COG2414	Aldehyde:ferredoxin_oxidoreductase	8.9e-223	K03738	aor;_aldehyde:ferredoxin_oxidoreductase_[EC:1.2.7.5]	PF01314	Aldehyde_ferredoxin_oxidoreductase,_domains_2_&_3	6.5e-120	-	-	-	-	-	-	-	-	-	-	-	-	-	-	-	IPR036503;_IPR013983;_IPR001203;_IPR036021	Aldehyde_ferredoxin_oxidoreductase,_N-terminal_domain_superfamily;_Aldehyde_ferredoxin_oxidoreductase,_N-terminal;_Aldehyde_ferredoxin_oxidoreductase,_C-terminal;_Aldehyde_ferredoxin_oxidoreductase-like,_C-terminal	PF02730;_PF01314	Aldehyde_ferredoxin_oxidoreductase,_N-terminal_domain;_Aldehyde_ferredoxin_oxidoreductase,_domains_2_&_3	OQX25409.1_aldehyde_ferredoxin_oxidoreductase_[Desulfobacteraceae_bacterium_IS3]	5.7e-241	66.2	1934248	Bacteria,Proteobacteria,Deltaproteobacteria,Desulfobacterales,DesulfobacteraceaeDesulfobacteraceae_bacterium_IS3unclassified_Desulfobacteraceaedelta/epsilon_subdivisions,
sucC		BS13_bin1._16520	BS13_bin1._226	Succinate--CoA_ligase_[ADP-forming]_subunit_beta	COG0045	Succinyl-CoA_synthetase__beta_subunit	6.2e-129	K01903	sucC;_succinyl-CoA_synthetase_beta_subunit_[EC:6.2.1.5]	PF08442	ATP-grasp_domain	1.7e-78	TIGR01016	succinate-CoA_ligase,_beta_subunit	6.2.1.-	3.7e-158	-	-	-	MER1133817	ZK353.6_	7.02e-51	-	-	-	-	-	IPR005809;_IPR016102;_IPR011761;_IPR017866;_IPR013815;_IPR005811;_IPR013650	Succinate--CoA_synthetase,_beta_subunit;_Succinyl-CoA_synthetase-like;_ATP-grasp_fold;_Succinyl-CoA_synthetase,_beta_subunit,_conserved_site;_ATP-grasp_fold,_subdomain_1;_ATP-citrate_lyase/succinyl-CoA_ligase;_ATP-grasp_fold,_succinyl-CoA_synthetase-type	PF00549;_PF08442	CoA-ligase;_ATP-grasp_domain	PCJ13448.1_ADP-forming_succinate--CoA_ligase_subunit_beta_[Candidatus_Marinimicrobia_bacterium]	8.4e-158	74.8	2026760	Bacteria,Candidatus_Marinimicrobia,Candidatus_Marinimicrobia_bacteriumFCB_group,
sucD		BS13_bin1._16530	BS13_bin1._226	Succinate--CoA_ligase_[ADP-forming]_subunit_alpha	COG0074	Succinyl-CoA_synthetase__alpha_subunit	4.1e-117	K01902	sucD;_succinyl-CoA_synthetase_alpha_subunit_[EC:6.2.1.5]	PF02629	CoA_binding_domain	9.2e-29	TIGR01019	succinate-CoA_ligase,_alpha_subunit	6.2.1.-	8.5e-134	-	-	-	MER0759990	family_I8_unassigned_peptidase_inhibitors_I08_I08.UPW	2.18e-92	-	-	-	-	-	IPR005810;_IPR016102;_IPR036291;_IPR003781;_IPR033847;_IPR017440;_IPR005811	Succinyl-CoA_ligase,_alpha_subunit;_Succinyl-CoA_synthetase-like;_NAD(P)-binding_domain_superfamily;_CoA-binding;_ATP-citrate_lyase/succinyl-CoA_ligase,_conserved_site;_ATP-citrate_lyase/succinyl-CoA_ligase,_active_site;_ATP-citrate_lyase/succinyl-CoA_ligase	PF02629;_PF00549	CoA_binding_domain;_CoA-ligase	PCJ13447.1_succinate--CoA_ligase_subunit_alpha_[Candidatus_Marinimicrobia_bacterium]	3.2e-117	72.3	2026760	Bacteria,Candidatus_Marinimicrobia,Candidatus_Marinimicrobia_bacteriumFCB_group,
acs	acss	BS13_bin1._15470	BS13_bin1._213	Acetyl-coenzyme_A_synthetase	COG0365	Acyl-coenzyme_A_synthetase/AMP-(fatty)_acid_ligase	4.6e-254	K01895	ACSS,_acs;_acetyl-CoA_synthetase_[EC:6.2.1.1]	PF00501	AMP-binding_enzyme	1.3e-87	TIGR02188	acetate--CoA_ligase	6.2.1.1	7.3e-292	-	-	-	MER0922274	subfamily_M16B_non-peptidase_homologues_M16B_M16.UNB	1.04e-34	4.C.1.1.7	6.64e-21	-	-	-	IPR025110;_IPR032387;_IPR020845;_IPR011904;_IPR000873	AMP-binding_enzyme,_C-terminal_domain;_Acetyl-coenzyme_A_synthetase,_N-terminal_domain;_AMP-binding,_conserved_site;_Acetate-CoA_ligase;_AMP-dependent_synthetase/ligase	PF13193;_PF16177;_PF00501	AMP-binding_enzyme_C-terminal_domain;_Acetyl-coenzyme_A_synthetase_N-terminus;_AMP-binding_enzyme	OUW78685.1_acetate--CoA_ligase_[bacterium_TMED217]	1.1e-295	73.6	1986780	Bacteriabacterium_TMED217,_(miscellaneous)
acdA		BS13_bin1._11490	BS13_bin1._167	Protein_lysine_acetyltransferase_Pka	COG0045	Succinyl-CoA_synthetase__beta_subunit	6.5e-145	K01905	acdA;_acetate---CoA_ligase_(ADP-forming)_subunit_alpha_[EC:6.2.1.13]	PF13549	ATP-grasp_domain	1.5e-67	TIGR02717	acetyl_coenzyme_A_synthetase_(ADP_forming),_alpha_domain	6.2.1.13	1.3e-147	-	-	-	-	-	-	-	-	-	-	-	IPR032875;_IPR016102;_IPR003781;_IPR013815;_IPR011761;_IPR036291	Succinyl-CoA_synthetase-like,_flavodoxin_domain;_Succinyl-CoA_synthetase-like;_CoA-binding;_ATP-grasp_fold,_subdomain_1;_ATP-grasp_fold;_NAD(P)-binding_domain_superfamily	PF13549;_PF13607;_PF13380	ATP-grasp_domain;_Succinyl-CoA_ligase_like_flavodoxin_domain;_CoA_binding_domain	KPK93678.1_hypothetical_protein_AMJ94_02835_[Deltaproteobacteria_bacterium_SM23_61]	8.5e-249	59.8	1703399	Bacteria,Proteobacteria,DeltaproteobacteriaDeltaproteobacteria_bacterium_SM23_61unclassified_Deltaproteobacteria,unclassified_Deltaproteobacteria_(miscellaneous),delta/epsilon_subdivisions,
Hiatidine metabolism (to glutamate)
hutU		BS13_bin1._02700	BS13_bin1._51	Urocanate_hydratase	COG2987	Urocanate_hydratase	5.8e-223	K01712	hutU,_UROC1;_urocanate_hydratase_[EC:4.2.1.49]	PF17392	Urocanase_C-terminal_domain	4.1e-94	TIGR01228	urocanate_hydratase	4.2.1.49	8.8e-272	-	-	-	MER0872688	family_M38_non-peptidase_homologues_M38_M38.UNW	1.29e-94	-	-	-	-	-	IPR038364;_IPR036190;_IPR023637;_IPR023636;_IPR035401;_IPR035085;_IPR035400	Urocanase,_central_domain_superfamily;_Urocanase_superfamily;_Urocanase;_Urocanase_conserved_site;_Urocanase,_C-terminal_domain;_Urocanase,_Rossmann-like_domain;_Urocanase,_N-terminal_domain	PF17392;_PF01175;_PF17391	Urocanase_C-terminal_domain;_Urocanase_Rossmann-like_domain;_Urocanase_N-terminal_domain	PCJ14182.1_urocanate_hydratase_[Candidatus_Marinimicrobia_bacterium]	1.2e-255	81	2026760	Bacteria,Candidatus_Marinimicrobia,Candidatus_Marinimicrobia_bacteriumFCB_group,
hutl		BS13_bin1._02720	BS13_bin1._51	Imidazolonepropionase	COG1228	Imidazolonepropionase_or_related_amidohydrolase	1.2e-100	K01468	hutI,_AMDHD1;_imidazolonepropionase_[EC:3.5.2.7]	PF01979	Amidohydrolase_family	2.6e-27	TIGR01224	imidazolonepropionase	3.5.2.7	1.8e-141	-	-	-	MER0864246	family_M38_non-peptidase_homologues_M38_M38.UNW	8.63e-137	-	-	-	-	-	IPR005920;_IPR011059;_IPR032466;_IPR006680	Imidazolonepropionase;_Metal-dependent_hydrolase,_composite_domain_superfamily;_Metal-dependent_hydrolase;_Amidohydrolase-related	PF01979	Amidohydrolase_family	PCJ14181.1_imidazolonepropionase_[Candidatus_Marinimicrobia_bacterium]	1.4e-131	59.5	2026760	Bacteria,Candidatus_Marinimicrobia,Candidatus_Marinimicrobia_bacteriumFCB_group,
ftcd		BS13_bin1._00160	BS13_bin1._4	Glutamate_formimidoyltransferase	COG3404	Formiminotetrahydrofolate_cyclodeaminase	4.3e-168	K13990	FTCD;_glutamate_formiminotransferase_/_formiminotetrahydrofolate_cyclodeaminase_[EC:2.1.2.5_4.3.1.4]	PF07837	Formiminotransferase_domain,_N-terminal_subdomain	8.6e-74	TIGR02024	glutamate_formiminotransferase	2.1.2.5	6.7e-119	-	-	-	-	-	-	-	-	-	-	-	IPR022384;_IPR012886;_IPR013802;_IPR004227;_IPR036178;_IPR037064;_IPR037070;_IPR007044	Formiminotransferase_catalytic_domain_superfamily;_Formiminotransferase,_N-terminal_subdomain;_Formiminotransferase,_C-terminal_subdomain;_Formiminotransferase_catalytic_domain;_Formimidoyltransferase-cyclodeaminase-like_superfamily;_Formiminotransferase,_N-terminal_subdomain_superfamily;_Formiminotransferase,_C-terminal_subdomain_superfamily;_Cyclodeaminase/cyclohydrolase	PF02971;_PF07837;_PF04961	Formiminotransferase_domain;_Formiminotransferase_domain,_N-terminal_subdomain;_Formiminotransferase-cyclodeaminase	PCJ14171.1_glutamate_formimidoyltransferase_[Candidatus_Marinimicrobia_bacterium]	1.2e-178	59.1	2026760	Bacteria,Candidatus_Marinimicrobia,Candidatus_Marinimicrobia_bacteriumFCB_group,
Glutamate metabolism
to 2-oxoglutarate (and TCA)
gdhA		BS13_bin1._04770	BS13_bin1._90	NAD(P)-specific_glutamate_dehydrogenase	COG0334	Glutamate_dehydrogenase/leucine_dehydrogenase	2.7e-197	K00262	E1.4.1.4,_gdhA;_glutamate_dehydrogenase_(NADP+)_[EC:1.4.1.4]	PF00208	Glutamate/Leucine/Phenylalanine/Valine_dehydrogenase	2.4e-90	-	-	-	-	-	-	-	-	-	-	-	-	-	-	-	IPR006095;_IPR006096;_IPR014362;_IPR036291;_IPR033922;_IPR006097;_IPR033524	Glutamate/phenylalanine/leucine/valine_dehydrogenase;_Glutamate/phenylalanine/leucine/valine_dehydrogenase,_C-terminal;_Glutamate_dehydrogenase;_NAD(P)-binding_domain_superfamily;_NAD(P)_binding_domain_of_glutamate_dehydrogenase;_Glutamate/phenylalanine/leucine/valine_dehydrogenase,_dimerisation_domain;_Leu/Phe/Val_dehydrogenases_active_site	PF00208;_PF02812	Glutamate/Leucine/Phenylalanine/Valine_dehydrogenase;_Glu/Leu/Phe/Val_dehydrogenase,_dimerisation_domain	OGB67687.1_glutamate_dehydrogenase_[Caldithrix_sp._RBG_13_44_9]	2.8e-218	79.1	1797576	Bacteria,Calditrichaeota,Calditrichae,Calditrichales,Calditrichaceae,Caldithrix,Caldithrix_sp._RBG_13_44_9,
Asparagine metabolism
ansA	To aspartate	BS13_bin1._13790	BS13_bin1._195	Isoaspartyl_peptidase/L-asparaginase	COG1446	Isoaspartyl_peptidase_or_L-asparaginase__Ntn-hydrolase_superfamily	1.2e-62	K01424	E3.5.1.1,_ansA,_ansB;_L-asparaginase_[EC:3.5.1.1]	PF01112	Asparaginase	5.2e-72	-	-	-	-	-	-	-	MER1094710	family_T2_unassigned_peptidases_T02_T02.UPW	4.22e-88	-	-	-	-	-	IPR000246;_IPR029055	Peptidase_T2,_asparaginase_2;_Nucleophile_aminohydrolases,_N-terminal	PF01112	Asparaginase	PQM54580.1_asparaginase_[Deltaproteobacteria_bacterium]	5.8e-76	51.6	-	-
aspB	Aspartate oxaloacetate	BS13_bin1._06710	BS13_bin1._115	Aspartate_aminotransferase	COG0436	Aspartate/methionine/tyrosine_aminotransferase	4.7e-156	K00812	aspB;_aspartate_aminotransferase_[EC:2.6.1.1]	PF00155	Aminotransferase_class_I_and_II	1.1e-60	TIGR03540	LL-diaminopimelate_aminotransferase	2.6.1.83	1.3e-56	-	-	-	MER0024044	family_M20D_unassigned_peptidases_M20D_M20.UPD	1.98e-39	-	-	-	-	-	IPR015424;_IPR004839;_IPR015422;_IPR004838;_IPR015421	Pyridoxal_phosphate-dependent_transferase;_Aminotransferase,_class_I/classII;_Pyridoxal_phosphate-dependent_transferase_domain_1;_Aminotransferases,_class-I,_pyridoxal-phosphate-binding_site;_Pyridoxal_phosphate-dependent_transferase,_major_domain	PF00155	Aminotransferase_class_I_and_II	OGU25812.1_aminotransferase_[Ignavibacteria_bacterium_GWA2_54_16]	9.7e-165	69.1	1798420	Bacteria,Ignavibacteriae,IgnavibacteriaIgnavibacteria_bacterium_GWA2_54_16FCB_group,Bacteroidetes/Chlorobi_group,unclassified_Ignavibacteria,
	Aspartate to fumarate
purA		BS13_bin1._15650	BS13_bin1._216	Adenylosuccinate_synthetase	COG0104	Adenylosuccinate_synthase	2.8e-114	K01939	purA,_ADSS;_adenylosuccinate_synthase_[EC:6.3.4.4]	PF00709	Adenylosuccinate_synthetase	1.7e-154	TIGR00184	adenylosuccinate_synthase	6.3.4.4	3.4e-139	-	-	-	MER1104109	family_M38_unassigned_peptidases_M38_M38.UPW	7.93e-35	-	-	-	-	-	IPR001114;_IPR018220;_IPR027417	Adenylosuccinate_synthetase;_Adenylosuccinate_synthase,_GTP-binding_site;_P-loop_containing_nucleoside_triphosphate_hydrolase	PF00709	Adenylosuccinate_synthetase	PCJ13014.1_adenylosuccinate_synthase_[Candidatus_Marinimicrobia_bacterium]	5.5e-174	67.1	2026760	Bacteria,Candidatus_Marinimicrobia,Candidatus_Marinimicrobia_bacteriumFCB_group,
purB		BS13_bin1._10200	BS13_bin1._154	Adenylosuccinate_lyase	COG0015	Adenylosuccinate_lyase	1e-127	K01756	purB,_ADSL;_adenylosuccinate_lyase_[EC:4.3.2.2]	PF00206	Lyase	1.1e-49	TIGR00928	adenylosuccinate_lyase	4.3.2.2	8.9e-109	-	-	-	-	-	-	-	-	-	-	-	IPR000362;_IPR008948;_IPR024083;_IPR022761;_IPR004769;_IPR020557;_IPR013539	Fumarate_lyase_family;_L-Aspartase-like;_Fumarase/histidase,_N-terminal;_Fumarate_lyase,_N-terminal;_Adenylosuccinate_lyase;_Fumarate_lyase,_conserved_site;_Adenylosuccinate_lyase_PurB,_C-terminal	PF00206;_PF08328	Lyase;_Adenylosuccinate_lyase_C-terminal	PCJ12080.1_adenylosuccinate_lyase_[Candidatus_Marinimicrobia_bacterium]	1.1e-180	72.1	2026760	Bacteria,Candidatus_Marinimicrobia,Candidatus_Marinimicrobia_bacteriumFCB_group,
Serine --> Glycine cleavage system
gcvH		BS13_bin1._13860	BS13_bin1._197	Glycine_cleavage_system_H_protein	COG0509	Glycine_cleavage_system_H_protein_(lipoate-binding)	4.4e-36	K02437	gcvH,_GCSH;_glycine_cleavage_system_H_protein	PF01597	Glycine_cleavage_H-protein	1e-40	TIGR00527	glycine_cleavage_system_H_protein	-	1.3e-43	-	-	-	-	-	-	-	-	-	-	-	IPR011053;_IPR000089;_IPR003016;_IPR017453;_IPR002930;_IPR033753	Single_hybrid_motif;_Biotin/lipoyl_attachment;_2-oxo_acid_dehydrogenase,_lipoyl-binding_site;_Glycine_cleavage_system_H-protein,_subgroup;_Glycine_cleavage_system_H-protein;_Glycine_cleavage_system_H-protein/Simiate	PF01597	Glycine_cleavage_H-protein	PCJ14177.1_glycine_cleavage_system_protein_H_[Candidatus_Marinimicrobia_bacterium]	3.1e-37	60.2	2026760	Bacteria,Candidatus_Marinimicrobia,Candidatus_Marinimicrobia_bacteriumFCB_group,
gcvPA		BS13_bin1._13870	BS13_bin1._197	putative_glycine_dehydrogenase_(decarboxylating)_subunit_1	COG0403	Glycine_cleavage_system_protein_P_(pyridoxal-binding)__N-terminal_domain	3.3e-118	K00282	gcvPA;_glycine_dehydrogenase_subunit_1_[EC:1.4.4.2]	PF02347	Glycine_cleavage_system_P-protein	1.8e-121	TIGR00461	glycine_dehydrogenase	1.4.4.2	3.8e-74	-	-	-	MER0090134	guanine_deaminase_M38_M38.981	8.59e-39	-	-	-	-	-	IPR023010;_IPR020581;_IPR015422;_IPR015421;_IPR015424	Probable_glycine_dehydrogenase_(decarboxylating)_subunit_1;_Glycine_cleavage_system_P_protein;_Pyridoxal_phosphate-dependent_transferase_domain_1;_Pyridoxal_phosphate-dependent_transferase,_major_domain;_Pyridoxal_phosphate-dependent_transferase	PF02347	Glycine_cleavage_system_P-protein	PCJ14176.1_aminomethyl-transferring_glycine_dehydrogenase_[Candidatus_Marinimicrobia_bacterium]	1e-175	65.6	2026760	Bacteria,Candidatus_Marinimicrobia,Candidatus_Marinimicrobia_bacteriumFCB_group,
gcvPB		BS13_bin1._07950	BS13_bin1._129	putative_glycine_dehydrogenase_(decarboxylating)_subunit_2	COG1003	Glycine_cleavage_system_protein_P_(pyridoxal-binding)__C-terminal_domain	2.3e-165	K00283	gcvPB;_glycine_dehydrogenase_subunit_2_[EC:1.4.4.2]	PF02347	Glycine_cleavage_system_P-protein	3e-12	TIGR00461	glycine_dehydrogenase	1.4.4.2	2.6e-117	-	-	-	MER0090134	guanine_deaminase_M38_M38.981	7.94e-80	-	-	-	-	-	IPR015421;_IPR020581;_IPR023012;_IPR015422;_IPR015424	Pyridoxal_phosphate-dependent_transferase,_major_domain;_Glycine_cleavage_system_P_protein;_Probable_glycine_dehydrogenase_(decarboxylating)_subunit_2;_Pyridoxal_phosphate-dependent_transferase_domain_1;_Pyridoxal_phosphate-dependent_transferase	PF02347	Glycine_cleavage_system_P-protein	PCJ12723.1_glycine_dehydrogenase_(aminomethyl-transferring)_[Candidatus_Marinimicrobia_bacterium]	4.8e-203	70.3	2026760	Bacteria,Candidatus_Marinimicrobia,Candidatus_Marinimicrobia_bacteriumFCB_group,
gcvT		BS13_bin1._00600	BS13_bin1._11	Aminomethyltransferase	COG0404	Glycine_cleavage_system_T_protein_(aminomethyltransferase)	5.1e-101	K00605	gcvT,_AMT;_aminomethyltransferase_[EC:2.1.2.10]	PF01571	Aminomethyltransferase_folate-binding_domain	1.1e-100	TIGR00528	glycine_cleavage_system_T_protein	2.1.2.10	3.8e-122	-	-	-	-	-	-	-	-	-	-	-	IPR028896;_IPR006222;_IPR027266;_IPR022903;_IPR013977;_IPR029043;_IPR006223	Aminomethyltransferase-like;_Aminomethyltransferase,_folate-binding_domain;_GTP-binding_protein_TrmE/Glycine_cleavage_system_T_protein,_domain_1;_Glycine_cleavage_system_T_protein,_bacteria;_Glycine_cleavage_T-protein,_C-terminal_barrel_domain;_Glycine_cleavage_T-protein/YgfZ,_C-terminal;_Glycine_cleavage_system_T_protein	PF01571;_PF08669	Aminomethyltransferase_folate-binding_domain;_Glycine_cleavage_T-protein_C-terminal_barrel_domain	PCJ14218.1_glycine_cleavage_system_protein_T_[Candidatus_Marinimicrobia_bacterium]	2.7e-121	58.7	2026760	Bacteria,Candidatus_Marinimicrobia,Candidatus_Marinimicrobia_bacteriumFCB_group,
		BS13_bin1._14570	BS13_bin1._204	Lipoyl_synthase	COG0320	Lipoate_synthase	2e-95	K03644	lipA;_lipoyl_synthase_[EC:2.8.1.8]	PF04055	Radical_SAM_superfamily	2.2e-11	TIGR00510	lipoyl_synthase	2.8.1.8	5.1e-107	-	-	-	-	-	-	-	-	-	-	-	IPR013785;_IPR003698;_IPR007197;_IPR031691;_IPR006638	Aldolase-type_TIM_barrel;_Lipoyl_synthase;_Radical_SAM;_Lipoyl_synthase,_N-terminal;_Elp3/MiaB/NifB	PF04055;_PF16881	Radical_SAM_superfamily;_N-terminal_domain_of_lipoyl_synthase_of_Radical_SAM_family	PCJ13899.1_lipoyl_synthase_[Candidatus_Marinimicrobia_bacterium]	4.6e-111	68.9	2026760	Bacteria,Candidatus_Marinimicrobia,Candidatus_Marinimicrobia_bacteriumFCB_group,
		BS13_bin1._14580	BS13_bin1._204	Octanoyltransferase	COG0321	Lipoate-protein_ligase_B	1.9e-55	K03801	lipB;_lipoyl(octanoyl)_transferase_[EC:2.3.1.181]	PF03099	Biotin/lipoate_A/B_protein_ligase_family	2.2e-11	TIGR00214	lipoyl(octanoyl)_transferase	2.3.1.181	2.5e-58	-	-	-	MER0947715	family_S11_unassigned_peptidases_S11_S11.UPW	9.93e-28	-	-	-	-	-	IPR020605;_IPR000544;_IPR004143	Octanoyltransferase,_conserved_site;_Octanoyltransferase;_Biotinyl_protein_ligase_(BPL)_and_lipoyl_protein_ligase_(LPL),_catalytic_domain	PF03099	Biotin/lipoate_A/B_protein_ligase_family	OUV05197.1_hypothetical_protein_CBC40_02895_[bacterium_TMED80]	7e-66	60.3	1986784	Bacteriabacterium_TMED80,_(miscellaneous)
DLD		BS13_bin1._14590	BS13_bin1._204	Dihydrolipoyl_dehydrogenase	COG1249	Pyruvate/2-oxoglutarate_dehydrogenase_complex__dihydrolipoamide_dehydrogenase_(E3)_component_or_related_enzyme	4.2e-140	K00382	DLD,_lpd,_pdhD;_dihydrolipoamide_dehydrogenase_[EC:1.8.1.4]	PF07992	Pyridine_nucleotide-disulphide_oxidoreductase	1.7e-65	TIGR01350	dihydrolipoyl_dehydrogenase	1.8.1.4	4e-173	-	-	-	-	-	-	-	-	-	-	-	IPR012999;_IPR036188;_IPR006258;_IPR004099;_IPR016156;_IPR023753;_IPR001100	Pyridine_nucleotide-disulphide_oxidoreductase,_class_I,_active_site;_FAD/NAD(P)-binding_domain_superfamily;_Dihydrolipoamide_dehydrogenase;_Pyridine_nucleotide-disulphide_oxidoreductase,_dimerisation_domain;_FAD/NAD-linked_reductase,_dimerisation_domain_superfamily;_FAD/NAD(P)-binding_domain;_Pyridine_nucleotide-disulphide_oxidoreductase,_class_I	PF02852;_PF07992	Pyridine_nucleotide-disulphide_oxidoreductase,_dimerisation_domain;_Pyridine_nucleotide-disulphide_oxidoreductase	PCJ13895.1_dihydrolipoyl_dehydrogenase_[Candidatus_Marinimicrobia_bacterium]	5.4e-159	58.2	2026760	Bacteria,Candidatus_Marinimicrobia,Candidatus_Marinimicrobia_bacteriumFCB_group,
glyA		BS13_bin1._08900	BS13_bin1._144	Serine_hydroxymethyltransferase	COG0112	Glycine/serine_hydroxymethyltransferase	1.3e-164	K00600	glyA,_SHMT;_glycine_hydroxymethyltransferase_[EC:2.1.2.1]	PF00464	Serine_hydroxymethyltransferase	4.9e-171	TIGR04506	fluorothreonine_transaldolase	2.2.1.8	3.4e-26	-	-	-	MER0268752	family_I63_unassigned_peptidase_inhibitors_I63_I63.UPW	4.94e-105	-	-	-	-	-	IPR001085;_IPR015424;_IPR015421;_IPR015422;_IPR039429;_IPR019798	Serine_hydroxymethyltransferase;_Pyridoxal_phosphate-dependent_transferase;_Pyridoxal_phosphate-dependent_transferase,_major_domain;_Pyridoxal_phosphate-dependent_transferase_domain_1;_Serine_hydroxymethyltransferase-like_domain;_Serine_hydroxymethyltransferase,_pyridoxal_phosphate_binding_site	PF00464	Serine_hydroxymethyltransferase	PCJ13465.1_serine_hydroxymethyltransferase_[Candidatus_Marinimicrobia_bacterium]	8.8e-196	78.2	2026760	Bacteria,Candidatus_Marinimicrobia,Candidatus_Marinimicrobia_bacteriumFCB_group,
ilvA		BS13_bin1._09230	BS13_bin1._146	L-threo-3-hydroxyaspartate_ammonia-lyase	COG1171	Threonine_dehydratase	5.6e-96	K01754	E4.3.1.19,_ilvA,_tdcB;_threonine_dehydratase_[EC:4.3.1.19]	PF00291	Pyridoxal-phosphate_dependent_enzyme	2.1e-69	TIGR01127	threonine_ammonia-lyase	4.3.1.19	3.1e-84	-	-	-	MER0834179	subfamily_M14A_non-peptidase_homologues_M14A_M14.UNA	6.62e-50	-	-	-	-	-	IPR001926;_IPR036052	Pyridoxal-phosphate_dependent_enzyme;_Tryptophan_synthase_beta_subunit-like_PLP-dependent_enzyme	PF00291	Pyridoxal-phosphate_dependent_enzyme	PIO47311.1_serine_dehydratase_[Chlorobium_sp._445]	3.6e-106	63.6	2033588	Bacteria,Chlorobi,Chlorobia,Chlorobiales,Chlorobiaceae,Chlorobium,Chlorobium_sp._445FCB_group,Bacteroidetes/Chlorobi_group,Chlorobium/Pelodictyon_group,
metF		BS13_bin1._16360	BS13_bin1._222	5,10-methylenetetrahydrofolate_reductase	COG0685	5_10-methylenetetrahydrofolate_reductase	2.4e-107	K00297	metF,_MTHFR;_methylenetetrahydrofolate_reductase_(NADPH)_[EC:1.5.1.20]	PF02219	Methylenetetrahydrofolate_reductase	5e-58	TIGR00676	methylenetetrahydrofolate_reductase_[NAD(P)H]	1.5.1.20	6.1e-82	-	-	-	-	-	-	-	-	-	-	-	IPR003171;_IPR029041	Methylenetetrahydrofolate_reductase;_FAD-linked_oxidoreductase-like	PF02219	Methylenetetrahydrofolate_reductase	PCJ50421.1_methylenetetrahydrofolate_reductase_[NAD(P)H]_[Candidatus_Marinimicrobia_bacterium]	9.6e-112	61.3	2026760	Bacteria,Candidatus_Marinimicrobia,Candidatus_Marinimicrobia_bacteriumFCB_group,
ATP synthase - Complex V
atpC		BS13_bin1._14390	BS13_bin1._202	ATP_synthase_subunit_c	-	-	-	-	-	-	-	-	-	-	-	-	-	-	-	-	-	-	-	-	-	-	-	IPR035921;_IPR038662;_IPR002379;_IPR000454	F/V-ATP_synthase_subunit_C_superfamily;_F1F0_ATP_synthase_subunit_C_superfamily;_V-ATPase_proteolipid_subunit_C-like_domain;_ATP_synthase,_F0_complex,_subunit_C	PF00137	ATP_synthase_subunit_C	PCJ13342.1_F0F1_ATP_synthase_subunit_C_[Candidatus_Marinimicrobia_bacterium]	1.2e-07	75.8	2026760	Bacteria,Candidatus_Marinimicrobia,Candidatus_Marinimicrobia_bacteriumFCB_group,
atpB		BS13_bin1._14400	BS13_bin1._202	ATP_synthase_subunit_a	COG0356	FoF1-type_ATP_synthase__membrane_subunit_a	2.8e-46	K02108	ATPF0A,_atpB;_F-type_H+-transporting_ATPase_subunit_a	PF00119	ATP_synthase_A_chain	4.1e-48	TIGR01131	ATP_synthase_F0,_A_subunit	3.6.3.14	2.7e-37	-	-	-	-	-	-	-	-	-	-	-	IPR000568;_IPR023011;_IPR035908	ATP_synthase,_F0_complex,_subunit_A;_ATP_synthase,_F0_complex,_subunit_A,_active_site;_ATP_synthase,_F0_complex,_subunit_A_superfamily	PF00119	ATP_synthase_A_chain	PCJ13341.1_ATP_synthase_F0_subunit_A_[Candidatus_Marinimicrobia_bacterium]	2.5e-95	68.4	2026760	Bacteria,Candidatus_Marinimicrobia,Candidatus_Marinimicrobia_bacteriumFCB_group,
atpC		BS13_bin1._16440	BS13_bin1._224	ATP_synthase_epsilon_chain	COG0355	FoF1-type_ATP_synthase__epsilon_subunit	3.8e-14	K02114	ATPF1E,_atpC;_F-type_H+-transporting_ATPase_subunit_epsilon	PF02823	ATP_synthase,_Delta/Epsilon_chain,_beta-sandwich_domain	3e-19	TIGR01216	ATP_synthase_F1,_epsilon_subunit	3.6.3.14	1.4e-24	-	-	-	-	-	-	-	-	-	-	-	IPR020546;_IPR001469;_IPR036794;_IPR020547;_IPR036771	ATP_synthase,_F1_complex,_delta/epsilon_subunit,_N-terminal;_ATP_synthase,_F1_complex,_delta/epsilon_subunit;_ATP_synthase_delta/epsilon_subunit,_C-terminal_domain_superfamily;_ATP_synthase_delta/epsilon_subunit,_C-terminal_domain;_F0F1_ATP_synthase_delta/epsilon_subunit,_N-terminal	PF00401;_PF02823	ATP_synthase,_Delta/Epsilon_chain,_long_alpha-helix_domain;_ATP_synthase,_Delta/Epsilon_chain,_beta-sandwich_domain	OUX20700.1_ATP_synthase_F1_subunit_epsilon_[bacterium_TMED250]	1.7e-25	57.4	1986657	Bacteriabacterium_TMED250,_(miscellaneous)
atpD		BS13_bin1._16450	BS13_bin1._224	ATP_synthase_subunit_beta	COG0055	FoF1-type_ATP_synthase__beta_subunit	3.4e-198	K02112	ATPF1B,_atpD;_F-type_H+-transporting_ATPase_subunit_beta_[EC:7.1.2.2]	PF00006	ATP_synthase_alpha/beta_family,_nucleotide-binding_domain	1.2e-65	TIGR01039	ATP_synthase_F1,_beta_subunit	3.6.3.14	1.8e-248	-	-	-	MER0884331	Ste24_peptidase_M48A_M48.001	0	3.A.2.1.2	0	-	-	-	IPR005722;_IPR027417;_IPR020003;_IPR024034;_IPR000194;_IPR004100;_IPR003593;_IPR036121	ATP_synthase,_F1_complex,_beta_subunit;_P-loop_containing_nucleoside_triphosphate_hydrolase;_ATPase,_alpha/beta_subunit,_nucleotide-binding_domain,_active_site;_ATPase,_F1/V1_complex,_beta/alpha_subunit,_C-terminal;_ATPase,_F1/V1/A1_complex,_alpha/beta_subunit,_nucleotide-binding_domain;_ATPase,_F1/V1/A1_complex,_alpha/beta_subunit,_N-terminal_domain;_AAA+_ATPase_domain;_ATPase,_F1/V1/A1_complex,…	PF00006;_PF02874	ATP_synthase_alpha/beta_family,_nucleotide-binding_domain;_ATP_synthase_alpha/beta_family,_beta-barrel_domain	PCJ13347.1_F0F1_ATP_synthase_subunit_beta_[Candidatus_Marinimicrobia_bacterium]	2.7e-211	80.2	2026760	Bacteria,Candidatus_Marinimicrobia,Candidatus_Marinimicrobia_bacteriumFCB_group,
atpG		BS13_bin1._16460	BS13_bin1._224	ATP_synthase_gamma_chain	COG0224	FoF1-type_ATP_synthase__gamma_subunit	1.5e-74	K02115	ATPF1G,_atpG;_F-type_H+-transporting_ATPase_subunit_gamma	PF00231	ATP_synthase	3.6e-95	TIGR01146	ATP_synthase_F1,_gamma_subunit	3.6.3.14	6.4e-97	-	-	-	MER0314823	microcin-processing_peptidase_1_U62_U62.001	2.49e-21	3.A.2.1.2	2.16e-70	-	-	-	IPR000131;_IPR035968;_IPR023632	ATP_synthase,_F1_complex,_gamma_subunit;_ATP_synthase,_F1_complex,_gamma_subunit_superfamily;_ATP_synthase,_F1_complex,_gamma_subunit_conserved_site	PF00231	ATP_synthase	OIO62333.1_ATP_synthase_F1_subunit_gamma_[Candidatus_Marinimicrobia_bacterium_CG1_02_48_14]	3.9e-83	55.2	1805240	Bacteria,Candidatus_Marinimicrobia,Candidatus_Marinimicrobia_bacterium_CG1_02_48_14FCB_group,
atpA		BS13_bin1._16470	BS13_bin1._224	ATP_synthase_subunit_alpha	COG0056	FoF1-type_ATP_synthase__alpha_subunit	9e-197	K02111	ATPF1A,_atpA;_F-type_H+-transporting_ATPase_subunit_alpha_[EC:7.1.2.2]	PF00006	ATP_synthase_alpha/beta_family,_nucleotide-binding_domain	7.9e-73	TIGR00962	ATP_synthase_F1,_alpha_subunit	3.6.3.14	1.1e-242	-	-	-	MER0357857	family_M48_unassigned_peptidases_M48X_M48.UPW	0	3.A.2.1.2	0	-	-	-	IPR005294;_IPR023366;_IPR033732;_IPR036121;_IPR027417;_IPR000793;_IPR000194;_IPR004100;_IPR020003;_IPR038376	ATP_synthase,_F1_complex,_alpha_subunit;_ATP_synthase_subunit_alpha,_N-terminal_domain-like_superfamily;_ATP_synthase,_F1_complex,_alpha_subunit_nucleotide-binding_domain;_ATPase,_F1/V1/A1_complex,_alpha/beta_subunit,_N-terminal_domain_superfamily;_P-loop_containing_nucleoside_triphosphate_hydrolase;_ATP_synthase,_alpha_subunit,_C-terminal;_ATPase,_F1/V1/A1_complex,_alpha/beta_subunit,_nucleotide…	PF00306;_PF00006;_PF02874	ATP_synthase_alpha/beta_chain,_C_terminal_domain;_ATP_synthase_alpha/beta_family,_nucleotide-binding_domain;_ATP_synthase_alpha/beta_family,_beta-barrel_domain	PCH59499.1_F0F1_ATP_synthase_subunit_alpha_[Candidatus_Marinimicrobia_bacterium]	3.7e-214	73.7	2026760	Bacteria,Candidatus_Marinimicrobia,Candidatus_Marinimicrobia_bacteriumFCB_group,
atpD		BS13_bin1._16480	BS13_bin1._224	ATP_synthase_subunit_delta,_sodium_ion_specific	COG0712	FoF1-type_ATP_synthase__delta_subunit	1e-17	-	-	PF00213	ATP_synthase_delta_(OSCP)_subunit	2e-31	TIGR01145	ATP_synthase_F1,_delta_subunit	3.6.3.14	3.1e-23	-	-	-	-	-	-	-	-	-	-	-	IPR000711;_IPR026015;_IPR020781	ATPase,_OSCP/delta_subunit;_F1F0_ATP_synthase_OSCP/delta_subunit,_N-terminal_domain_superfamily;_ATPase,_OSCP/delta_subunit,_conserved_site	PF00213	ATP_synthase_delta_(OSCP)_subunit	PCJ13344.1_ATP_synthase_F1_subunit_delta_[Candidatus_Marinimicrobia_bacterium]	4.6e-26	39.2	2026760	Bacteria,Candidatus_Marinimicrobia,Candidatus_Marinimicrobia_bacteriumFCB_group,
atpF		BS13_bin1._16490	BS13_bin1._224	ATP_synthase_subunit_b	COG0711	FoF1-type_ATP_synthase__membrane_subunit_b_or_b'	6.3e-14	K02109	ATPF0B,_atpF;_F-type_H+-transporting_ATPase_subunit_b	PF00430	ATP_synthase_B/B'_CF(0)	3.6e-32	TIGR01144	ATP_synthase_F0,_B_subunit	3.6.3.14	1.1e-29	-	-	-	-	-	-	-	-	-	-	-	IPR002146;_IPR028987;_IPR005864	ATP_synthase,_F0_complex,_subunit_b/b',_bacterial/chloroplast;_F-type_ATP_synthase_subunit_B-like,_membrane_domain_superfamily;_ATP_synthase,_F0_complex,_subunit_b,_bacterial	PF00430	ATP_synthase_B/B'_CF(0)	PCJ48750.1_ATP_synthase_F0_subunit_B_[Candidatus_Marinimicrobia_bacterium]	3.6e-33	60.5	2026760	Bacteria,Candidatus_Marinimicrobia,Candidatus_Marinimicrobia_bacteriumFCB_group,
Oxidative phosphorylation
nuoM		BS13_bin1._10750	BS13_bin1._160	NADH-quinone_oxidoreductase_subunit_M	COG1008	NADH:ubiquinone_oxidoreductase_subunit_4_(chain_M)	2.6e-151	K00342	nuoM;_NADH-quinone_oxidoreductase_subunit_M_[EC:7.1.1.2]	PF00361	Proton-conducting_membrane_transporter	1.2e-68	TIGR01972	proton-translocating_NADH-quinone_oxidoreductase,_chain_M	-	1.1e-175	-	-	-	MER0300298	subfamily_M48B_unassigned_peptidases_M48B_M48.UPB	3.51e-48	3.D.1.2.1	2.28e-122	-	-	-	IPR003918;_IPR001750;_IPR010227	NADH:ubiquinone_oxidoreductase;_NADH:quinone_oxidoreductase/Mrp_antiporter,_membrane_subunit;_NADH-quinone_oxidoreductase,_chain_M/4	PF00361	Proton-conducting_membrane_transporter	PCJ50388.1_oxidoreductase_[Candidatus_Marinimicrobia_bacterium]	1.6e-209	71.8	2026760	Bacteria,Candidatus_Marinimicrobia,Candidatus_Marinimicrobia_bacteriumFCB_group,
nuoL		BS13_bin1._10760	BS13_bin1._160	NADH-quinone_oxidoreductase_subunit_L	COG1009	NADH:ubiquinone_oxidoreductase_subunit_5_(chain_L)/Multisubunit_Na+/H+_antiporter__MnhA_subunit	9.6e-170	K00341	nuoL;_NADH-quinone_oxidoreductase_subunit_L_[EC:7.1.1.2]	PF00361	Proton-conducting_membrane_transporter	3.4e-84	TIGR01974	proton-translocating_NADH-quinone_oxidoreductase,_chain_L	1.6.-.-	1.1e-192	-	-	-	-	-	-	3.D.9.1.1	3.9e-129	-	-	-	IPR003945;_IPR018393;_IPR001516;_IPR001750	NADH-plastoquinone_oxidoreductase,_chain_5;_NADH-plastoquinone_oxidoreductase,_chain_5_subgroup;_NADH-Ubiquinone_oxidoreductase_(complex_I),_chain_5_N-terminal;_NADH:quinone_oxidoreductase/Mrp_antiporter,_membrane_subunit	PF00662;_PF00361	NADH-Ubiquinone_oxidoreductase_(complex_I),_chain_5_N-terminus;_Proton-conducting_membrane_transporter	PCJ13733.1_NADH-quinone_oxidoreductase_subunit_L_[Candidatus_Marinimicrobia_bacterium]	1.5e-298	76.2	2026760	Bacteria,Candidatus_Marinimicrobia,Candidatus_Marinimicrobia_bacteriumFCB_group,
nuoK		BS13_bin1._10770	BS13_bin1._160	NADH-quinone_oxidoreductase_subunit_11	COG0713	NADH:ubiquinone_oxidoreductase_subunit_11_or_4L_(chain_K)	3.3e-26	K00340	nuoK;_NADH-quinone_oxidoreductase_subunit_K_[EC:7.1.1.2]	PF00420	NADH-ubiquinone/plastoquinone_oxidoreductase_chain_4L	2e-21	-	-	-	-	-	-	-	-	-	-	-	-	-	-	-	IPR001133;_IPR039428	NADH-ubiquinone_oxidoreductase_chain_4L/K;_NADH-ubiquinone_oxidoreductase_chain_4L/Mnh_complex_subunit_C1-like	PF00420	NADH-ubiquinone/plastoquinone_oxidoreductase_chain_4L	PCJ13734.1_NADH-quinone_oxidoreductase_subunit_NuoK_[Candidatus_Marinimicrobia_bacterium]	3.1e-35	81.2	2026760	Bacteria,Candidatus_Marinimicrobia,Candidatus_Marinimicrobia_bacteriumFCB_group,
nuoJ		BS13_bin1._10780	BS13_bin1._160	hypothetical_protein	COG0839	NADH:ubiquinone_oxidoreductase_subunit_6_(chain_J)	2e-28	K05578	ndhG;_NAD(P)H-quinone_oxidoreductase_subunit_6_[EC:7.1.1.2]	PF00499	NADH-ubiquinone/plastoquinone_oxidoreductase_chain_6	3.8e-33	-	-	-	-	-	-	-	-	-	-	3.D.9.1.1	3.52e-21	-	-	-	IPR001457	NADH:ubiquinone/plastoquinone_oxidoreductase,_chain_6	PF00499	NADH-ubiquinone/plastoquinone_oxidoreductase_chain_6	OUW00779.1_hypothetical_protein_CBD04_03365_[bacterium_TMED144]	2.3e-40	59.6	1986778	Bacteriabacterium_TMED144,_(miscellaneous)
nuoI		BS13_bin1._10790	BS13_bin1._160	NADH-quinone_oxidoreductase_subunit_I	COG1143	Formate_hydrogenlyase_subunit_6/NADH:ubiquinone_oxidoreductase_23_kD_subunit_(chain_I)	6e-40	K00338	nuoI;_NADH-quinone_oxidoreductase_subunit_I_[EC:7.1.1.2]	-	-	-	-	-	-	-	-	-	-	-	-	-	-	-	-	-	-	IPR017900;_IPR017896;_IPR010226	4Fe-4S_ferredoxin,_iron-sulphur_binding,_conserved_site;_4Fe-4S_ferredoxin-type,_iron-sulphur_binding_domain;_NADH-quinone_oxidoreductase,_chain_I	PF12838	4Fe-4S_dicluster_domain	PCJ13735.1_NADPH-quinone_oxidoreductase_[Candidatus_Marinimicrobia_bacterium]	7e-76	68	2026760	Bacteria,Candidatus_Marinimicrobia,Candidatus_Marinimicrobia_bacteriumFCB_group,
nuoH		BS13_bin1._10800	BS13_bin1._160	NADH-quinone_oxidoreductase_subunit_H	COG1005	NADH:ubiquinone_oxidoreductase_subunit_1_(chain_H)	6.8e-98	K00337	nuoH;_NADH-quinone_oxidoreductase_subunit_H_[EC:7.1.1.2]	PF00146	NADH_dehydrogenase	1.7e-116	-	-	-	-	-	-	-	-	-	-	3.D.1.5.1	5.41e-81	-	-	-	IPR001694;_IPR018086	NADH:ubiquinone_oxidoreductase,_subunit_1/F420H2_oxidoreductase_subunit_H;_NADH:ubiquinone_oxidoreductase,_subunit_1,_conserved_site	PF00146	NADH_dehydrogenase	PCJ13766.1_NADH-quinone_oxidoreductase_subunit_NuoH_[Candidatus_Marinimicrobia_bacterium]	5.2e-146	76.6	2026760	Bacteria,Candidatus_Marinimicrobia,Candidatus_Marinimicrobia_bacteriumFCB_group,
nuoD		BS13_bin1._10810	BS13_bin1._160	NADH-quinone_oxidoreductase_subunit_4	COG0649	NADH:ubiquinone_oxidoreductase_49_kD_subunit_(chain_D)	1.7e-152	K00333	nuoD;_NADH-quinone_oxidoreductase_subunit_D_[EC:7.1.1.2]	PF00346	Respiratory-chain_NADH_dehydrogenase,_49_Kd_subunit	5.9e-98	TIGR01962	NADH_dehydrogenase_(quinone),_D_subunit	1.6.99.5	6.6e-141	-	-	-	MER0647138	subfamily_C1A_non-peptidase_homologues_C01A_C01.UNA	1.14e-43	3.D.1.5.1	1.23e-129	WP_012543586.1	[NiFe]_Group_4g	7.4e-74	IPR022885;_IPR001135;_IPR029014;_IPR038290	NAD(P)H-quinone_oxidoreductase_subunit_D/H;_NADH-quinone_oxidoreductase,_subunit_D;_[NiFe]-hydrogenase,_large_subunit;_NADH-quinone_oxidoreductase,_subunit_D_superfamily	PF00346	Respiratory-chain_NADH_dehydrogenase,_49_Kd_subunit	PCJ13767.1_NADH-quinone_oxidoreductase_subunit_NuoD_[Candidatus_Marinimicrobia_bacterium]	4.4e-188	82.7	2026760	Bacteria,Candidatus_Marinimicrobia,Candidatus_Marinimicrobia_bacteriumFCB_group,
nuoC		BS13_bin1._10820	BS13_bin1._160	NADH-quinone_oxidoreductase_subunit_C	COG0852	NADH:ubiquinone_oxidoreductase_27_kD_subunit_(chain_C)	9e-37	K00332	nuoC;_NADH-quinone_oxidoreductase_subunit_C_[EC:7.1.1.2]	PF00329	Respiratory-chain_NADH_dehydrogenase,_30_Kd_subunit	1e-43	TIGR01961	NADH_(or_F420H2)_dehydrogenase,_subunit_C	-	1.5e-39	-	-	-	-	-	-	3.D.1.5.1	4.96e-27	-	-	-	IPR037232;_IPR001268;_IPR020396;_IPR010218	NADH:ubiquinone_oxidoreductase,_30kDa_subunit_superfamily;_NADH:ubiquinone_oxidoreductase,_30kDa_subunit;_NADH:ubiquinone_oxidoreductase,_30kDa_subunit,_conserved_site;_NADH_dehydrogenase,_subunit_C	PF00329	Respiratory-chain_NADH_dehydrogenase,_30_Kd_subunit	PCJ13736.1_NADH-quinone_oxidoreductase_subunit_C_[Candidatus_Marinimicrobia_bacterium]	3.9e-64	68.7	2026760	Bacteria,Candidatus_Marinimicrobia,Candidatus_Marinimicrobia_bacteriumFCB_group,
nuoA		BS13_bin1._10830	BS13_bin1._160	NAD(P)H-quinone_oxidoreductase_subunit_3	COG0838	NADH:ubiquinone_oxidoreductase_subunit_3_(chain_A)	1.5e-32	K00330	nuoA;_NADH-quinone_oxidoreductase_subunit_A_[EC:7.1.1.2]	PF00507	NADH-ubiquinone/plastoquinone_oxidoreductase,_chain_3	1.8e-37	-	-	-	-	-	-	-	-	-	-	3.D.1.8.1	4.03e-33	-	-	-	IPR038430;_IPR023043;_IPR000440	NADH:ubiquinone_oxidoreductase,_subunit_3_superfamily;_NAD(P)H-quinone_oxidoreductase_subunit_3,_bacterial/plastid;_NADH:ubiquinone/plastoquinone_oxidoreductase,_chain_3	PF00507	NADH-ubiquinone/plastoquinone_oxidoreductase,_chain_3	PCJ13737.1_NADH-quinone_oxidoreductase_subunit_A_[Candidatus_Marinimicrobia_bacterium]	2.2e-50	72.4	2026760	Bacteria,Candidatus_Marinimicrobia,Candidatus_Marinimicrobia_bacteriumFCB_group,
Nitrite reduction
napA		BS13_bin1._01020	BS13_bin1._16	Periplasmic_nitrate_reductase	COG0243	Anaerobic_selenocysteine-containing_dehydrogenase	1.2e-224	K02567	napA;_periplasmic_nitrate_reductase_NapA_[EC:1.7.99.-]	PF00384	Molybdopterin_oxidoreductase	3.9e-87	TIGR01706	periplasmic_nitrate_reductase,_large_subunit	1.7.99.4	1.2e-181	-	-	-	MER0231600	family_C26_unassigned_peptidases_C26_C26.UPW	1.36e-30	3.D.11.1.1	2.85e-162	-	-	-	IPR006311;_IPR006657;_IPR006963;_IPR006656;_IPR009010;_IPR019546	Twin-arginine_translocation_pathway,_signal_sequence;_Molybdopterin_dinucleotide-binding_domain;_Molybdopterin_oxidoreductase,_4Fe-4S_domain;_Molybdopterin_oxidoreductase;_Aspartate_decarboxylase-like_domain_superfamily;_Twin-arginine_translocation_pathway,_signal_sequence,_bacterial/archaeal	PF01568;_PF04879;_PF00384;_PF10518	Molydopterin_dinucleotide_binding_domain;_Molybdopterin_oxidoreductase_Fe4S4_domain;_Molybdopterin_oxidoreductase;_TAT_(twin-arginine_translocation)_pathway_signal_sequence	WP_006930760.1_twin-arginine_translocation_signal_domain-containing_protein_[Caldithrix_abyssi]	0	76.2	187145	Bacteria,Calditrichaeota,Calditrichae,Calditrichales,Calditrichaceae,Caldithrix,Caldithrix_abyssi,
napG		BS13_bin1._01030	BS13_bin1._16	Ferredoxin-type_protein_NapG	COG0348	Polyferredoxin	8.8e-20	-	-	PF12838	4Fe-4S_dicluster_domain	1.4e-11	TIGR00397	MauM/NapG_family_ferredoxin-type_protein	-	5.3e-21	-	-	-	-	-	-	3.D.11.1.1	1.5e-22	-	-	-	IPR017896;_IPR017900	4Fe-4S_ferredoxin-type,_iron-sulphur_binding_domain;_4Fe-4S_ferredoxin,_iron-sulphur_binding,_conserved_site	PF12838;_PF12797	4Fe-4S_dicluster_domain;_4Fe-4S_binding_domain	EHO43216.1_4Fe-4S_ferredoxin_iron-sulfur_binding_domain-containing_protein_[Caldithrix_abyssi_DSM_13497]	2.3e-31	40.4	880073	Bacteria,Calditrichaeota,Calditrichae,Calditrichales,Calditrichaceae,Caldithrix,Caldithrix_abyssiCaldithrix_abyssi_DSM_13497,
		BS13_bin1._01040	BS13_bin1._16	hypothetical_protein	-	-	-	-	-	PF03927	NapD_protein	6.2e-11	-	-	-	-	-	-	-	-	-	-	-	-	-	-	-	IPR005623	Chaperone_NapD,_nitrate_reductase_assembly	PF03927	NapD_protein	OPX32076.1_hypothetical_protein_B1H10_07995_[candidate_division_KSB1_bacterium_4484_188]	4e-20	63.6	1956175	Bacteriacandidate_division_KSB1_bacterium_4484_188,candidate_division_KSB1,unclassified_candidate_division_KSB1
napG		BS13_bin1._01050	BS13_bin1._16	Ferredoxin-type_protein_NapG	COG1145	Ferredoxin	1.4e-40	K02573	napG;_ferredoxin-type_protein_NapG	PF00037	4Fe-4S_binding_domain	2.2e-15	TIGR00397	MauM/NapG_family_ferredoxin-type_protein	-	7.5e-38	-	-	-	-	-	-	3.D.11.1.1	1.7e-43	-	-	-	IPR017896;_IPR017900	4Fe-4S_ferredoxin-type,_iron-sulphur_binding_domain;_4Fe-4S_ferredoxin,_iron-sulphur_binding,_conserved_site	PF14697;_PF00037	4Fe-4S_dicluster_domain;_4Fe-4S_binding_domain	OQX82525.1_hypothetical_protein_B6D60_12075_[candidate_division_KSB1_bacterium_4484_87]	2.5e-61	66.5	1970772	Bacteriacandidate_division_KSB1_bacterium_4484_87,candidate_division_KSB1,unclassified_candidate_division_KSB1
napH		BS13_bin1._01060	BS13_bin1._16	Ferredoxin-type_protein_NapH	COG0348	Polyferredoxin	2.1e-38	K02574	napH;_ferredoxin-type_protein_NapH	PF12801	4Fe-4S_binding_domain	6.5e-18	TIGR02163	ferredoxin-type_protein,_NapH/MauN_family	-	6.1e-36	-	-	-	-	-	-	-	-	-	-	-	IPR017896	4Fe-4S_ferredoxin-type,_iron-sulphur_binding_domain	PF12801	4Fe-4S_binding_domain	OPX32073.1_hypothetical_protein_B1H10_07980_[candidate_division_KSB1_bacterium_4484_188]	2.9e-88	59.1	1956175	Bacteriacandidate_division_KSB1_bacterium_4484_188,candidate_division_KSB1,unclassified_candidate_division_KSB1
petC		BS13_bin1._01070	BS13_bin1._16	Cytochrome_b6-f_complex_iron-sulfur_subunit	COG0723	Rieske_Fe-S_protein	2.5e-17	K02636	petC;_cytochrome_b6-f_complex_iron-sulfur_subunit_[EC:1.10.9.1]	PF00355	Rieske_[2Fe-2S]_domain	2e-18	TIGR01416	ubiquinol-cytochrome_c_reductase,_iron-sulfur_subunit	1.10.2.2	1.4e-21	-	-	-	-	-	-	-	-	-	-	-	IPR017941;_IPR036922;_IPR005805;_IPR014349	Rieske_[2Fe-2S]_iron-sulphur_domain;_Rieske_[2Fe-2S]_iron-sulphur_domain_superfamily;_Rieske_iron-sulphur_protein,_C-terminal;_Rieske_iron-sulphur_protein	PF00355	Rieske_[2Fe-2S]_domain	OPX32072.1_hypothetical_protein_B1H10_07975_[candidate_division_KSB1_bacterium_4484_188]	4.7e-51	59.2	1956175	Bacteriacandidate_division_KSB1_bacterium_4484_188,candidate_division_KSB1,unclassified_candidate_division_KSB1
petB		BS13_bin1._01080	BS13_bin1._16	Cytochrome_bc_complex_cytochrome_b_subunit	COG1290	Cytochrome_b_subunit_of_the_bc_complex	3.2e-52	K00412	CYTB,_petB;_ubiquinol-cytochrome_c_reductase_cytochrome_b_subunit	PF00033	Cytochrome_b/b6/petB	1.5e-52	-	-	-	-	-	-	-	-	-	-	3.D.3.4.1	4.46e-48	-	-	-	IPR005797;_IPR005798;_IPR027387;_IPR016174;_IPR036150	Cytochrome_b/b6,_N-terminal;_Cytochrome_b/b6,_C-terminal;_Cytochrome_b/b6-like_domain_superfamily;_Di-haem_cytochrome,_transmembrane;_Cytochrome_b/b6,_C-terminal_domain_superfamily	PF00032;_PF00033	Cytochrome_b(C-terminal)/b6/petD;_Cytochrome_b/b6/petB	WP_006930754.1_cytochrome_bc_complex_cytochrome_b_subunit_[Caldithrix_abyssi]	5.6e-129	64.5	187145	Bacteria,Calditrichaeota,Calditrichae,Calditrichales,Calditrichaceae,Caldithrix,Caldithrix_abyssi,
napC?		BS13_bin1._01090	BS13_bin1._16	Hydroxylamine_oxidoreductase	COG3005	Tetraheme_cytochrome_c_subunit_of_nitrate_or_TMAO_reductase	6.2e-164	-	-	PF13447	Seven_times_multi-haem_cytochrome_CxxCH	1.4e-24	-	-	-	-	-	-	-	-	-	-	-	-	-	-	-	IPR011031;_IPR036280	Multihaem_cytochrome;_Multiheme_cytochrome_superfamily	PF13447	Seven_times_multi-haem_cytochrome_CxxCH	OPX32070.1_cytochrome_C_[candidate_division_KSB1_bacterium_4484_188]	1.4e-259	75	1956175	Bacteriacandidate_division_KSB1_bacterium_4484_188,candidate_division_KSB1,unclassified_candidate_division_KSB1
Electron bifurcation
mvhA		BS13_bin1._02530	BS13_bin1._49	NAD-reducing_hydrogenase_HoxS_subunit_beta	COG3259	Coenzyme_F420-reducing_hydrogenase__alpha_subunit	1.8e-210	K14126	mvhA,_vhuA,_vhcA;_F420-non-reducing_hydrogenase_large_subunit_[EC:1.12.99.-_1.8.98.5]	PF00374	Nickel-dependent_hydrogenase	6.1e-33	TIGR03295	coenzyme_F420_hydrogenase,_subunit_alpha	1.12.98.1	2.8e-48	-	-	-	-	-	-	-	-	WP_013218178.1	[NiFe]_Group_3c	0	IPR001501;_IPR029014;_IPR018194	Nickel-dependent_hydrogenase,_large_subunit;_[NiFe]-hydrogenase,_large_subunit;_Nickel-dependent_hydrogenase,_large_subunit,_nickel_binding_site	PF00374	Nickel-dependent_hydrogenase	KYK30227.1_F420-nonreducing_hydrogenase_[Euryarchaeota_archaeon_SG8-5]	2.8e-227	78.2	1803822	Archaea,Euryarchaeota,Euryarchaeota_archaeon_SG8-5unclassified_Euryarchaeota,unclassified_Euryarchaeota_(miscellaneous)
mvhG		BS13_bin1._02540	BS13_bin1._49	NAD-reducing_hydrogenase_HoxS_subunit_delta	COG1941	Coenzyme_F420-reducing_hydrogenase__gamma_subunit	2.5e-120	K14128	mvhG,_vhuG,_vhcG;_F420-non-reducing_hydrogenase_small_subunit_[EC:1.12.99.-_1.8.98.5]	PF01058	NADH_ubiquinone_oxidoreductase,_20_Kd_subunit	5.4e-32	-	-	-	-	-	-	-	-	-	-	-	-	-	-	-	IPR037024;_IPR006137	[NiFe]-hydrogenase,_small_subunit,_N-terminal_domain_superfamily;_NADH:ubiquinone_oxidoreductase-like,_20kDa_subunit	PF01058	NADH_ubiquinone_oxidoreductase,_20_Kd_subunit	KPK70603.1_methyl_viologen-reducing_hydrogenase_[candidate_division_TA06_bacterium_SM23_40]	4e-134	72.4	1703774	Bacteriacandidate_division_TA06_bacterium_SM23_40,candidate_division_TA06,
		BS13_bin1._02550	BS13_bin1._49	hypothetical_protein	-	-	-	-	-	-	-	-	-	-	-	-	-	-	-	-	-	-	-	-	-	-	-	-	-	-	-	PIU60896.1_hypothetical_protein_COS84_11790_[Armatimonadetes_bacterium_CG07_land_8_20_14_0_80_40_9]	4.8e-13	64.6	1973916	Bacteria,Armatimonadetes,Armatimonadetes_bacterium_CG07_land_8_20_14_0_80_40_9Terrabacteria_group,unclassified_Armatimonadetes
mvhD		BS13_bin1._02560	BS13_bin1._49	hypothetical_protein	COG1908	Coenzyme_F420-reducing_hydrogenase__delta_subunit	1.2e-58	K14127	mvhD,_vhuD,_vhcD;_F420-non-reducing_hydrogenase_iron-sulfur_subunit_[EC:1.12.99.-_1.8.98.5_1.8.98.6]	PF02662	Methyl-viologen-reducing_hydrogenase,_delta_subunit	2.3e-54	-	-	-	-	-	-	-	-	-	-	-	-	-	-	-	IPR003813	F420-non-reducing_hydrogenase_iron-sulfur_subunit_D	PF02662	Methyl-viologen-reducing_hydrogenase,_delta_subunit	KPL20142.1_methyl-viologen-reducing_hydrogenase_subunit_delta_[Phycisphaerae_bacterium_SM1_79]	1.5e-61	78.4	1703410	Bacteria,Planctomycetes,PhycisphaeraePhycisphaerae_bacterium_SM1_79PVC_group,unclassified_Phycisphaerae
hdrA2		BS13_bin1._02570	BS13_bin1._49	NADP-reducing_hydrogenase_subunit_HndD	COG1018	Ferredoxin-NADP_reductase	9.1e-263	K03388	hdrA2;_heterodisulfide_reductase_subunit_A2_[EC:1.8.7.3_1.8.98.4_1.8.98.5_1.8.98.6]	PF07992	Pyridine_nucleotide-disulphide_oxidoreductase	3e-27	TIGR01973	NADH_dehydrogenase_(quinone),_G_subunit	1.6.99.5	6.6e-22	-	-	-	-	-	-	-	-	WP_009145651.1	[FeFe]_Group_A3	1.48e-33	IPR023753;_IPR017900;_IPR017896;_IPR036188;_IPR001041;_IPR039650;_IPR036010	FAD/NAD(P)-binding_domain;_4Fe-4S_ferredoxin,_iron-sulphur_binding,_conserved_site;_4Fe-4S_ferredoxin-type,_iron-sulphur_binding_domain;_FAD/NAD(P)-binding_domain_superfamily;_2Fe-2S_ferredoxin-type_iron-sulfur_binding_domain;_H(2):CoB-CoM_heterodisulfide,ferredoxin_reductase_subunit_A-like;_2Fe-2S_ferredoxin-like_superfamily	PF07992;_PF13510;_PF12838	Pyridine_nucleotide-disulphide_oxidoreductase;_2Fe-2S_iron-sulfur_cluster_binding_domain;_4Fe-4S_dicluster_domain	PIU28299.1_heterodisulfide_reductase_[Actinobacteria_bacterium_CG08_land_8_20_14_0_20_35_9]	0	63.1	1973893	Bacteria,Actinobacteria,Actinobacteria_bacterium_CG08_land_8_20_14_0_20_35_9Terrabacteria_group,unclassified_Actinobacteria
nuoF		BS13_bin1._02580	BS13_bin1._49	NADP-reducing_hydrogenase_subunit_HndC	COG1145	Ferredoxin	1.8e-218	K00335	nuoF;_NADH-quinone_oxidoreductase_subunit_F_[EC:7.1.1.2]	PF01512	Respiratory-chain_NADH_dehydrogenase_51_Kd_subunit	2.4e-48	TIGR01959	NADH_oxidoreductase_(quinone),_F_subunit	1.6.99.5	1.3e-153	-	-	-	MER0812874	family_M1_unassigned_peptidases_M01_M01.UPW	2.84e-91	3.D.1.5.1	0	WP_005952705.1	[FeFe]_Group_A3	5.94e-130	IPR017900;_IPR017896;_IPR019575;_IPR037207;_IPR019554;_IPR037225;_IPR011538;_IPR036249	4Fe-4S_ferredoxin,_iron-sulphur_binding,_conserved_site;_4Fe-4S_ferredoxin-type,_iron-sulphur_binding_domain;_NADH-ubiquinone_oxidoreductase_51kDa_subunit,_iron-sulphur_binding_domain;_NADH-ubiquinone_oxidoreductase_51kDa_subunit,_iron-sulphur_binding_domain_superfamily;_Soluble_ligand_binding_domain;_NADH-ubiquinone_oxidoreductase_51kDa_subunit,_FMN-binding_domain_superfamily;_NADH-ubiquinone_ox…	PF00037;_PF10531;_PF01512;_PF10589;_PF01257	4Fe-4S_binding_domain;_SLBB_domain;_Respiratory-chain_NADH_dehydrogenase_51_Kd_subunit;_NADH-ubiquinone_oxidoreductase-F_iron-sulfur_binding_region;_Thioredoxin-like_[2Fe-2S]_ferredoxin	PIU29557.1_NADH-quinone_oxidoreductase_subunit_NuoF_[Actinobacteria_bacterium_CG08_land_8_20_14_0_20_35_9]	4.3e-244	69.4	1973893	Bacteria,Actinobacteria,Actinobacteria_bacterium_CG08_land_8_20_14_0_20_35_9Terrabacteria_group,unclassified_Actinobacteria
hndB		BS13_bin1._02590	BS13_bin1._49	NADP-reducing_hydrogenase_subunit_HndB	COG3411	(2Fe-2S)_ferredoxin	2.7e-33	K17992	hndB;_NADP-reducing_hydrogenase_subunit_HndB_[EC:1.12.1.3]	-	-	-	-	-	-	-	-	-	-	-	-	-	-	-	-	-	-	IPR036249	Thioredoxin-like_superfamily	-	-	OQX55495.1_NADP_oxidoreductase_[Candidatus_Aminicenantes_bacterium_4484_214]	7.5e-39	65.1	1968529	Bacteria,Candidatus_Aminicenantes,Candidatus_Aminicenantes_bacterium_4484_214,unclassified_Aminicenantes,
nuoE		BS13_bin1._02600	BS13_bin1._49	NADP-reducing_hydrogenase_subunit_HndA	COG1148	Heterodisulfide_reductase__subunit_A_(polyferredoxin)	2.4e-40	K00334	nuoE;_NADH-quinone_oxidoreductase_subunit_E_[EC:7.1.1.2]	PF01257	Thioredoxin-like_[2Fe-2S]_ferredoxin	3.5e-44	TIGR01958	NADH-quinone_oxidoreductase,_E_subunit	-	4e-31	-	-	-	-	-	-	3.D.1.5.1	4.49e-36	-	-	-	IPR017900;_IPR017896;_IPR036249;_IPR002023;_IPR036188;_IPR023753	4Fe-4S_ferredoxin,_iron-sulphur_binding,_conserved_site;_4Fe-4S_ferredoxin-type,_iron-sulphur_binding_domain;_Thioredoxin-like_superfamily;_NADH-quinone_oxidoreductase_subunit_E-like;_FAD/NAD(P)-binding_domain_superfamily;_FAD/NAD(P)-binding_domain	PF01257;_PF00037;_PF07992	Thioredoxin-like_[2Fe-2S]_ferredoxin;_4Fe-4S_binding_domain;_Pyridine_nucleotide-disulphide_oxidoreductase	OFY59298.1_hypothetical_protein_A2V50_07755_[Bacteroidetes_bacterium_RBG_19FT_COMBO_42_10]	1.2e-111	66.2	1797359	Bacteria,Bacteroidetes,Bacteroidetes_bacterium_RBG_19FT_COMBO_42_10FCB_group,Bacteroidetes/Chlorobi_group,unclassified_Bacteroidetes,unclassified_Bacteroidetes_(miscellaneous)
hdrB2		BS13_bin1._02610	BS13_bin1._49	8-methylmenaquinol:fumarate_reductase_membrane_anchor_subunit	COG2048	Heterodisulfide_reductase__subunit_B	1.5e-87	K03389	hdrB2;_heterodisulfide_reductase_subunit_B2_[EC:1.8.7.3_1.8.98.4_1.8.98.5_1.8.98.6]	PF02754	Cysteine-rich_domain	2.6e-27	TIGR03288	CoB--CoM_heterodisulfide_reductase,_subunit_B	1.8.98.1	2.8e-48	-	-	-	-	-	-	3.D.10.1.4	3.06e-52	-	-	-	IPR004017	Cysteine-rich_domain	PF02754	Cysteine-rich_domain	KPK45531.1_hypothetical_protein_AMK74_03145_[Nitrospira_bacterium_SM23_35]	8.6e-128	76	1704026	Bacteria,Nitrospirae,NitrospiraNitrospira_bacterium_SM23_35unclassified_Nitrospira,
hdrC2		BS13_bin1._02620	BS13_bin1._49	hypothetical_protein	COG1150	Heterodisulfide_reductase__subunit_C	2e-43	K03390	hdrC2;_heterodisulfide_reductase_subunit_C2_[EC:1.8.7.3_1.8.98.4_1.8.98.5_1.8.98.6]	-	-	-	-	-	-	-	-	-	-	-	-	-	-	-	-	-	-	IPR009051;_IPR017900	Alpha-helical_ferredoxin;_4Fe-4S_ferredoxin,_iron-sulphur_binding,_conserved_site	PF13534	4Fe-4S_dicluster_domain	KPK45530.1_hypothetical_protein_AMK74_03140_[Nitrospira_bacterium_SM23_35]	7.8e-64	67.6	1704026	Bacteria,Nitrospirae,NitrospiraNitrospira_bacterium_SM23_35unclassified_Nitrospira,
		BS13_bin1._02630	BS13_bin1._49	putative_protein	COG1373	Predicted_ATPase__AAA+_superfamily	1.1e-144	K07133	K07133;_uncharacterized_protein	PF13173	AAA_domain	7.3e-22	-	-	-	-	-	-	-	-	-	-	-	-	-	-	-	IPR025420;_IPR027417	Domain_of_unknown_function_DUF4143;_P-loop_containing_nucleoside_triphosphate_hydrolase	PF13635;_PF13173	Domain_of_unknown_function_(DUF4143);_AAA_domain	OGV95461.1_AAA_family_ATPase_[Nitrospinae_bacterium_RIFCSPHIGHO2_02_39_11]	1.3e-145	61.9	1801680	Bacteria,Nitrospinae,Nitrospinae_bacterium_RIFCSPHIGHO2_02_39_11Nitrospinae/Tectomicrobia_group,unclassified_Nitrospinae
fixB/etfA		BS13_bin1._03490	BS13_bin1._73	Caffeyl-CoA_reductase-Etf_complex_subunit_CarE	COG2025	Electron_transfer_flavoprotein__alpha_subunit	2.3e-89	K03522	fixB,_etfA;_electron_transfer_flavoprotein_alpha_subunit	PF00766	Electron_transfer_flavoprotein_FAD-binding_domain	3.7e-35	-	-	-	-	-	-	-	-	-	-	-	-	-	-	-	IPR018206;_IPR029035;_IPR014730;_IPR001308;_IPR033947;_IPR014729;_IPR014731	Electron_transfer_flavoprotein_subunit_alpha,_conserved_site;_DHS-like_NAD/FAD-binding_domain_superfamily;_Electron_transfer_flavoprotein,_alpha/beta-subunit,_N-terminal;_Electron_transfer_flavoprotein_alpha_subunit/FixB;_Electron_transfer_flavoprotein,_alpha_subunit,_N-terminal;_Rossmann-like_alpha/beta/alpha_sandwich_fold;_Electron_transfer_flavoprotein,_alpha_subunit,_C-terminal	PF01012;_PF00766	Electron_transfer_flavoprotein_domain;_Electron_transfer_flavoprotein_FAD-binding_domain	PCJ14029.1_electron_transfer_flavoprotein_subunit_alpha_[Candidatus_Marinimicrobia_bacterium]	1e-119	65.5	2026760	Bacteria,Candidatus_Marinimicrobia,Candidatus_Marinimicrobia_bacteriumFCB_group,
fixA/etfB		BS13_bin1._03510	BS13_bin1._73	Electron_transfer_flavoprotein_subunit_beta	COG2086	Electron_transfer_flavoprotein__alpha_and_beta_subunits	2.1e-61	K03521	fixA,_etfB;_electron_transfer_flavoprotein_beta_subunit	PF01012	Electron_transfer_flavoprotein_domain	4.3e-37	-	-	-	-	-	-	-	-	-	-	-	-	-	-	-	IPR014729;_IPR012255;_IPR033948;_IPR014730	Rossmann-like_alpha/beta/alpha_sandwich_fold;_Electron_transfer_flavoprotein,_beta_subunit;_Electron_transfer_flavoprotein,_beta_subunit,_N-terminal;_Electron_transfer_flavoprotein,_alpha/beta-subunit,_N-terminal	PF01012	Electron_transfer_flavoprotein_domain	PCJ14028.1_electron_transfer_flavoprotein_subunit_beta_[Candidatus_Marinimicrobia_bacterium]	2.3e-87	64.8	2026760	Bacteria,Candidatus_Marinimicrobia,Candidatus_Marinimicrobia_bacteriumFCB_group,
fixB/etfA		BS13_bin1._04550	BS13_bin1._89	Caffeyl-CoA_reductase-Etf_complex_subunit_CarD	COG2086	Electron_transfer_flavoprotein__alpha_and_beta_subunits	8.7e-78	K03521	fixA,_etfB;_electron_transfer_flavoprotein_beta_subunit	PF01012	Electron_transfer_flavoprotein_domain	9.5e-42	-	-	-	-	-	-	-	-	-	-	-	-	-	-	-	IPR014730;_IPR012255;_IPR033948	Electron_transfer_flavoprotein,_alpha/beta-subunit,_N-terminal;_Electron_transfer_flavoprotein,_beta_subunit;_Electron_transfer_flavoprotein,_beta_subunit,_N-terminal	PF01012	Electron_transfer_flavoprotein_domain	OGJ91388.1_hypothetical_protein_A2350_13125_[Candidatus_Raymondbacteria_bacterium_RifOxyB12_full_50_8]	2.5e-109	65.6	1817884	Bacteria,Candidatus_Raymondbacteria,Candidatus_Raymondbacteria_bacterium_RifOxyA12_full_50_37
fixA/etfB		BS13_bin1._04560	BS13_bin1._89	Caffeyl-CoA_reductase-Etf_complex_subunit_CarE	COG2025	Electron_transfer_flavoprotein__alpha_subunit	5.1e-103	K03522	fixB,_etfA;_electron_transfer_flavoprotein_alpha_subunit	PF01012	Electron_transfer_flavoprotein_domain	8.3e-40	-	-	-	-	-	-	-	-	-	-	-	-	-	-	-	IPR018206;_IPR014731;_IPR029035;_IPR014729;_IPR014730;_IPR001308;_IPR033947	Electron_transfer_flavoprotein_subunit_alpha,_conserved_site;_Electron_transfer_flavoprotein,_alpha_subunit,_C-terminal;_DHS-like_NAD/FAD-binding_domain_superfamily;_Rossmann-like_alpha/beta/alpha_sandwich_fold;_Electron_transfer_flavoprotein,_alpha/beta-subunit,_N-terminal;_Electron_transfer_flavoprotein_alpha_subunit/FixB;_Electron_transfer_flavoprotein,_alpha_subunit,_N-terminal	PF00766;_PF01012	Electron_transfer_flavoprotein_FAD-binding_domain;_Electron_transfer_flavoprotein_domain	OGJ91378.1_electron_transfer_flavoprotein_subunit_alpha_[Candidatus_Raymondbacteria_bacterium_RifOxyB12_full_50_8]	3.4e-126	67.2	1817884	Bacteria,Candidatus_Raymondbacteria,Candidatus_Raymondbacteria_bacterium_RifOxyA12_full_50_37
Containing Rnf
		BS13_bin1._03580	BS13_bin1._75	Protein_YhjJ	COG0612	Predicted_Zn-dependent_peptidase	2.5e-285	K07263	pqqL;_zinc_protease_[EC:3.4.24.-]	PF05193	Peptidase_M16_inactive_domain	2.7e-31	-	-	-	-	-	-	-	MER0114572	PqqL_protein__	0	-	-	-	-	-	IPR011249;_IPR011765;_IPR007863;_IPR001431	Metalloenzyme,_LuxS/M16_peptidase-like;_Peptidase_M16,_N-terminal;_Peptidase_M16,_C-terminal;_Peptidase_M16,_zinc-binding_site	PF00675;_PF05193	Insulinase_(Peptidase_family_M16);_Peptidase_M16_inactive_domain	KPK81832.1_hypothetical_protein_AMS25_04705_[Gemmatimonas_sp._SM23_52]	0	58.8	1703359	Bacteria,Gemmatimonadetes,Gemmatimonadetes,Gemmatimonadales,Gemmatimonadaceae,Gemmatimonas,Gemmatimonas_sp._SM23_52FCB_group,
		BS13_bin1._03590	BS13_bin1._75	hypothetical_protein	-	-	-	-	-	PF04246	Positive_regulator_of_sigma(E),_RseC/MucC	2.9e-18	-	-	-	-	-	-	-	-	-	-	-	-	-	-	-	-	-	PF04246	Positive_regulator_of_sigma(E),_RseC/MucC	PIS28575.1_hypothetical_protein_COT43_06150_[Candidatus_Marinimicrobia_bacterium_CG08_land_8_20_14_0_20_45_22]	4.5e-08	25.7	1975524	Bacteria,Candidatus_Marinimicrobia,Candidatus_Marinimicrobia_bacterium_CG08_land_8_20_14_0_20_45_22FCB_group,
rnfB		BS13_bin1._03600	BS13_bin1._75	Electron_transport_complex_subunit_RsxB	COG2878	Na+-translocating_ferredoxin:NAD+_oxidoreductase_RNF__RnfB_subunit	6.7e-61	K03616	rnfB;_Na+-translocating_ferredoxin:NAD+_oxidoreductase_subunit_B_[EC:7.2.1.2]	PF04060	Putative_Fe-S_cluster	4.8e-13	TIGR01944	electron_transport_complex,_RnfABCDGE_type,_B_subunit	-	1.5e-25	-	-	-	-	-	-	3.D.6.1.2	2.26e-74	-	-	-	IPR017896;_IPR010207;_IPR007202;_IPR011005	4Fe-4S_ferredoxin-type,_iron-sulphur_binding_domain;_Ion-translocating_oxidoreductase_complex,_RnfB/RsxB;_4Fe-4S_domain;_Dihydropteroate_synthase-like	PF12838;_PF04060	4Fe-4S_dicluster_domain;_Putative_Fe-S_cluster	PIS28576.1_electron_transporter_RnfB_[Candidatus_Marinimicrobia_bacterium_CG08_land_8_20_14_0_20_45_22]	4.9e-75	60.3	1975524	Bacteria,Candidatus_Marinimicrobia,Candidatus_Marinimicrobia_bacterium_CG08_land_8_20_14_0_20_45_22FCB_group,
rnfA		BS13_bin1._03610	BS13_bin1._75	Electron_transport_complex_subunit_RsxA	COG4657	Na+-translocating_ferredoxin:NAD+_oxidoreductase_RNF__RnfA_subunit	1.6e-66	K03617	rnfA;_Na+-translocating_ferredoxin:NAD+_oxidoreductase_subunit_A	PF02508	Rnf-Nqr_subunit,_membrane_protein	1.5e-59	TIGR01943	electron_transport_complex,_RnfABCDGE_type,_A_subunit	-	5e-76	-	-	-	-	-	-	3.D.6.1.2	1.62e-70	-	-	-	IPR003667;_IPR011293	NqrDE/RnfAE;_Ion-translocating_oxidoreductase_complex,_subunit__RnfA/RsxA	PF02508	Rnf-Nqr_subunit,_membrane_protein	PIQ08376.1_electron_transport_complex_subunit_RsxA_[Ignavibacteriales_bacterium_CG18_big_fil_WC_8_21_14_2_50_31_20]	3.6e-69	74.9	1974047	Bacteria,Ignavibacteriae,Ignavibacteria,Ignavibacteriales,Ignavibacteriales_bacterium_CG18_big_fil_WC_8_21_14_2_50_31_20FCB_group,Bacteroidetes/Chlorobi_group,unclassified_Ignavibacteriales,
rnfE		BS13_bin1._03620	BS13_bin1._75	Electron_transport_complex_subunit_RnfE	COG4660	Na+-translocating_ferredoxin:NAD+_oxidoreductase__RNF__RnfE_subunit	1.7e-66	K03613	rnfE;_Na+-translocating_ferredoxin:NAD+_oxidoreductase_subunit_E	PF02508	Rnf-Nqr_subunit,_membrane_protein	3.1e-66	TIGR01948	electron_transport_complex,_RnfABCDGE_type,_E_subunit	-	9e-72	-	-	-	-	-	-	3.D.6.1.2	6.26e-65	-	-	-	IPR010968;_IPR003667	Ion-translocating_oxidoreductase_complex_subunit_E;_NqrDE/RnfAE	PF02508	Rnf-Nqr_subunit,_membrane_protein	KUK55426.1_rnfE_[Marinimicrobia_bacterium_46_47]	5.7e-73	71.4	1635279	Bacteria,Candidatus_Marinimicrobia,Marinimicrobia_bacterium_46_47FCB_group,
		BS13_bin1._05020	BS13_bin1._94	hypothetical_protein	COG1917	Cupin_domain_protein_related_to_quercetin_dioxygenase	5.5e-32	-	-	-	-	-	-	-	-	-	-	-	-	-	-	-	-	-	-	-	-	IPR011051;_IPR013096;_IPR014710	RmlC-like_cupin_domain_superfamily;_Cupin_2,_conserved_barrel;_RmlC-like_jelly_roll_fold	PF07883	Cupin_domain	WP_103116596.1_cupin_domain-containing_protein_[Geothermobacter_sp._HR-1]	4.3e-32	68.6	654845	Bacteria,Proteobacteria,Deltaproteobacteria,Desulfuromonadales,Geobacteraceae,Geothermobacter,Geothermobacter_sp._HR-1delta/epsilon_subdivisions,
NqrA		BS13_bin1._05030	BS13_bin1._94	Na(+)-translocating_NADH-quinone_reductase_subunit_A	COG1726	Na+-transporting_NADH:ubiquinone_oxidoreductase__subunit_NqrA	8.2e-101	K00346	nqrA;_Na+-transporting_NADH:ubiquinone_oxidoreductase_subunit_A_[EC:7.2.1.1]	PF05896	Na(+)-translocating_NADH-quinone_reductase_subunit_A_(NQRA)	1.4e-84	TIGR01936	NADH:ubiquinone_oxidoreductase,_Na(+)-translocating,_A_subunit	1.6.5.-	4.5e-124	-	-	-	-	-	-	3.D.5.1.1	5.7e-104	-	-	-	IPR008703;_IPR022615	Na(+)-translocating_NADH-quinone_reductase_subunit_A;_Na(+)-translocating_NADH-quinone_reductase_subunit_A,_C-terminal_domain	PF05896;_PF11973	Na(+)-translocating_NADH-quinone_reductase_subunit_A_(NQRA);_NQRA_C-terminal_domain	PCJ50390.1_NADH:ubiquinone_reductase_(Na(+)-transporting)_subunit_A_[Candidatus_Marinimicrobia_bacterium]	4e-151	57.1	2026760	Bacteria,Candidatus_Marinimicrobia,Candidatus_Marinimicrobia_bacteriumFCB_group,
NqrB		BS13_bin1._05040	BS13_bin1._94	Na(+)-translocating_NADH-quinone_reductase_subunit_B	COG1805	Na+-transporting_NADH:ubiquinone_oxidoreductase__subunit_NqrB	3.8e-110	K00347	nqrB;_Na+-transporting_NADH:ubiquinone_oxidoreductase_subunit_B_[EC:7.2.1.1]	PF03116	NQR2,_RnfD,_RnfE_family	2.1e-106	TIGR01937	NADH:ubiquinone_oxidoreductase,_Na(+)-translocating,_B_subunit	1.6.5.-	2e-141	-	-	-	-	-	-	3.D.5.1.1	7.24e-124	-	-	-	IPR004338;_IPR010966	Ion-translocating_oxidoreductase_NqrB/RnfD;_Na(+)-translocating_NADH-quinone_reductase_subunit_B	PF03116	NQR2,_RnfD,_RnfE_family	PCJ50469.1_NADH:ubiquinone_reductase_(Na(+)-transporting)_subunit_B_[Candidatus_Marinimicrobia_bacterium]	3e-147	66.8	2026760	Bacteria,Candidatus_Marinimicrobia,Candidatus_Marinimicrobia_bacteriumFCB_group,
NqrC		BS13_bin1._05050	BS13_bin1._94	Na(+)-translocating_NADH-quinone_reductase_subunit_C	COG2869	Na+-transporting_NADH:ubiquinone_oxidoreductase__subunit_NqrC	3.2e-40	K00348	nqrC;_Na+-transporting_NADH:ubiquinone_oxidoreductase_subunit_C_[EC:7.2.1.1]	PF04205	FMN-binding_domain	1.9e-14	TIGR01938	NADH:ubiquinone_oxidoreductase,_Na(+)-translocating,_C_subunit	1.6.5.-	1.3e-59	-	-	-	-	-	-	3.D.5.1.1	2.34e-31	-	-	-	IPR010204;_IPR007329	Na(+)-translocating_NADH-quinone_reductase_subunit_C;_FMN-binding	PF04205	FMN-binding_domain	PCJ50391.1_NADH:ubiquinone_reductase_(Na(+)-transporting)_subunit_C_[Candidatus_Marinimicrobia_bacterium]	6.1e-63	53.2	2026760	Bacteria,Candidatus_Marinimicrobia,Candidatus_Marinimicrobia_bacteriumFCB_group,
NqrD		BS13_bin1._05060	BS13_bin1._94	Na(+)-translocating_NADH-quinone_reductase_subunit_D	COG1347	Na+-transporting_NADH:ubiquinone_oxidoreductase__subunit_NqrD	1.7e-61	K00349	nqrD;_Na+-transporting_NADH:ubiquinone_oxidoreductase_subunit_D_[EC:7.2.1.1]	PF02508	Rnf-Nqr_subunit,_membrane_protein	1.4e-58	TIGR01939	NADH:ubiquinone_oxidoreductase,_Na(+)-translocating,_D_subunit	1.6.5.-	6.3e-85	-	-	-	-	-	-	3.D.5.1.1	5.3e-80	-	-	-	IPR003667;_IPR011292	NqrDE/RnfAE;_Na(+)-translocating_NADH-quinone_reductase_subunit_D	PF02508	Rnf-Nqr_subunit,_membrane_protein	PCJ50392.1_NADH:ubiquinone_reductase_(Na(+)-transporting)_subunit_D_[Candidatus_Marinimicrobia_bacterium]	1.2e-81	77.8	2026760	Bacteria,Candidatus_Marinimicrobia,Candidatus_Marinimicrobia_bacteriumFCB_group,
NqrE		BS13_bin1._05070	BS13_bin1._94	Na(+)-translocating_NADH-quinone_reductase_subunit_E	COG2209	Na+-transporting_NADH:ubiquinone_oxidoreductase__subunit_NqrE	1.5e-62	K00350	nqrE;_Na+-transporting_NADH:ubiquinone_oxidoreductase_subunit_E_[EC:7.2.1.1]	PF02508	Rnf-Nqr_subunit,_membrane_protein	7.9e-59	TIGR01940	NADH:ubiquinone_oxidoreductase,_Na(+)-translocating,_E_subunit	1.6.5.-	3.1e-93	-	-	-	-	-	-	3.D.5.1.1	8.52e-84	-	-	-	IPR010967;_IPR003667	Na(+)-translocating_NADH-quinone_reductase_subunit_E;_NqrDE/RnfAE	PF02508	Rnf-Nqr_subunit,_membrane_protein	PCJ50393.1_NADH:ubiquinone_reductase_(Na(+)-transporting)_subunit_E_[Candidatus_Marinimicrobia_bacterium]	2.3e-74	80.8	2026760	Bacteria,Candidatus_Marinimicrobia,Candidatus_Marinimicrobia_bacteriumFCB_group,
NgrF		BS13_bin1._05080	BS13_bin1._94	Na(+)-translocating_NADH-quinone_reductase_subunit_F	COG2871	Na+-transporting_NADH:ubiquinone_oxidoreductase__subunit_NqrF	1.6e-156	K00351	nqrF;_Na+-transporting_NADH:ubiquinone_oxidoreductase_subunit_F_[EC:7.2.1.1]	PF00175	Oxidoreductase_NAD-binding_domain_	1.2e-16	TIGR01941	NADH:ubiquinone_oxidoreductase,_Na(+)-translocating,_F_subunit	1.6.5.-	7.8e-189	-	-	-	-	-	-	3.D.5.1.1	4.68e-157	-	-	-	IPR001041;_IPR017927;_IPR010205;_IPR017938;_IPR012675;_IPR008333;_IPR001433;_IPR039261;_IPR036010	2Fe-2S_ferredoxin-type_iron-sulfur_binding_domain;_FAD-binding_domain,_ferredoxin_reductase-type;_Na(+)-translocating_NADH-quinone_reductase_subunit_F;_Riboflavin_synthase-like_beta-barrel;_Beta-grasp_domain_superfamily;_Flavoprotein_pyridine_nucleotide_cytochrome_reductase-like,_FAD-binding_domain;_Oxidoreductase_FAD/NAD(P)-binding;_Ferredoxin-NADP_reductase_(FNR),_nucleotide-binding_domain;_2Fe…	PF00111;_PF00970;_PF00175	2Fe-2S_iron-sulfur_cluster_binding_domain;_Oxidoreductase_FAD-binding_domain;_Oxidoreductase_NAD-binding_domain	RCL90709.1_NADH:ubiquinone_reductase_(Na(+)-transporting)_subunit_F_[bacterium]	2.5e-173	70.8	-	-
		BS13_bin1._14950	BS13_bin1._209	Long-chain-fatty-acid--CoA_ligase	COG0318	Acyl-CoA_synthetase_(AMP-forming)/AMP-acid_ligase_II	3.5e-226	K01897	ACSL,_fadD;_long-chain_acyl-CoA_synthetase_[EC:6.2.1.3]	PF00501	AMP-binding_enzyme	1.3e-108	TIGR03205	dicarboxylate--CoA_ligase_PimA	6.2.1.23	7.7e-109	-	-	-	MER0255643	family_S33_unassigned_peptidases_S33_S33.UPW	4.46e-88	4.C.1.1.4	6.6e-139	-	-	-	IPR025110;_IPR020845;_IPR000873	AMP-binding_enzyme,_C-terminal_domain;_AMP-binding,_conserved_site;_AMP-dependent_synthetase/ligase	PF13193;_PF00501	AMP-binding_enzyme_C-terminal_domain;_AMP-binding_enzyme	PLX48044.1_long-chain_fatty_acid--CoA_ligase_[Desulfobacteraceae_bacterium]	2.8e-247	71.6	2049433	Bacteria,Proteobacteria,Deltaproteobacteria,Desulfobacterales,DesulfobacteraceaeDesulfobacteraceae_bacteriumunclassified_Desulfobacteraceaedelta/epsilon_subdivisions,
		BS13_bin1._14960	BS13_bin1._209	putative_oxidoreductase_YdhV	COG2414	Aldehyde:ferredoxin_oxidoreductase	8.9e-223	K03738	aor;_aldehyde:ferredoxin_oxidoreductase_[EC:1.2.7.5]	PF01314	Aldehyde_ferredoxin_oxidoreductase,_domains_2_&_3	6.5e-120	-	-	-	-	-	-	-	-	-	-	-	-	-	-	-	IPR036503;_IPR013983;_IPR001203;_IPR036021	Aldehyde_ferredoxin_oxidoreductase,_N-terminal_domain_superfamily;_Aldehyde_ferredoxin_oxidoreductase,_N-terminal;_Aldehyde_ferredoxin_oxidoreductase,_C-terminal;_Aldehyde_ferredoxin_oxidoreductase-like,_C-terminal	PF02730;_PF01314	Aldehyde_ferredoxin_oxidoreductase,_N-terminal_domain;_Aldehyde_ferredoxin_oxidoreductase,_domains_2_&_3	OQX25409.1_aldehyde_ferredoxin_oxidoreductase_[Desulfobacteraceae_bacterium_IS3]	5.7e-241	66.2	1934248	Bacteria,Proteobacteria,Deltaproteobacteria,Desulfobacterales,DesulfobacteraceaeDesulfobacteraceae_bacterium_IS3unclassified_Desulfobacteraceaedelta/epsilon_subdivisions,
rnfC		BS13_bin1._14970	BS13_bin1._209	Electron_transport_complex_subunit_RnfC	COG4656	Na+-translocating_ferredoxin:NAD+_oxidoreductase__RNF__RnfC_subunit	8.3e-122	K03615	rnfC;_Na+-translocating_ferredoxin:NAD+_oxidoreductase_subunit_C_[EC:7.2.1.2]	PF01512	Respiratory-chain_NADH_dehydrogenase_51_Kd_subunit	2.1e-51	TIGR01945	electron_transport_complex,_RnfABCDGE_type,_C_subunit	-	4e-163	-	-	-	-	-	-	3.D.6.1.2	1.37e-127	-	-	-	IPR017896;_IPR011538;_IPR009051;_IPR037225;_IPR017900;_IPR019554;_IPR026902;_IPR010208	4Fe-4S_ferredoxin-type,_iron-sulphur_binding_domain;_NADH-ubiquinone_oxidoreductase_51kDa_subunit,_FMN-binding_domain;_Alpha-helical_ferredoxin;_NADH-ubiquinone_oxidoreductase_51kDa_subunit,_FMN-binding_domain_superfamily;_4Fe-4S_ferredoxin,_iron-sulphur_binding,_conserved_site;_Soluble_ligand_binding_domain;_RnfC_Barrel_sandwich_hybrid_domain;_Ion-translocating_oxidoreductase_complex,_subunit_Rn…	PF13187;_PF01512;_PF10531;_PF13375	4Fe-4S_dicluster_domain;_Respiratory-chain_NADH_dehydrogenase_51_Kd_subunit;_SLBB_domain;_RnfC_Barrel_sandwich_hybrid_domain	KUK55429.1_Electron_transport_complex,_RnfABCDGE_type,_C_subunit_[Marinimicrobia_bacterium_46_47]	1.1e-145	62.4	1635279	Bacteria,Candidatus_Marinimicrobia,Marinimicrobia_bacterium_46_47FCB_group,
rnfD		BS13_bin1._14980	BS13_bin1._209	Electron_transport_complex_subunit_RsxD	COG4658	Na+-translocating_ferredoxin:NAD+_oxidoreductase__RNF__RnfD_subunit	3.4e-94	K03614	rnfD;_Na+-translocating_ferredoxin:NAD+_oxidoreductase_subunit_D_[EC:7.2.1.2]	PF03116	NQR2,_RnfD,_RnfE_family	1.1e-109	TIGR01946	electron_transport_complex,_RnfABCDGE_type,_D_subunit	-	7e-99	-	-	-	-	-	-	3.D.6.1.2	3.55e-75	-	-	-	IPR011303;_IPR004338	Ion-translocating_oxidoreductase_complex_Rnf,_subunit_D;_Ion-translocating_oxidoreductase_NqrB/RnfD	PF03116	NQR2,_RnfD,_RnfE_family	KUK55428.1_Electron_transport_complex,_RnfABCDGE_type,_D_subunit_[Marinimicrobia_bacterium_46_47]	1.3e-109	60.5	1635279	Bacteria,Candidatus_Marinimicrobia,Marinimicrobia_bacterium_46_47FCB_group,
Membrane transporting
	Zn/Mn	BS13_bin1._04460	BS13_bin1._87	Manganese_ABC_transporter_substrate-binding_lipoprotein	COG0803	ABC-type_Zn_uptake_system_ZnuABC__Zn-binding_component_ZnuA	9.3e-64	K02077	ABC.ZM.S;_zinc/manganese_transport_system_substrate-binding_protein	PF01297	Zinc-uptake_complex_component_A_periplasmic	1.9e-37	-	-	-	-	-	-	-	-	-	-	3.A.1.15.16	1.12e-56	-	-	-	IPR006128;_IPR006127;_IPR006129	Adhesion_lipoprotein;_Periplasmic_solute_binding_protein,_ZnuA-like;_Adhesin_B	PF01297	Zinc-uptake_complex_component_A_periplasmic	GBD38971.1_Manganese-binding_lipoprotein_MntA_[bacterium_HR37]	7e-75	45.6	2035432	Bacteriabacterium_HR37,_(miscellaneous)
	Zn/Mn	BS13_bin1._04470	BS13_bin1._87	High-affinity_zinc_uptake_system_membrane_protein_ZnuB	COG1108	ABC-type_Mn2+/Zn2+_transport_system__permease_component	7.5e-60	K02075	ABC.ZM.P;_zinc/manganese_transport_system_permease_protein	PF00950	ABC_3_transport_family	1.4e-31	TIGR03770	anchored_repeat-type_ABC_transporter,_permease_subunit	-	4.1e-28	-	-	-	-	-	-	-	-	-	-	-	IPR037294;_IPR001626	ABC_transporter,_BtuC-like;_ABC_transporter,_TroCD-like	PF00950	ABC_3_transport_family	WP_081475149.1_metal_ABC_transporter_permease_[Caldithrix_abyssi]	1.6e-65	51.9	187145	Bacteria,Calditrichaeota,Calditrichae,Calditrichales,Calditrichaceae,Caldithrix,Caldithrix_abyssi,
		BS13_bin1._16030	BS13_bin1._221	Macrolide_export_ATP-binding/permease_protein_MacB	COG0577	ABC-type_antimicrobial_peptide_transport_system__permease_component	2.6e-98	K02004	ABC.CD.P;_putative_ABC_transport_system_permease_protein	PF12704	MacB-like_periplasmic_core_domain	1.8e-30	TIGR03434	acidobacterial_duplicated_orphan_permease	-	4.6e-37	-	-	-	-	-	-	3.A.1.122.12	1.65e-44	-	-	-	IPR025857;_IPR003838	MacB-like_periplasmic_core_domain;_ABC_transporter_permease_protein_domain	PF12704;_PF02687	MacB-like_periplasmic_core_domain;_FtsX-like_permease_family	RCL90414.1_ABC_transporter_permease_[bacterium]	1.7e-124	57.2	-	-
		BS13_bin1._16040	BS13_bin1._221	Macrolide_export_ATP-binding/permease_protein_MacB	COG0577	ABC-type_antimicrobial_peptide_transport_system__permease_component	4.8e-103	K02004	ABC.CD.P;_putative_ABC_transport_system_permease_protein	PF12704	MacB-like_periplasmic_core_domain	9.6e-25	TIGR03434	acidobacterial_duplicated_orphan_permease	-	9.1e-31	-	-	-	-	-	-	3.A.1.122.1	2.02e-37	-	-	-	IPR003838;_IPR025857	ABC_transporter_permease_protein_domain;_MacB-like_periplasmic_core_domain	PF02687;_PF12704	FtsX-like_permease_family;_MacB-like_periplasmic_core_domain	RCL90415.1_hypothetical_protein_DBW60_01090_[bacterium]	3.6e-138	61.8	-	-
	simple sugars	BS13_bin1._10570	BS13_bin1._158	hypothetical_protein	COG1079	ABC-type_uncharacterized_transport_system__permease_component	1.7e-97	K02057	ABC.SS.P;_simple_sugar_transport_system_permease_protein	PF02653	Branched-chain_amino_acid_transport_system_/_permease_component	3.9e-33	-	-	-	-	-	-	-	-	-	-	3.A.1.2.18	3.99e-50	-	-	-	IPR001851	ABC_transporter,_permease	PF02653	Branched-chain_amino_acid_transport_system_/_permease_component	OQY31965.1_ABC_transporter_permease_[Spirochaetaceae_bacterium_4572_59]	6.1e-103	63	1971727	Bacteria,Spirochaetes,Spirochaetia,Spirochaetales,SpirochaetaceaeSpirochaetaceae_bacterium_4572_59unclassified_Spirochaetaceae,
	simple sugars	BS13_bin1._10580	BS13_bin1._158	hypothetical_protein	COG4603	ABC-type_uncharacterized_transport_system__permease_component	2.2e-128	K02057	ABC.SS.P;_simple_sugar_transport_system_permease_protein	PF02653	Branched-chain_amino_acid_transport_system_/_permease_component	5.1e-43	-	-	-	-	-	-	-	-	-	-	3.A.1.2.17	1.21e-30	-	-	-	IPR001851	ABC_transporter,_permease	PF02653	Branched-chain_amino_acid_transport_system_/_permease_component	OGR12517.1_ABC_transporter_[Desulfobacula_sp._GWF2_41_7]	2.1e-126	63.4	1797910	Bacteria,Proteobacteria,Deltaproteobacteria,Desulfobacterales,Desulfobacteraceae,Desulfobacula,Desulfobacula_sp._GWF2_41_7delta/epsilon_subdivisions,
	simple sugars	BS13_bin1._10590	BS13_bin1._158	Galactose/methyl_galactoside_import_ATP-binding_protein_MglA	COG3845	ABC-type_uncharacterized_transport_system__ATPase_component	1.7e-174	K02056	ABC.SS.A;_simple_sugar_transport_system_ATP-binding_protein_[EC:3.6.3.17]	PF00005	ABC_transporter	1.1e-48	TIGR02633	D-xylose_ABC_transporter,_ATP-binding_protein	3.6.3.17	2.2e-91	-	-	-	MER0785498	family_I51_unassigned_peptidase_inhibitors_I51_I51.UPW	1.25e-53	3.A.1.2.12	1.01e-138	-	-	-	IPR003439;_IPR017871;_IPR027417;_IPR003593	ABC_transporter-like;_ABC_transporter,_conserved_site;_P-loop_containing_nucleoside_triphosphate_hydrolase;_AAA+_ATPase_domain	PF00005	ABC_transporter	WP_027985454.1_ABC_transporter_ATP-binding_protein_[delta_proteobacterium_PSCGC_5451]	2.4e-176	61.3	1286376	Bacteria,Proteobacteria,Deltaproteobacteriadelta_proteobacterium_PSCGC_5451unclassified_Deltaproteobacteria,unclassified_Deltaproteobacteria_(miscellaneous),delta/epsilon_subdivisions,
	simple sugars	BS13_bin1._10600	BS13_bin1._158	Purine-binding_protein	COG1744	Basic_membrane_lipoprotein_Med__periplasmic_binding_protein_(PBP1-ABC)_superfamily	4.5e-153	K02058	ABC.SS.S;_simple_sugar_transport_system_substrate-binding_protein	PF02608	ABC_transporter_substrate-binding_protein_PnrA-like	3.9e-47	-	-	-	-	-	-	-	-	-	-	-	-	-	-	-	IPR003760	ABC_transporter_substrate-binding_protein_PnrA-like	PF02608	ABC_transporter_substrate-binding_protein_PnrA-like	WP_080804350.1_BMP_family_ABC_transporter_substrate-binding_protein_[Desulfamplus_magnetovallimortis]	4.3e-159	69.1	1246637	Bacteria,Proteobacteria,Deltaproteobacteria,Desulfobacterales,Desulfobacteraceae,Desulfamplus,Desulfamplus_magnetovallimortisdelta/epsilon_subdivisions,
	iron export	BS13_bin1._02140	BS13_bin1._41	putative_iron_export_permease_protein_FetB	COG0390	ABC-type_iron_transport_system_FetAB__permease_component	6.2e-48	K02069	ABC.X2.P;_putative_ABC_transport_system_permease_protein	PF03649	Uncharacterised_protein_family_(UPF0014)	1.5e-79	TIGR00245	TIGR00245_family_protein	-	1.8e-63	-	-	-	-	-	-	3.A.1.139.2	1.65e-48	-	-	-	IPR005226	UPF0014_family	PF03649	Uncharacterised_protein_family_(UPF0014)	OIO61623.1_iron_export_ABC_transporter_permease_subunit_FetB_[Candidatus_Marinimicrobia_bacterium_CG1_02_48_14]	9.7e-89	66.3	1805240	Bacteria,Candidatus_Marinimicrobia,Candidatus_Marinimicrobia_bacterium_CG1_02_48_14FCB_group,
	Metn import	BS13_bin1._02150	BS13_bin1._41	Methionine_import_ATP-binding_protein_MetN	COG1117	ABC-type_phosphate_transport_system__ATPase_component	1.5e-40	K02071	metN;_D-methionine_transport_system_ATP-binding_protein	PF00005	ABC_transporter	2.2e-36	TIGR04521	energy-coupling_factor_transporter_ATPase	3.6.3.-	3.2e-47	-	-	-	MER0445858	family_C39_unassigned_peptidases_C39_C39.UPW	4.37e-32	3.A.1.139.4	1.32e-44	-	-	-	IPR003593;_IPR017871;_IPR003439;_IPR027417	AAA+_ATPase_domain;_ABC_transporter,_conserved_site;_ABC_transporter-like;_P-loop_containing_nucleoside_triphosphate_hydrolase	PF00005	ABC_transporter	OIO61622.1_hypothetical_protein_AUJ47_09265_[Candidatus_Marinimicrobia_bacterium_CG1_02_48_14]	2.8e-58	48.8	1805240	Bacteria,Candidatus_Marinimicrobia,Candidatus_Marinimicrobia_bacterium_CG1_02_48_14FCB_group,
	simple	BS13_bin1._04790	BS13_bin1._91	putative_ABC_transporter_ATP-binding_protein_YxlF	COG1131	ABC-type_multidrug_transport_system__ATPase_component	4.2e-77	K01990	ABC-2.A;_ABC-2_type_transport_system_ATP-binding_protein	PF00005	ABC_transporter	9.1e-31	TIGR01188	daunorubicin_resistance_ABC_transporter,_ATP-binding_protein	-	2.7e-71	-	-	-	MER1027014	family_S15_non-peptidase_homologues_S15_S15.UNW	8.01e-62	3.A.1.131.1	1.16e-73	-	-	-	IPR027417;_IPR003593;_IPR003439;_IPR017871	P-loop_containing_nucleoside_triphosphate_hydrolase;_AAA+_ATPase_domain;_ABC_transporter-like;_ABC_transporter,_conserved_site	PF00005	ABC_transporter	PCJ11639.1_bacitracin_ABC_transporter_ATP-binding_protein_[Candidatus_Marinimicrobia_bacterium]	5.4e-96	61.6	2026760	Bacteria,Candidatus_Marinimicrobia,Candidatus_Marinimicrobia_bacteriumFCB_group,
		BS13_bin1._04810	BS13_bin1._91	hypothetical_protein	COG1277	ABC-type_transport_system_involved_in_multi-copper_enzyme_maturation__permease_component	1.7e-56	-	-	PF12679	ABC-2_family_transporter_protein	1.5e-11	-	-	-	-	-	-	-	-	-	-	-	-	-	-	-	IPR032688	ABC-2_family_transporter_protein	PF12679	ABC-2_family_transporter_protein	PCJ11638.1_hypothetical_protein_COA98_07160_[Candidatus_Marinimicrobia_bacterium]	8.6e-104	68.5	2026760	Bacteria,Candidatus_Marinimicrobia,Candidatus_Marinimicrobia_bacteriumFCB_group,
		BS13_bin1._05350	BS13_bin1._98	putative_ABC_transporter_ATP-binding_protein_YxlF	COG1131	ABC-type_multidrug_transport_system__ATPase_component	9.2e-75	K01990	ABC-2.A;_ABC-2_type_transport_system_ATP-binding_protein	PF00005	ABC_transporter	1.6e-30	TIGR03522	gliding_motility-associated_ABC_transporter_ATP-binding_subunit_GldA	-	3.5e-99	-	-	-	MER1023654	family_S15_non-peptidase_homologues_S15_S15.UNW	3.87e-41	3.A.1.132.1	1.13e-79	-	-	-	IPR003439;_IPR003593;_IPR027417	ABC_transporter-like;_AAA+_ATPase_domain;_P-loop_containing_nucleoside_triphosphate_hydrolase	PF00005	ABC_transporter	AGO87804.1_ABC-type_multidrug_transport_system,_ATPase_component_[uncultured_bacterium_1250012-L08]	8.4e-124	69.4	1343838	Bacteriauncultured_bacterium_1250012-L08environmental_samples,
		BS13_bin1._05360	BS13_bin1._98	hypothetical_protein	COG1277	ABC-type_transport_system_involved_in_multi-copper_enzyme_maturation__permease_component	2.6e-45	K01992	ABC-2.P;_ABC-2_type_transport_system_permease_protein	PF12679	ABC-2_family_transporter_protein	2.1e-12	TIGR03518	gliding_motility-associated_ABC_transporter_permease_protein_GldF	-	6.1e-58	-	-	-	-	-	-	3.A.1.132.1	2.15e-45	-	-	-	IPR032688	ABC-2_family_transporter_protein	PF12679	ABC-2_family_transporter_protein	PCH59233.1_ABC_transporter_[Candidatus_Marinimicrobia_bacterium]	6e-90	71.3	2026760	Bacteria,Candidatus_Marinimicrobia,Candidatus_Marinimicrobia_bacteriumFCB_group,
		BS13_bin1._05370	BS13_bin1._98	hypothetical_protein	COG3225	ABC-type_uncharacterized_transport_system_involved_in_gliding_motility__auxiliary_component	3e-67	-	-	PF09822	ABC-type_uncharacterized_transport_system	7.4e-65	TIGR03521	gliding-associated_putative_ABC_transporter_substrate-binding_component_GldG	-	8e-61	-	-	-	-	-	-	3.A.1.132.1	2.22e-34	-	-	-	IPR019196	ABC-type_uncharacterised_transport_system	PF09822	ABC-type_uncharacterized_transport_system	AAR37516.1_ABC_transporter,_periplasmic_substrate-binding_protein_[uncultured_marine_bacterium_159]	8.3e-174	59.4	257384	Bacteriauncultured_marine_bacterium_159environmental_samples,
natA	sodium	BS13_bin1._09260	BS13_bin1._146	ABC_transporter_ATP-binding_protein_NatA	COG4555	ABC-type_Na+_transport_system__ATPase_component_NatA	2.9e-79	K09697	natA;_sodium_transport_system_ATP-binding_protein_[EC:7.2.2.3]	PF00005	ABC_transporter	7.7e-30	TIGR01188	daunorubicin_resistance_ABC_transporter,_ATP-binding_protein	-	1.9e-65	-	-	-	MER0132962	subfamily_M50B_unassigned_peptidases_M50B_M50.UPB	3.32e-36	3.A.1.115.1	1.15e-65	-	-	-	IPR027417;_IPR003593;_IPR003439	P-loop_containing_nucleoside_triphosphate_hydrolase;_AAA+_ATPase_domain;_ABC_transporter-like	PF00005	ABC_transporter	PCJ12501.1_ABC_transporter_ATP-binding_protein_[Candidatus_Marinimicrobia_bacterium]	4.8e-101	72.5	2026760	Bacteria,Candidatus_Marinimicrobia,Candidatus_Marinimicrobia_bacteriumFCB_group,
modF	molybdate	BS13_bin1._09810	BS13_bin1._151	Energy-coupling_factor_transporter_ATP-binding_protein_EcfA1	COG1122	Energy-coupling_factor_transporter_ATP-binding_protein_EcfA2	1.4e-25	K05776	modF;_molybdate_transport_system_ATP-binding_protein	PF00005	ABC_transporter	2.7e-25	TIGR04520	energy-coupling_factor_transporter_ATPase	3.6.3.-	8.2e-40	-	-	-	-	-	-	3.A.1.18.1	5.6e-22	-	-	-	IPR003439;_IPR027417;_IPR003593	ABC_transporter-like;_P-loop_containing_nucleoside_triphosphate_hydrolase;_AAA+_ATPase_domain	PF00005	ABC_transporter	PCJ12702.1_hypothetical_protein_COA98_04625_[Candidatus_Marinimicrobia_bacterium]	2.4e-92	40.3	2026760	Bacteria,Candidatus_Marinimicrobia,Candidatus_Marinimicrobia_bacteriumFCB_group,
Glycolysis (& gluconeogenesis) - Embden-Meyerhoff pathway
GLK		BS13_bin1._12940	BS13_bin1._190	Fructokinase	COG1940	Sugar_kinase_of_the_NBD/HSP70_family__may_contain_an_N-terminal_HTH_domain	1.2e-92	K00845	glk;_glucokinase_[EC:2.7.1.2]	PF00480	ROK_family	2.9e-66	TIGR00744	ROK_family_protein_(putative_glucokinase)	-	2.3e-44	-	-	-	-	-	-	-	-	-	-	-	IPR000600	ROK_family	PF00480	ROK_family	WP_042684551.1_ROK_family_protein_[Candidatus_Nitrosotenuis_chungbukensis]	2.2e-99	60.9	1353246	Archaea,ThaumarchaeotaCandidatus_Nitrosotenuis,Candidatus_Nitrosotenuis_chungbukensisTACK_group,unclassified_Thaumarchaeota
pgi		BS13_bin1._16670	BS13_bin1._226	hypothetical_protein	COG2222	Fructoselysine-6-P-deglycase_FrlB_and_related_proteins_with_duplicated_sugar_isomerase_(SIS)_domain	9.3e-68	K15916	pgi-pmi;_glucose/mannose-6-phosphate_isomerase_[EC:5.3.1.9_5.3.1.8]	PF10432	Bacterial_phospho-glucose_isomerase_C-terminal_SIS_domain	1.5e-52	TIGR02128	bifunctional_phosphoglucose/phosphomannose_isomerase	5.3.1.9	7.1e-79	-	-	-	-	-	-	-	-	-	-	-	IPR035484;_IPR019490;_IPR011857;_IPR001347;_IPR005855	Bifunctional_phosphoglucose/phosphomannose_isomerase,_SIS_domain_1;_Bifunctional_glucose-6-phosphate/mannose-6-phosphate_isomerase,_C-terminal;_Bifunctional_phosphoglucose/phosphomannose_isomerase;_Sugar_isomerase_(SIS);_Glucosamine-fructose-6-phosphate_aminotransferase,_isomerising	PF01380;_PF10432	SIS_domain;_Bacterial_phospho-glucose_isomerase_C-terminal_SIS_domain	PCJ13435.1_bifunctional_phosphoglucose/phosphomannose_isomerase_[Candidatus_Marinimicrobia_bacterium]	9.1e-95	49	2026760	Bacteria,Candidatus_Marinimicrobia,Candidatus_Marinimicrobia_bacteriumFCB_group,
pfk		BS13_bin1._02730	BS13_bin1._52	Pyrophosphate--fructose_6-phosphate_1-phosphotransferase	COG0205	6-phosphofructokinase	5.9e-143	K00895	pfp,_PFP;_diphosphate-dependent_phosphofructokinase_[EC:2.7.1.90]	PF00365	Phosphofructokinase	2.3e-37	TIGR02483	phosphofructokinase	-	4.4e-31	-	-	-	-	-	-	-	-	-	-	-	IPR022953;_IPR035966;_IPR000023	ATP-dependent_6-phosphofructokinase;_Phosphofructokinase_superfamily;_Phosphofructokinase_domain	PF00365	Phosphofructokinase	PCJ13854.1_pyrophosphate--fructose-6-phosphate_1-phosphotransferase_[Candidatus_Marinimicrobia_bacterium]	1.7e-169	72.9	2026760	Bacteria,Candidatus_Marinimicrobia,Candidatus_Marinimicrobia_bacteriumFCB_group,
fbaA		BS13_bin1._02740	BS13_bin1._52	Fructose-bisphosphate_aldolase	COG0191	Fructose/tagatose_bisphosphate_aldolase	1.2e-31	K01624	FBA,_fbaA;_fructose-bisphosphate_aldolase,_class_II_[EC:4.1.2.13]	PF01116	Fructose-bisphosphate_aldolase_class-II	1.1e-53	TIGR01859	fructose-1,6-bisphosphate_aldolase,_class_II	4.1.2.13	7.2e-48	-	-	-	-	-	-	-	-	-	-	-	IPR000771;_IPR013785	Fructose-bisphosphate_aldolase,_class-II;_Aldolase-type_TIM_barrel	PF01116	Fructose-bisphosphate_aldolase_class-II	OIO67508.1_hypothetical_protein_AUJ47_00025_[Candidatus_Marinimicrobia_bacterium_CG1_02_48_14]	2e-159	72.3	1805240	Bacteria,Candidatus_Marinimicrobia,Candidatus_Marinimicrobia_bacterium_CG1_02_48_14FCB_group,
tpi		BS13_bin1._04740	BS13_bin1._90	Triosephosphate_isomerase	COG0149	Triosephosphate_isomerase	4.3e-59	K01803	TPI,_tpiA;_triosephosphate_isomerase_(TIM)_[EC:5.3.1.1]	PF00121	Triosephosphate_isomerase	3.3e-80	TIGR00419	triose-phosphate_isomerase	5.3.1.1	8.1e-45	-	-	-	-	-	-	-	-	-	-	-	IPR000652;_IPR020861;_IPR013785;_IPR022896;_IPR035990	Triosephosphate_isomerase;_Triosephosphate_isomerase,_active_site;_Aldolase-type_TIM_barrel;_Triosephosphate_isomerase,_bacterial/eukaryotic;_Triosephosphate_isomerase_superfamily	PF00121	Triosephosphate_isomerase	PCJ11069.1_triose-phosphate_isomerase_[Candidatus_Marinimicrobia_bacterium]	1.2e-67	51.4	2026760	Bacteria,Candidatus_Marinimicrobia,Candidatus_Marinimicrobia_bacteriumFCB_group,
gapdh		BS13_bin1._08220	BS13_bin1._133	Glyceraldehyde-3-phosphate_dehydrogenase	COG0057	Glyceraldehyde-3-phosphate_dehydrogenase/erythrose-4-phosphate_dehydrogenase	1.6e-106	K00134	GAPDH,_gapA;_glyceraldehyde_3-phosphate_dehydrogenase_[EC:1.2.1.12]	PF02800	Glyceraldehyde_3-phosphate_dehydrogenase,_C-terminal_domain	7.3e-64	TIGR01534	glyceraldehyde-3-phosphate_dehydrogenase,_type_I	1.2.1.-	2.2e-129	-	-	-	MER0974677	subfamily_S8A_unassigned_peptidases_S08A_S08.UPA	3.1e-86	3.A.23.6.1	1.94e-121	-	-	-	IPR020828;_IPR020831;_IPR020829;_IPR006424;_IPR036291;_IPR020830	Glyceraldehyde_3-phosphate_dehydrogenase,_NAD(P)_binding_domain;_Glyceraldehyde/Erythrose_phosphate_dehydrogenase_family;_Glyceraldehyde_3-phosphate_dehydrogenase,_catalytic_domain;_Glyceraldehyde-3-phosphate_dehydrogenase,_type_I;_NAD(P)-binding_domain_superfamily;_Glyceraldehyde_3-phosphate_dehydrogenase,_active_site	PF00044;_PF02800	Glyceraldehyde_3-phosphate_dehydrogenase,_NAD_binding_domain;_Glyceraldehyde_3-phosphate_dehydrogenase,_C-terminal_domain	PCJ49662.1_type_I_glyceraldehyde-3-phosphate_dehydrogenase_[Candidatus_Marinimicrobia_bacterium]	1.7e-146	76	2026760	Bacteria,Candidatus_Marinimicrobia,Candidatus_Marinimicrobia_bacteriumFCB_group,
		BS13_bin1._16350	BS13_bin1._222	hypothetical_protein	COG0057	Glyceraldehyde-3-phosphate_dehydrogenase/erythrose-4-phosphate_dehydrogenase	1.4e-114	K00150	gap2;_glyceraldehyde-3-phosphate_dehydrogenase_(NAD(P))_[EC:1.2.1.59]	-	-	-	-	-	-	-	-	-	-	-	-	-	-	-	-	-	-	-	-	-	-	PCJ13500.1_hypothetical_protein_COA98_02790_[Candidatus_Marinimicrobia_bacterium]	6.6e-149	70.6	2026760	Bacteria,Candidatus_Marinimicrobia,Candidatus_Marinimicrobia_bacteriumFCB_group,
pgk		BS13_bin1._04750	BS13_bin1._90	Bifunctional_PGK/TIM	COG0126	3-phosphoglycerate_kinase	1.1e-104	K00927	PGK,_pgk;_phosphoglycerate_kinase_[EC:2.7.2.3]	PF00162	Phosphoglycerate_kinase	1.3e-138	-	-	-	-	-	-	-	MER0847838	family_M20D_unassigned_peptidases_M20D_M20.UPD	1.41e-37	-	-	-	-	-	IPR001576;_IPR036043;_IPR015824;_IPR015911	Phosphoglycerate_kinase;_Phosphoglycerate_kinase_superfamily;_Phosphoglycerate_kinase,_N-terminal;_Phosphoglycerate_kinase,_conserved_site	PF00162	Phosphoglycerate_kinase	PCJ11070.1_phosphoglycerate_kinase_[Candidatus_Marinimicrobia_bacterium]	4.3e-125	57.6	2026760	Bacteria,Candidatus_Marinimicrobia,Candidatus_Marinimicrobia_bacteriumFCB_group,
gpml		BS13_bin1._09570	BS13_bin1._149	2,3-bisphosphoglycerate-independent_phosphoglycerate_mutase	COG0696	Phosphoglycerate_mutase_(BPG-independent__AlkP_superfamily)	4.7e-145	K15633	gpmI;_2,3-bisphosphoglycerate-independent_phosphoglycerate_mutase_[EC:5.4.2.12]	PF01676	Metalloenzyme_superfamily	1.1e-77	TIGR01307	phosphoglycerate_mutase_(2,3-diphosphoglycerate-independent)	5.4.2.12	5.7e-205	-	-	-	MER0479713	YibP_g.p.__	4.37e-137	-	-	-	-	-	IPR017850;_IPR036646;_IPR005995;_IPR017849;_IPR011258;_IPR006124	Alkaline-phosphatase-like,_core_domain_superfamily;_BPG-independent_phosphoglycerate_mutase,_domain_B_superfamily;_Phosphoglycerate_mutase,_2,3-bisphosphoglycerate-independent;_Alkaline_phosphatase-like,_alpha/beta/alpha;_BPG-independent_PGAM,_N-terminal;_Metalloenzyme	PF06415;_PF01676	BPG-independent_PGAM_N-terminus_(iPGM_N);_Metalloenzyme_superfamily	PIE33041.1_phosphoglycerate_mutase_(2,3-diphosphoglycerate-independent)_[candidate_division_KSB3_bacterium]	3.5e-156	55.5	2044937	Bacteriacandidate_division_KSB3_bacterium,candidate_division_KSB3,
eno		BS13_bin1._09080	BS13_bin1._146	Enolase	COG0148	Enolase	1.8e-150	K01689	ENO,_eno;_enolase_[EC:4.2.1.11]	PF00113	Enolase,_C-terminal_TIM_barrel_domain	1.4e-125	TIGR01060	phosphopyruvate_hydratase	4.2.1.11	3.4e-195	-	-	-	MER0239278	family_C19_unassigned_peptidases_C19_C19.UPW	1.6e-127	-	-	-	-	-	IPR020809;_IPR000941;_IPR020811;_IPR034390;_IPR029017;_IPR020810;_IPR036849	Enolase,_conserved_site;_Enolase;_Enolase,_N-terminal;_Enolase-like_superfamily;_Enolase-like,_N-terminal;_Enolase,_C-terminal_TIM_barrel_domain;_Enolase-like,_C-terminal_domain_superfamily	PF03952;_PF00113	Enolase,_N-terminal_domain;_Enolase,_C-terminal_TIM_barrel_domain	PCJ13243.1_phosphopyruvate_hydratase_[Candidatus_Marinimicrobia_bacterium]	1.5e-171	74.4	2026760	Bacteria,Candidatus_Marinimicrobia,Candidatus_Marinimicrobia_bacteriumFCB_group,
pckA		BS13_bin1._06720	BS13_bin1._115	Phosphoenolpyruvate_carboxykinase_(ATP)	COG1866	Phosphoenolpyruvate_carboxykinase__ATP-dependent	1.8e-222	K01610	E4.1.1.49,_pckA;_phosphoenolpyruvate_carboxykinase_(ATP)_[EC:4.1.1.49]	PF01293	Phosphoenolpyruvate_carboxykinase	5.3e-209	TIGR00224	phosphoenolpyruvate_carboxykinase_(ATP)	4.1.1.49	2.8e-202	-	-	-	-	-	-	-	-	-	-	-	IPR001272;_IPR008210;_IPR013035;_IPR015994	Phosphoenolpyruvate_carboxykinase,_ATP-utilising;_Phosphoenolpyruvate_carboxykinase,_N-terminal;_Phosphoenolpyruvate_carboxykinase,_C-terminal;_Phosphoenolpyruvate_carboxykinase_(ATP),_conserved_site	PF01293	Phosphoenolpyruvate_carboxykinase	OIP31822.1_phosphoenolpyruvate_carboxykinase_(ATP)_[bacterium_CG2_30_54_10]	7.2e-240	69.2	1805403	Bacteriabacterium_CG2_30_54_10,_(miscellaneous)
TCA cycle
cs		BS13_bin1._01620	BS13_bin1._32	Citrate_synthase	COG0372	Citrate_synthase	6.4e-111	K01647	CS,_gltA;_citrate_synthase_[EC:2.3.3.1]	PF00285	Citrate_synthase,_C-terminal_domain	1.2e-83	TIGR01793	citrate_(Si)-synthase,_eukaryotic	2.3.3.1	7.2e-139	-	-	-	MER0636303	family_C19_non-peptidase_homologues_C19_C19.UNW	3.2e-117	-	-	-	-	-	IPR002020;_IPR016143;_IPR019810;_IPR036969;_IPR016142	Citrate_synthase;_Citrate_synthase-like,_small_alpha_subdomain;_Citrate_synthase_active_site;_Citrate_synthase_superfamily;_Citrate_synthase-like,_large_alpha_subdomain	PF00285	Citrate_synthase,_C-terminal_domain	GBE30361.1_citrate_synthase_[bacterium_BMS3Bbin04]	8.9e-185	71.3	2005727	Bacteriabacterium_BMS3Bbin04,_(miscellaneous)
aco		BS13_bin1._11160	BS13_bin1._161	Aconitate_hydratase_A	COG1048	Aconitase_A	2.4e-166	K01681	ACO,_acnA;_aconitate_hydratase_[EC:4.2.1.3]	PF00330	Aconitase_family_(aconitate_hydratase)	9.8e-43	TIGR01340	aconitate_hydratase,_mitochondrial	4.2.1.3	6.8e-188	-	-	-	MER1082846	family_S54_unassigned_peptidases_S54_S54.UPW	1.28e-168	-	-	-	-	-	IPR015928;_IPR000573;_IPR018136;_IPR001030;_IPR036008;_IPR015931	Aconitase/3-isopropylmalate_dehydratase,_swivel;_Aconitase_A/isopropylmalate_dehydratase_small_subunit,_swivel_domain;_Aconitase_family,_4Fe-4S_cluster_binding_site;_Aconitase/3-isopropylmalate_dehydratase_large_subunit,_alpha/beta/alpha_domain;_Aconitase,_iron-sulfur_domain;_Aconitase/3-isopropylmalate_dehydratase_large_subunit,_alpha/beta/alpha,_subdomain_1/3	PF00694;_PF00330	Aconitase_C-terminal_domain;_Aconitase_family_(aconitate_hydratase)	PYV41898.1_aconitate_hydratase_[Acidobacteria_bacterium]	9.1e-169	65.2	-	-
IDH3		BS13_bin1._16230	BS13_bin1._222	Homoisocitrate_dehydrogenase	COG0473	Isocitrate/isopropylmalate_dehydrogenase	2.2e-166	K00030	IDH3;_isocitrate_dehydrogenase_(NAD+)_[EC:1.1.1.41]	PF00180	Isocitrate/isopropylmalate_dehydrogenase	3.6e-68	TIGR02088	isopropylmalate/isohomocitrate_dehydrogenases	-	6.2e-69	-	-	-	MER0957687	subfamily_S1A_unassigned_peptidases_S01A_S01.UPA	1.97e-36	-	-	-	-	-	IPR024084	Isopropylmalate_dehydrogenase-like_domain	PF00180	Isocitrate/isopropylmalate_dehydrogenase	PCJ13485.1_isocitrate_dehydrogenase_[Candidatus_Marinimicrobia_bacterium]	6.7e-187	78.8	2026760	Bacteria,Candidatus_Marinimicrobia,Candidatus_Marinimicrobia_bacteriumFCB_group,
korD		BS13_bin1._07100	BS13_bin1._119	Ferredoxin-2	COG1146	NAD-dependent_dihydropyrimidine_dehydrogenase__PreA_subunit	4.1e-17	K00176	korD,_oorD;_2-oxoglutarate_ferredoxin_oxidoreductase_subunit_delta_[EC:1.2.7.3]	PF00037	4Fe-4S_binding_domain	3.6e-11	-	-	-	-	-	-	-	-	-	-	-	-	-	-	-	IPR017896;_IPR017900	4Fe-4S_ferredoxin-type,_iron-sulphur_binding_domain;_4Fe-4S_ferredoxin,_iron-sulphur_binding,_conserved_site	PF12838	4Fe-4S_dicluster_domain	KPJ48496.1_ferredoxin_[candidate_division_Zixibacteria_bacterium_DG_27]	5.5e-25	74.2	1703423	Bacteria,candidate_division_Zixibacteria,candidate_division_Zixibacteria_bacterium_DG_27FCB_group,
korA		BS13_bin1._07110	BS13_bin1._119	2-oxoglutarate_oxidoreductase_subunit_KorA	COG0674	Pyruvate:ferredoxin_oxidoreductase_or_related_2-oxoacid:ferredoxin_oxidoreductase__alpha_subunit	4.3e-119	K00174	korA,_oorA,_oforA;_2-oxoglutarate/2-oxoacid_ferredoxin_oxidoreductase_subunit_alpha_[EC:1.2.7.3_1.2.7.11]	PF01855	Pyruvate_flavodoxin/ferredoxin_oxidoreductase,_thiamine_diP-bdg	1.1e-69	TIGR03710	2-oxoacid:acceptor_oxidoreductase,_alpha_subunit	-	3.6e-106	-	-	-	-	-	-	-	-	-	-	-	IPR009014;_IPR029061;_IPR033412;_IPR002880	Transketolase_C-terminal/Pyruvate-ferredoxin_oxidoreductase_domain_II;_Thiamin_diphosphate-binding_fold;_Pyruvate:ferredoxin_oxidoreductase,_core_domain_II;_Pyruvate_flavodoxin/ferredoxin_oxidoreductase,_N-terminal	PF17147;_PF01855	Pyruvate:ferredoxin_oxidoreductase_core_domain_II;_Pyruvate_flavodoxin/ferredoxin_oxidoreductase,_thiamine_diP-bdg	KPJ48495.1_2-oxoglutarate_ferredoxin_oxidoreductase_subunit_alpha_[candidate_division_Zixibacteria_bacterium_DG_27]	5.4e-141	64.9	1703423	Bacteria,candidate_division_Zixibacteria,candidate_division_Zixibacteria_bacterium_DG_27FCB_group,
		BS13_bin1._07120	BS13_bin1._119	NADH-dependent_phenylglyoxylate_dehydrogenase_subunit_gamma	COG1014	Pyruvate:ferredoxin_oxidoreductase_or_related_2-oxoacid:ferredoxin_oxidoreductase__gamma_subunit	5.8e-37	-	-	PF01558	Pyruvate_ferredoxin/flavodoxin_oxidoreductase	8.4e-33	TIGR02175	2-oxoacid:acceptor_oxidoreductase,_gamma_subunit,_pyruvate/2-ketoisovalerate_family	-	5e-22	-	-	-	-	-	-	-	-	-	-	-	IPR002869;_IPR019752	Pyruvate-flavodoxin_oxidoreductase,_central_domain;_Pyruvate/ketoisovalerate_oxidoreductase,_catalytic_domain	PF01558	Pyruvate_ferredoxin/flavodoxin_oxidoreductase	KPJ48493.1_hypothetical_protein_AMJ41_04805_[candidate_division_Zixibacteria_bacterium_DG_27]	1.1e-40	49.2	1703423	Bacteria,candidate_division_Zixibacteria,candidate_division_Zixibacteria_bacterium_DG_27FCB_group,
korC		BS13_bin1._07130	BS13_bin1._119	hypothetical_protein	COG1014	Pyruvate:ferredoxin_oxidoreductase_or_related_2-oxoacid:ferredoxin_oxidoreductase__gamma_subunit	7e-43	K00177	korC,_oorC;_2-oxoglutarate_ferredoxin_oxidoreductase_subunit_gamma_[EC:1.2.7.3]	PF01558	Pyruvate_ferredoxin/flavodoxin_oxidoreductase	2.8e-33	TIGR03710	2-oxoacid:acceptor_oxidoreductase,_alpha_subunit	-	3.1e-22	-	-	-	-	-	-	-	-	-	-	-	IPR019752;_IPR002869	Pyruvate/ketoisovalerate_oxidoreductase,_catalytic_domain;_Pyruvate-flavodoxin_oxidoreductase,_central_domain	PF01558	Pyruvate_ferredoxin/flavodoxin_oxidoreductase	KPJ48492.1_2-oxoglutarate_ferredoxin_oxidoreductase_subunit_gamma_[candidate_division_Zixibacteria_bacterium_DG_27]	1.3e-47	60.8	1703423	Bacteria,candidate_division_Zixibacteria,candidate_division_Zixibacteria_bacterium_DG_27FCB_group,
korAkorA		BS13_bin1._07140	BS13_bin1._119	2-oxoglutarate_oxidoreductase_subunit_KorA	COG0674	Pyruvate:ferredoxin_oxidoreductase_or_related_2-oxoacid:ferredoxin_oxidoreductase__alpha_subunit	5e-118	K00174	korA,_oorA,_oforA;_2-oxoglutarate/2-oxoacid_ferredoxin_oxidoreductase_subunit_alpha_[EC:1.2.7.3_1.2.7.11]	PF01855	Pyruvate_flavodoxin/ferredoxin_oxidoreductase,_thiamine_diP-bdg	2.9e-76	TIGR03710	2-oxoacid:acceptor_oxidoreductase,_alpha_subunit	-	6.4e-111	-	-	-	-	-	-	-	-	-	-	-	IPR009014;_IPR002880;_IPR033412;_IPR029061	Transketolase_C-terminal/Pyruvate-ferredoxin_oxidoreductase_domain_II;_Pyruvate_flavodoxin/ferredoxin_oxidoreductase,_N-terminal;_Pyruvate:ferredoxin_oxidoreductase,_core_domain_II;_Thiamin_diphosphate-binding_fold	PF01855;_PF17147	Pyruvate_flavodoxin/ferredoxin_oxidoreductase,_thiamine_diP-bdg;_Pyruvate:ferredoxin_oxidoreductase_core_domain_II	KYK36543.1_2-oxoglutarate_ferredoxin_oxidoreductase_subunit_alpha_[Theionarchaea_archaeon_DG-70]	1.4e-134	59.6	1803813	Archaea,Euryarchaeota,TheionarchaeaTheionarchaea_archaeon_DG-70unclassified_Theionarchaea,
sucC		BS13_bin1._16520	BS13_bin1._226	Succinate--CoA_ligase_[ADP-forming]_subunit_beta	COG0045	Succinyl-CoA_synthetase__beta_subunit	6.2e-129	K01903	sucC;_succinyl-CoA_synthetase_beta_subunit_[EC:6.2.1.5]	PF08442	ATP-grasp_domain	1.7e-78	TIGR01016	succinate-CoA_ligase,_beta_subunit	6.2.1.-	3.7e-158	-	-	-	MER1133817	ZK353.6_	7.02e-51	-	-	-	-	-	IPR005809;_IPR016102;_IPR011761;_IPR017866;_IPR013815;_IPR005811;_IPR013650	Succinate--CoA_synthetase,_beta_subunit;_Succinyl-CoA_synthetase-like;_ATP-grasp_fold;_Succinyl-CoA_synthetase,_beta_subunit,_conserved_site;_ATP-grasp_fold,_subdomain_1;_ATP-citrate_lyase/succinyl-CoA_ligase;_ATP-grasp_fold,_succinyl-CoA_synthetase-type	PF00549;_PF08442	CoA-ligase;_ATP-grasp_domain	PCJ13448.1_ADP-forming_succinate--CoA_ligase_subunit_beta_[Candidatus_Marinimicrobia_bacterium]	8.4e-158	74.8	2026760	Bacteria,Candidatus_Marinimicrobia,Candidatus_Marinimicrobia_bacteriumFCB_group,
sucD		BS13_bin1._16530	BS13_bin1._226	Succinate--CoA_ligase_[ADP-forming]_subunit_alpha	COG0074	Succinyl-CoA_synthetase__alpha_subunit	4.1e-117	K01902	sucD;_succinyl-CoA_synthetase_alpha_subunit_[EC:6.2.1.5]	PF02629	CoA_binding_domain	9.2e-29	TIGR01019	succinate-CoA_ligase,_alpha_subunit	6.2.1.-	8.5e-134	-	-	-	MER0759990	family_I8_unassigned_peptidase_inhibitors_I08_I08.UPW	2.18e-92	-	-	-	-	-	IPR005810;_IPR016102;_IPR036291;_IPR003781;_IPR033847;_IPR017440;_IPR005811	Succinyl-CoA_ligase,_alpha_subunit;_Succinyl-CoA_synthetase-like;_NAD(P)-binding_domain_superfamily;_CoA-binding;_ATP-citrate_lyase/succinyl-CoA_ligase,_conserved_site;_ATP-citrate_lyase/succinyl-CoA_ligase,_active_site;_ATP-citrate_lyase/succinyl-CoA_ligase	PF02629;_PF00549	CoA_binding_domain;_CoA-ligase	PCJ13447.1_succinate--CoA_ligase_subunit_alpha_[Candidatus_Marinimicrobia_bacterium]	3.2e-117	72.3	2026760	Bacteria,Candidatus_Marinimicrobia,Candidatus_Marinimicrobia_bacteriumFCB_group,
frdC		BS13_bin1._16880	BS13_bin1._229	Fumarate_reductase_cytochrome_b_subunit	-	-	-	K00246	frdC;_fumarate_reductase_subunit_C	PF01127	Succinate_dehydrogenase/Fumarate_reductase_transmembrane_subunit	3e-11	-	-	-	-	-	-	-	-	-	-	-	-	-	-	-	IPR000701;_IPR034804	Succinate_dehydrogenase/fumarate_reductase_type_B,_transmembrane_subunit;_Fumarate_reductase/succinate_dehydrogenase,_transmembrane_subunit	PF01127	Succinate_dehydrogenase/Fumarate_reductase_transmembrane_subunit	OHD72405.1_hypothetical_protein_A2W19_13755_[Spirochaetes_bacterium_RBG_16_49_21]	3.5e-75	59.4	1802195	Bacteria,Spirochaetes,Spirochaetes_bacterium_RBG_16_49_21unclassified_Spirochaetes,
frdA		BS13_bin1._16890	BS13_bin1._229	Fumarate_reductase_flavoprotein_subunit	COG1053	Succinate_dehydrogenase/fumarate_reductase__flavoprotein_subunit	2.4e-223	K00244	frdA;_fumarate_reductase_flavoprotein_subunit_[EC:1.3.5.4]	PF00890	FAD_binding_domain	1.1e-108	TIGR01812	succinate_dehydrogenase_or_fumarate_reductase,_flavoprotein_subunit	-	8e-209	-	-	-	-	-	-	3.D.10.1.3	0	-	-	-	IPR014006;_IPR036188;_IPR037099;_IPR015939;_IPR003952;_IPR027477;_IPR003953	Succinate_dehydrogenase/fumarate_reductase,_flavoprotein_subunit;_FAD/NAD(P)-binding_domain_superfamily;_Fumarate_reductase/succinate_dehydrogenase_flavoprotein-like,_C-terminal_domain_superfamily;_Fumarate_reductase/succinate_dehydrogenase_flavoprotein-like,_C-terminal;_Fumarate_reductase/succinate_dehydrogenase,_FAD-binding_site;_Succinate_dehydrogenase/fumarate_reductase_flavoprotein,_catalyti…	PF02910;_PF00890	Fumarate_reductase_flavoprotein_C-term;_FAD_binding_domain	OHD72404.1_fumarate_reductase_flavoprotein_subunit_[Spirochaetes_bacterium_RBG_16_49_21]	7.4e-268	71.2	1802195	Bacteria,Spirochaetes,Spirochaetes_bacterium_RBG_16_49_21unclassified_Spirochaetes,
frdB		BS13_bin1._16900	BS13_bin1._229	Fumarate_reductase_iron-sulfur_subunit	COG0479	Succinate_dehydrogenase/fumarate_reductase__Fe-S_protein_subunit	5.2e-89	K00245	frdB;_fumarate_reductase_iron-sulfur_subunit_[EC:1.3.5.4]	PF13085	2Fe-2S_iron-sulfur_cluster_binding_domain	1.2e-27	TIGR00384	succinate_dehydrogenase_and_fumarate_reductase_iron-sulfur_protein	-	7.6e-48	-	-	-	MER0806991	family_I87_unassigned_peptidase_inhibitors_I87_I87.UPW	3.53e-24	3.D.10.1.3	5.68e-100	-	-	-	IPR012675;_IPR009051;_IPR006058;_IPR017896;_IPR004489;_IPR036010;_IPR025192	Beta-grasp_domain_superfamily;_Alpha-helical_ferredoxin;_2Fe-2S_ferredoxin,_iron-sulphur_binding_site;_4Fe-4S_ferredoxin-type,_iron-sulphur_binding_domain;_Succinate_dehydrogenase/fumarate_reductase_iron-sulphur_protein;_2Fe-2S_ferredoxin-like_superfamily;_Succinate_dehydogenase/fumarate_reductase_N-terminal	PF13183;_PF13085	4Fe-4S_dicluster_domain;_2Fe-2S_iron-sulfur_cluster_binding_domain	OHD72456.1_fumarate_reductase_[Spirochaetes_bacterium_RBG_16_49_21]	1.8e-105	75.3	1802195	Bacteria,Spirochaetes,Spirochaetes_bacterium_RBG_16_49_21unclassified_Spirochaetes,
fumA		BS13_bin1._04290	BS13_bin1._85	L(+)-tartrate_dehydratase_subunit_alpha	COG1951	Tartrate_dehydratase_alpha_subunit/Fumarate_hydratase_class_I__N-terminal_domain	1.5e-90	K01676	E4.2.1.2A,_fumA,_fumB;_fumarate_hydratase,_class_I_[EC:4.2.1.2]	PF05681	Fumarate_hydratase_(Fumerase)	1.4e-76	TIGR00722	hydrolyase,_tartrate_alpha_subunit/fumarate_domain_protein,_Fe-S_type	-	7.2e-76	-	-	-	-	-	-	-	-	-	-	-	IPR004646	Fe-S_hydro-lyase,_tartrate_dehydratase_alpha-type,_catalytic_domain	PF05681	Fumarate_hydratase_(Fumerase)	KUK51963.1_Fumarate_hydratase,_class_I,_alpha_subunit_[Marinimicrobia_bacterium_46_47]	1.9e-106	65.1	1635279	Bacteria,Candidatus_Marinimicrobia,Marinimicrobia_bacterium_46_47FCB_group,
fumA		BS13_bin1._04300	BS13_bin1._85	L(+)-tartrate_dehydratase_subunit_beta	COG1838	Tartrate_dehydratase_beta_subunit/Fumarate_hydratase_class_I__C-terminal_domain	4.6e-69	K01676	E4.2.1.2A,_fumA,_fumB;_fumarate_hydratase,_class_I_[EC:4.2.1.2]	PF05683	Fumarase_C-terminus	4e-55	TIGR00723	hydrolyase,_tartrate_beta_subunit/fumarate_domain_protein,_Fe-S_type	-	7.3e-54	-	-	-	-	-	-	-	-	-	-	-	IPR004647;_IPR036660	Fe-S_hydro-lyase,_tartrate_dehydratase_beta-type,_catalytic_domain;_Fe-S_hydro-lyase,_tartrate_dehydratase_beta-type,_catalytic_domain_superfamily	PF05683	Fumarase_C-terminus	KUK51962.1_Fumarate_hydratase,_class_I,_beta_subunit_[Marinimicrobia_bacterium_46_47]	2.9e-71	67.7	1635279	Bacteria,Candidatus_Marinimicrobia,Marinimicrobia_bacterium_46_47FCB_group,
mdh		BS13_bin1._01390	BS13_bin1._26	Malate_dehydrogenase	COG0039	Malate/lactate_dehydrogenase	6.7e-102	K00024	mdh;_malate_dehydrogenase_[EC:1.1.1.37]	PF00056	lactate/malate_dehydrogenase,_NAD_binding_domain	5.2e-39	TIGR01763	malate_dehydrogenase,_NAD-dependent	1.1.1.37	8.2e-120	-	-	-	MER1150283	family_M96_non-peptidase_homologues_M96_M96.UNW	6.9e-30	-	-	-	-	-	IPR022383;_IPR011275;_IPR015955;_IPR001557;_IPR001236;_IPR036291	Lactate/malate_dehydrogenase,_C-terminal;_Malate_dehydrogenase,_type_3;_Lactate_dehydrogenase/glycoside_hydrolase,_family_4,_C-terminal;_L-lactate/malate_dehydrogenase;_Lactate/malate_dehydrogenase,_N-terminal;_NAD(P)-binding_domain_superfamily	PF02866;_PF00056	lactate/malate_dehydrogenase,_alpha/beta_C-terminal_domain;_lactate/malate_dehydrogenase,_NAD_binding_domain	PCJ14048.1_malate_dehydrogenase_[Candidatus_Marinimicrobia_bacterium]	2e-133	77.5	2026760	Bacteria,Candidatus_Marinimicrobia,Candidatus_Marinimicrobia_bacteriumFCB_group,
por		BS13_bin1._11290	BS13_bin1._163	pyruvate,_phosphate_dikinase	COG0674	Pyruvate:ferredoxin_oxidoreductase_or_related_2-oxoacid:ferredoxin_oxidoreductase__alpha_subunit	0	K03737	por,_nifJ;_pyruvate-ferredoxin/flavodoxin_oxidoreductase_[EC:1.2.7.1_1.2.7.-]	PF01855	Pyruvate_flavodoxin/ferredoxin_oxidoreductase,_thiamine_diP-bdg	7.4e-75	TIGR02176	pyruvate:ferredoxin_(flavodoxin)_oxidoreductase	1.2.7.1	0	-	-	-	-	-	-	-	-	-	-	-	IPR029061;_IPR011895;_IPR019456;_IPR009014;_IPR037112;_IPR033412;_IPR017896;_IPR002869;_IPR011766;_IPR019752;_IPR002880;_IPR017900	Thiamin_diphosphate-binding_fold;_Pyruvate-flavodoxin_oxidoreductase;_Pyruvate-flavodoxin_oxidoreductase,_EKR_domain;_Transketolase_C-terminal/Pyruvate-ferredoxin_oxidoreductase_domain_II;_Pyruvate-flavodoxin_oxidoreductase,_EKR_domain_superfamily;_Pyruvate:ferredoxin_oxidoreductase,_core_domain_II;_4Fe-4S_ferredoxin-type,_iron-sulphur_binding_domain;_Pyruvate-flavodoxin_oxidoreductase,_central_d…	PF17147;_PF10371;_PF02775;_PF01558;_PF01855;_PF13484	Pyruvate:ferredoxin_oxidoreductase_core_domain_II;_Domain_of_unknown_function;_Thiamine_pyrophosphate_enzyme,_C-terminal_TPP_binding_domain;_Pyruvate_ferredoxin/flavodoxin_oxidoreductase;_Pyruvate_flavodoxin/ferredoxin_oxidoreductase,_thiamine_diP-bdg;_4Fe-4S_double_cluster_binding_domain	OIO63983.1_pyruvate:ferredoxin_(flavodoxin)_oxidoreductase_[Candidatus_Marinimicrobia_bacterium_CG1_02_48_14]	0	71.4	1805240	Bacteria,Candidatus_Marinimicrobia,Candidatus_Marinimicrobia_bacterium_CG1_02_48_14FCB_group,
ppdK		BS13_bin1._10350	BS13_bin1._154	Pyruvate,_phosphate_dikinase	COG0574	Phosphoenolpyruvate_synthase/pyruvate_phosphate_dikinase	0	K01006	ppdK;_pyruvate,_orthophosphate_dikinase_[EC:2.7.9.1]	PF02896	PEP-utilising_enzyme,_TIM_barrel_domain	5.2e-92	TIGR01828	pyruvate,_phosphate_dikinase	2.7.9.1	0	-	-	-	-	-	-	4.A.2.1.17	6.37e-33	-	-	-	IPR002192;_IPR010121;_IPR023151;_IPR000121;_IPR008279;_IPR018274;_IPR013815;_IPR036637;_IPR015813	Pyruvate_phosphate_dikinase,_PEP/pyruvate-binding;_Pyruvate,_phosphate_dikinase;_PEP-utilising_enzyme,_conserved_site;_PEP-utilising_enzyme,_C-terminal;_PEP-utilising_enzyme,_mobile_domain;_PEP-utilising_enzyme,_active_site;_ATP-grasp_fold,_subdomain_1;_Phosphohistidine_domain_superfamily;_Pyruvate/Phosphoenolpyruvate_kinase-like_domain_superfamily	PF01326;_PF02896;_PF00391	Pyruvate_phosphate_dikinase,_PEP/pyruvate_binding_domain;_PEP-utilising_enzyme,_TIM_barrel_domain;_PEP-utilising_enzyme,_mobile_domain	PCJ12068.1_pyruvate,_phosphate_dikinase_[Candidatus_Marinimicrobia_bacterium]	0	74.7	2026760	Bacteria,Candidatus_Marinimicrobia,Candidatus_Marinimicrobia_bacteriumFCB_group,
aclB		BS13_bin1._02350	BS13_bin1._45	Succinate--CoA_ligase_[GDP-forming]_subunit_beta	COG0045	Succinyl-CoA_synthetase__beta_subunit	2.4e-66	K15231	aclB;_ATP-citrate_lyase_beta-subunit_[EC:2.3.3.8]	PF08442	ATP-grasp_domain	3.3e-48	TIGR01016	succinate-CoA_ligase,_beta_subunit	6.2.1.-	1.5e-104	-	-	-	-	-	-	-	-	-	-	-	IPR013650;_IPR016102;_IPR005809;_IPR013815;_IPR005811;_IPR011761	ATP-grasp_fold,_succinyl-CoA_synthetase-type;_Succinyl-CoA_synthetase-like;_Succinate--CoA_synthetase,_beta_subunit;_ATP-grasp_fold,_subdomain_1;_ATP-citrate_lyase/succinyl-CoA_ligase;_ATP-grasp_fold	PF08442;_PF00549	ATP-grasp_domain;_CoA-ligase	OQY27203.1_hypothetical_protein_B6244_11360_[Candidatus_Cloacimonetes_bacterium_4572_55]	6.9e-93	48.1	1971726	Bacteria,Candidatus_Cloacimonetes,Candidatus_Cloacimonetes_bacterium_4572_55FCB_group,unclassified_Candidatus_Cloacimonetes
Fermentation
acdA		BS13_bin1._11490	BS13_bin1._167	Protein_lysine_acetyltransferase_Pka	COG0045	Succinyl-CoA_synthetase__beta_subunit	6.5e-145	K01905	acdA;_acetate---CoA_ligase_(ADP-forming)_subunit_alpha_[EC:6.2.1.13]	PF13549	ATP-grasp_domain	1.5e-67	TIGR02717	acetyl_coenzyme_A_synthetase_(ADP_forming),_alpha_domain	6.2.1.13	1.3e-147	-	-	-	-	-	-	-	-	-	-	-	IPR032875;_IPR016102;_IPR003781;_IPR013815;_IPR011761;_IPR036291	Succinyl-CoA_synthetase-like,_flavodoxin_domain;_Succinyl-CoA_synthetase-like;_CoA-binding;_ATP-grasp_fold,_subdomain_1;_ATP-grasp_fold;_NAD(P)-binding_domain_superfamily	PF13549;_PF13607;_PF13380	ATP-grasp_domain;_Succinyl-CoA_ligase_like_flavodoxin_domain;_CoA_binding_domain	KPK93678.1_hypothetical_protein_AMJ94_02835_[Deltaproteobacteria_bacterium_SM23_61]	8.5e-249	59.8	1703399	Bacteria,Proteobacteria,DeltaproteobacteriaDeltaproteobacteria_bacterium_SM23_61unclassified_Deltaproteobacteria,unclassified_Deltaproteobacteria_(miscellaneous),delta/epsilon_subdivisions,
acdB		BS13_bin1._07170	BS13_bin1._119	Protein_lysine_acetyltransferase_Pat	COG0045	Succinyl-CoA_synthetase__beta_subunit	4e-131	K22224	acdB;_acetate---CoA_ligase_(ADP-forming)_subunit_beta_[EC:6.2.1.13]	PF13549	ATP-grasp_domain	4e-56	TIGR02717	acetyl_coenzyme_A_synthetase_(ADP_forming),_alpha_domain	6.2.1.13	4.6e-136	-	-	-	-	-	-	-	-	-	-	-	IPR032875;_IPR016102;_IPR036291;_IPR003781;_IPR013815	Succinyl-CoA_synthetase-like,_flavodoxin_domain;_Succinyl-CoA_synthetase-like;_NAD(P)-binding_domain_superfamily;_CoA-binding;_ATP-grasp_fold,_subdomain_1	PF13607;_PF13549;_PF13380	Succinyl-CoA_ligase_like_flavodoxin_domain;_ATP-grasp_domain;_CoA_binding_domain	KYK30444.1_CoA-binding_protein_[Euryarchaeota_archaeon_SG8-5]	3e-198	49.4	1803822	Archaea,Euryarchaeota,Euryarchaeota_archaeon_SG8-5unclassified_Euryarchaeota,unclassified_Euryarchaeota_(miscellaneous)
aldh		BS13_bin1._12080	BS13_bin1._174	Aldehyde_dehydrogenase,_thermostable	COG1012	Acyl-CoA_reductase_or_other_NAD-dependent_aldehyde_dehydrogenase	7.4e-191	K00128	ALDH;_aldehyde_dehydrogenase_(NAD+)_[EC:1.2.1.3]	PF00171	Aldehyde_dehydrogenase_family	1.2e-126	TIGR01804	betaine-aldehyde_dehydrogenase	1.2.1.8	4.7e-81	-	-	-	MER1119450	subfamily_S9C_non-peptidase_homologues_S09C_S09.UNC	1.83e-154	-	-	-	-	-	IPR016163;_IPR016161;_IPR016162;_IPR029510;_IPR015590	Aldehyde_dehydrogenase,_C-terminal;_Aldehyde/histidinol_dehydrogenase;_Aldehyde_dehydrogenase,_N-terminal;_Aldehyde_dehydrogenase,_glutamic_acid_active_site;_Aldehyde_dehydrogenase_domain	PF00171	Aldehyde_dehydrogenase_family	PCJ11148.1_aldehyde_dehydrogenase_family_protein_[Candidatus_Marinimicrobia_bacterium]	2.7e-217	72.6	2026760	Bacteria,Candidatus_Marinimicrobia,Candidatus_Marinimicrobia_bacteriumFCB_group,
adh		BS13_bin1._02780	BS13_bin1._53	Long-chain-alcohol_dehydrogenase_1	COG1454	Alcohol_dehydrogenase__class_IV	9.6e-114	K00001	E1.1.1.1,_adh;_alcohol_dehydrogenase_[EC:1.1.1.1]	PF00465	Iron-containing_alcohol_dehydrogenase_	1.6e-92	TIGR02638	lactaldehyde_reductase	1.1.1.77	1.7e-55	-	-	-	-	-	-	-	-	-	-	-	IPR018211;_IPR001670;_IPR039697	Alcohol_dehydrogenase,_iron-type,_conserved_site;_Alcohol_dehydrogenase,_iron-type/glycerol_dehydrogenase_GldA;_Iron-type_alcohol_dehydrogenase-like	PF00465	Iron-containing_alcohol_dehydrogenase	WP_094552186.1_iron-containing_alcohol_dehydrogenase_[Petroclostridium_xylanilyticum]	2.5e-125	58.1	1792311	Bacteria,Firmicutes,Clostridia,Clostridiales,Hungateiclostridiaceae,Petroclostridium,Petroclostridium_xylanilyticumTerrabacteria_group,
adhP		BS13_bin1._16720	BS13_bin1._226	putative_alcohol_dehydrogenase_AdhA	COG1064	D-arabinose_1-dehydrogenase__Zn-dependent_alcohol_dehydrogenase_family	6.3e-106	K13953	adhP;_alcohol_dehydrogenase,_propanol-preferring_[EC:1.1.1.1]	PF08240	Alcohol_dehydrogenase_GroES-like_domain	3.8e-35	TIGR02822	zinc-binding_alcohol_dehydrogenase_family_protein	1.-.-.-	5.6e-100	-	-	-	MER0419926	subfamily_A1A_unassigned_peptidases_A01A_A01.UPA	6.66e-30	-	-	-	-	-	IPR036291;_IPR014187;_IPR013149;_IPR011032;_IPR020843;_IPR013154	NAD(P)-binding_domain_superfamily;_Alcohol_dehydrogenase,_zinc-binding_type_2;_Alcohol_dehydrogenase,_C-terminal;_GroES-like_superfamily;_Polyketide_synthase,_enoylreductase_domain;_Alcohol_dehydrogenase,_N-terminal	PF00107;_PF08240	Zinc-binding_dehydrogenase;_Alcohol_dehydrogenase_GroES-like_domain	WP_107561116.1_zinc-binding_alcohol_dehydrogenase_family_protein_[Candidatus_Methylomirabilis_sp._Zug]	1.3e-106	54.1	-	-
adads		BS13_bin1._03980	BS13_bin1._81	Acyl-CoA_dehydrogenase,_short-chain_specific	COG1960	Acyl-CoA_dehydrogenase_related_to_the_alkylation_response_protein_AidB	7.9e-129	K00248	ACADS,_bcd;_butyryl-CoA_dehydrogenase_[EC:1.3.8.1]	PF00441	Acyl-CoA_dehydrogenase,_C-terminal_domain	1.7e-50	TIGR03207	cyclohexanecarboxyl-CoA_dehydrogenase	1.1.1.-	1.1e-70	-	-	-	MER0178133	subfamily_S1A_unassigned_peptidases_S01A_S01.UPA	5.62e-77	-	-	-	-	-	IPR037069;_IPR006089;_IPR013786;_IPR006091;_IPR036250;_IPR009100;_IPR009075	Acyl-CoA_dehydrogenase/oxidase,_N-terminal_domain_superfamily;_Acyl-CoA_dehydrogenase,_conserved_site;_Acyl-CoA_dehydrogenase/oxidase,_N-terminal;_Acyl-CoA_oxidase/dehydrogenase,_central_domain;_Acyl-CoA_dehydrogenase-like,_C-terminal;_Acyl-CoA_dehydrogenase/oxidase,_N-terminal_and_middle_domain_superfamily;_Acyl-CoA_dehydrogenase/oxidase_C-terminal	PF02771;_PF02770;_PF00441	Acyl-CoA_dehydrogenase,_N-terminal_domain;_Acyl-CoA_dehydrogenase,_middle_domain;_Acyl-CoA_dehydrogenase,_C-terminal_domain	PCJ13864.1_acyl-CoA_dehydrogenase_[Candidatus_Marinimicrobia_bacterium]	8.5e-163	75.3	2026760	Bacteria,Candidatus_Marinimicrobia,Candidatus_Marinimicrobia_bacteriumFCB_group,
		BS13_bin1._11370	BS13_bin1._165	Biotin_carboxylase	COG4770	Acetyl/propionyl-CoA_carboxylase__alpha_subunit	1.1e-138	K01965	PCCA,_pccA;_propionyl-CoA_carboxylase_alpha_chain_[EC:6.4.1.3]	PF02786	Carbamoyl-phosphate_synthase_L_chain,_ATP_binding_domain	3.8e-74	TIGR00514	acetyl-CoA_carboxylase,_biotin_carboxylase_subunit	6.3.4.14	2.7e-180	-	-	-	MER0287028	family_M2_non-peptidase_homologues_M02_M02.UNW	8.56e-96	-	-	-	-	-	IPR005479;_IPR005482;_IPR011054;_IPR016185;_IPR011764;_IPR011761;_IPR005481	Carbamoyl-phosphate_synthetase_large_subunit-like,_ATP-binding_domain;_Biotin_carboxylase,_C-terminal;_Rudiment_single_hybrid_motif;_Pre-ATP-grasp_domain_superfamily;_Biotin_carboxylation_domain;_ATP-grasp_fold;_Biotin_carboxylase-like,_N-terminal_domain	PF02785;_PF02786;_PF00289	Biotin_carboxylase_C-terminal_domain;_Carbamoyl-phosphate_synthase_L_chain,_ATP_binding_domain;_Biotin_carboxylase,_N-terminal_domain	PCJ14034.1_hypothetical_protein_COA98_01055_[Candidatus_Marinimicrobia_bacterium]	2.1e-169	60.5	2026760	Bacteria,Candidatus_Marinimicrobia,Candidatus_Marinimicrobia_bacteriumFCB_group,
		BS13_bin1._11590	BS13_bin1._167	Propionyl-CoA_carboxylase_beta_chain	COG4799	Acetyl-CoA_carboxylase__carboxyltransferase_component	1.9e-210	K01966	PCCB,_pccB;_propionyl-CoA_carboxylase_beta_chain_[EC:6.4.1.3_2.1.3.15]	PF01039	Carboxyl_transferase_domain	2.9e-193	TIGR01117	methylmalonyl-CoA_decarboxylase_alpha_subunit	4.1.1.41	6.2e-245	-	-	-	MER0303033	subfamily_M20A_unassigned_peptidases_M20A_M20.UPA	2.05e-165	3.B.1.1.5	0	-	-	-	IPR011762;_IPR011763;_IPR029045;_IPR034733	Acetyl-coenzyme_A_carboxyltransferase,_N-terminal;_Acetyl-coenzyme_A_carboxyltransferase,_C-terminal;_ClpP/crotonase-like_domain_superfamily;_Acetyl-CoA_carboxylase	PF01039	Carboxyl_transferase_domain	PCJ13265.1_methylmalonyl-CoA_carboxyltransferase_[Candidatus_Marinimicrobia_bacterium]	4.9e-238	77	2026760	Bacteria,Candidatus_Marinimicrobia,Candidatus_Marinimicrobia_bacteriumFCB_group,
Propanoate metabolism
acss		BS13_bin1._15470	BS13_bin1._213	Acetyl-coenzyme_A_synthetase	COG0365	Acyl-coenzyme_A_synthetase/AMP-(fatty)_acid_ligase	4.6e-254	K01895	ACSS,_acs;_acetyl-CoA_synthetase_[EC:6.2.1.1]	PF00501	AMP-binding_enzyme	1.3e-87	TIGR02188	acetate--CoA_ligase	6.2.1.1	7.3e-292	-	-	-	MER0922274	subfamily_M16B_non-peptidase_homologues_M16B_M16.UNB	1.04e-34	4.C.1.1.7	6.64e-21	-	-	-	IPR025110;_IPR032387;_IPR020845;_IPR011904;_IPR000873	AMP-binding_enzyme,_C-terminal_domain;_Acetyl-coenzyme_A_synthetase,_N-terminal_domain;_AMP-binding,_conserved_site;_Acetate-CoA_ligase;_AMP-dependent_synthetase/ligase	PF13193;_PF16177;_PF00501	AMP-binding_enzyme_C-terminal_domain;_Acetyl-coenzyme_A_synthetase_N-terminus;_AMP-binding_enzyme	OUW78685.1_acetate--CoA_ligase_[bacterium_TMED217]	1.1e-295	73.6	1986780	Bacteriabacterium_TMED217,_(miscellaneous)
acdA		BS13_bin1._11490	BS13_bin1._167	Protein_lysine_acetyltransferase_Pka	COG0045	Succinyl-CoA_synthetase__beta_subunit	6.5e-145	K01905	acdA;_acetate---CoA_ligase_(ADP-forming)_subunit_alpha_[EC:6.2.1.13]	PF13549	ATP-grasp_domain	1.5e-67	TIGR02717	acetyl_coenzyme_A_synthetase_(ADP_forming),_alpha_domain	6.2.1.13	1.3e-147	-	-	-	-	-	-	-	-	-	-	-	IPR032875;_IPR016102;_IPR003781;_IPR013815;_IPR011761;_IPR036291	Succinyl-CoA_synthetase-like,_flavodoxin_domain;_Succinyl-CoA_synthetase-like;_CoA-binding;_ATP-grasp_fold,_subdomain_1;_ATP-grasp_fold;_NAD(P)-binding_domain_superfamily	PF13549;_PF13607;_PF13380	ATP-grasp_domain;_Succinyl-CoA_ligase_like_flavodoxin_domain;_CoA_binding_domain	KPK93678.1_hypothetical_protein_AMJ94_02835_[Deltaproteobacteria_bacterium_SM23_61]	8.5e-249	59.8	1703399	Bacteria,Proteobacteria,DeltaproteobacteriaDeltaproteobacteria_bacterium_SM23_61unclassified_Deltaproteobacteria,unclassified_Deltaproteobacteria_(miscellaneous),delta/epsilon_subdivisions,
acdB		BS13_bin1._07170	BS13_bin1._119	Protein_lysine_acetyltransferase_Pat	COG0045	Succinyl-CoA_synthetase__beta_subunit	4e-131	K22224	acdB;_acetate---CoA_ligase_(ADP-forming)_subunit_beta_[EC:6.2.1.13]	PF13549	ATP-grasp_domain	4e-56	TIGR02717	acetyl_coenzyme_A_synthetase_(ADP_forming),_alpha_domain	6.2.1.13	4.6e-136	-	-	-	-	-	-	-	-	-	-	-	IPR032875;_IPR016102;_IPR036291;_IPR003781;_IPR013815	Succinyl-CoA_synthetase-like,_flavodoxin_domain;_Succinyl-CoA_synthetase-like;_NAD(P)-binding_domain_superfamily;_CoA-binding;_ATP-grasp_fold,_subdomain_1	PF13607;_PF13549;_PF13380	Succinyl-CoA_ligase_like_flavodoxin_domain;_ATP-grasp_domain;_CoA_binding_domain	KYK30444.1_CoA-binding_protein_[Euryarchaeota_archaeon_SG8-5]	3e-198	49.4	1803822	Archaea,Euryarchaeota,Euryarchaeota_archaeon_SG8-5unclassified_Euryarchaeota,unclassified_Euryarchaeota_(miscellaneous)
pccA		BS13_bin1._11370	BS13_bin1._165	Biotin_carboxylase	COG4770	Acetyl/propionyl-CoA_carboxylase__alpha_subunit	1.1e-138	K01965	PCCA,_pccA;_propionyl-CoA_carboxylase_alpha_chain_[EC:6.4.1.3]	PF02786	Carbamoyl-phosphate_synthase_L_chain,_ATP_binding_domain	3.8e-74	TIGR00514	acetyl-CoA_carboxylase,_biotin_carboxylase_subunit	6.3.4.14	2.7e-180	-	-	-	MER0287028	family_M2_non-peptidase_homologues_M02_M02.UNW	8.56e-96	-	-	-	-	-	IPR005479;_IPR005482;_IPR011054;_IPR016185;_IPR011764;_IPR011761;_IPR005481	Carbamoyl-phosphate_synthetase_large_subunit-like,_ATP-binding_domain;_Biotin_carboxylase,_C-terminal;_Rudiment_single_hybrid_motif;_Pre-ATP-grasp_domain_superfamily;_Biotin_carboxylation_domain;_ATP-grasp_fold;_Biotin_carboxylase-like,_N-terminal_domain	PF02785;_PF02786;_PF00289	Biotin_carboxylase_C-terminal_domain;_Carbamoyl-phosphate_synthase_L_chain,_ATP_binding_domain;_Biotin_carboxylase,_N-terminal_domain	PCJ14034.1_hypothetical_protein_COA98_01055_[Candidatus_Marinimicrobia_bacterium]	2.1e-169	60.5	2026760	Bacteria,Candidatus_Marinimicrobia,Candidatus_Marinimicrobia_bacteriumFCB_group,
pccB		BS13_bin1._11590	BS13_bin1._167	Propionyl-CoA_carboxylase_beta_chain	COG4799	Acetyl-CoA_carboxylase__carboxyltransferase_component	1.9e-210	K01966	PCCB,_pccB;_propionyl-CoA_carboxylase_beta_chain_[EC:6.4.1.3_2.1.3.15]	PF01039	Carboxyl_transferase_domain	2.9e-193	TIGR01117	methylmalonyl-CoA_decarboxylase_alpha_subunit	4.1.1.41	6.2e-245	-	-	-	MER0303033	subfamily_M20A_unassigned_peptidases_M20A_M20.UPA	2.05e-165	3.B.1.1.5	0	-	-	-	IPR011762;_IPR011763;_IPR029045;_IPR034733	Acetyl-coenzyme_A_carboxyltransferase,_N-terminal;_Acetyl-coenzyme_A_carboxyltransferase,_C-terminal;_ClpP/crotonase-like_domain_superfamily;_Acetyl-CoA_carboxylase	PF01039	Carboxyl_transferase_domain	PCJ13265.1_methylmalonyl-CoA_carboxyltransferase_[Candidatus_Marinimicrobia_bacterium]	4.9e-238	77	2026760	Bacteria,Candidatus_Marinimicrobia,Candidatus_Marinimicrobia_bacteriumFCB_group,
MCEE		BS13_bin1._09400	BS13_bin1._149	hypothetical_protein	COG0346	Catechol_2_3-dioxygenase_or_other_lactoylglutathione_lyase_family_enzyme	7.5e-29	K05606	MCEE,_epi;_methylmalonyl-CoA/ethylmalonyl-CoA_epimerase_[EC:5.1.99.1]	PF13669	Glyoxalase/Bleomycin_resistance_protein/Dioxygenase_superfamily	2.9e-20	TIGR03081	methylmalonyl-CoA_epimerase	5.1.99.1	7.9e-43	-	-	-	MER0058277	family_S33_unassigned_peptidases_S33_S33.UPW	7.98e-28	-	-	-	-	-	IPR037523;_IPR017515;_IPR029068	Vicinal_oxygen_chelate_(VOC)_domain;_Methylmalonyl-CoA_epimerase;_Glyoxalase/Bleomycin_resistance_protein/Dihydroxybiphenyl_dioxygenase	PF13669	Glyoxalase/Bleomycin_resistance_protein/Dioxygenase_superfamily	PCJ14150.1_methylmalonyl-CoA_epimerase_[Candidatus_Marinimicrobia_bacterium]	3.1e-46	68.4	2026760	Bacteria,Candidatus_Marinimicrobia,Candidatus_Marinimicrobia_bacteriumFCB_group,
mcmA2		BS13_bin1._11580	BS13_bin1._167	Methylmalonyl-CoA_mutase	COG2185	Methylmalonyl-CoA_mutase__C-terminal_domain/subunit_(cobalamin-binding)	2.7e-50	K01849	E5.4.99.2B,_mcmA2;_methylmalonyl-CoA_mutase,_C-terminal_domain_[EC:5.4.99.2]	PF02310	B12_binding_domain	2.3e-21	TIGR00640	methylmalonyl-CoA_mutase_C-terminal_domain	-	1.2e-51	-	-	-	-	-	-	-	-	-	-	-	IPR006159;_IPR006158;_IPR036724	Methylmalonyl-CoA_mutase,_C-terminal;_Cobalamin_(vitamin_B12)-binding_domain;_Cobalamin-binding_domain_superfamily	PF02310	B12_binding_domain	PCJ13273.1_methylmalonyl-CoA_mutase_[Candidatus_Marinimicrobia_bacterium]	4.4e-56	79.9	2026760	Bacteria,Candidatus_Marinimicrobia,Candidatus_Marinimicrobia_bacteriumFCB_group,
mcmA1		BS13_bin1._11340	BS13_bin1._165	Methylmalonyl-CoA_mutase	COG1884	Methylmalonyl-CoA_mutase__N-terminal_domain/subunit	1.3e-192	K01848	E5.4.99.2A,_mcmA1;_methylmalonyl-CoA_mutase,_N-terminal_domain_[EC:5.4.99.2]	PF01642	Methylmalonyl-CoA_mutase	6.2e-216	TIGR00641	methylmalonyl-CoA_mutase_N-terminal_domain	5.4.99.-	3.4e-237	-	-	-	-	-	-	-	-	-	-	-	IPR016176;_IPR006099;_IPR006098	Cobalamin_(vitamin_B12)-dependent_enzyme,_catalytic;_Methylmalonyl-CoA_mutase,_alpha/beta_chain,_catalytic;_Methylmalonyl-CoA_mutase,_alpha_chain,_catalytic	PF01642	Methylmalonyl-CoA_mutase	PCJ14036.1_methylmalonyl-CoA_mutase_[Candidatus_Marinimicrobia_bacterium]	4.4e-199	72.2	2026760	Bacteria,Candidatus_Marinimicrobia,Candidatus_Marinimicrobia_bacteriumFCB_group,
		BS13_bin1._16520	BS13_bin1._226	Succinate--CoA_ligase_[ADP-forming]_subunit_beta	COG0045	Succinyl-CoA_synthetase__beta_subunit	6.2e-129	K01903	sucC;_succinyl-CoA_synthetase_beta_subunit_[EC:6.2.1.5]	PF08442	ATP-grasp_domain	1.7e-78	TIGR01016	succinate-CoA_ligase,_beta_subunit	6.2.1.-	3.7e-158	-	-	-	MER1133817	ZK353.6_	7.02e-51	-	-	-	-	-	IPR005809;_IPR016102;_IPR011761;_IPR017866;_IPR013815;_IPR005811;_IPR013650	Succinate--CoA_synthetase,_beta_subunit;_Succinyl-CoA_synthetase-like;_ATP-grasp_fold;_Succinyl-CoA_synthetase,_beta_subunit,_conserved_site;_ATP-grasp_fold,_subdomain_1;_ATP-citrate_lyase/succinyl-CoA_ligase;_ATP-grasp_fold,_succinyl-CoA_synthetase-type	PF00549;_PF08442	CoA-ligase;_ATP-grasp_domain	PCJ13448.1_ADP-forming_succinate--CoA_ligase_subunit_beta_[Candidatus_Marinimicrobia_bacterium]	8.4e-158	74.8	2026760	Bacteria,Candidatus_Marinimicrobia,Candidatus_Marinimicrobia_bacteriumFCB_group,
		BS13_bin1._16530	BS13_bin1._226	Succinate--CoA_ligase_[ADP-forming]_subunit_alpha	COG0074	Succinyl-CoA_synthetase__alpha_subunit	4.1e-117	K01902	sucD;_succinyl-CoA_synthetase_alpha_subunit_[EC:6.2.1.5]	PF02629	CoA_binding_domain	9.2e-29	TIGR01019	succinate-CoA_ligase,_alpha_subunit	6.2.1.-	8.5e-134	-	-	-	MER0759990	family_I8_unassigned_peptidase_inhibitors_I08_I08.UPW	2.18e-92	-	-	-	-	-	IPR005810;_IPR016102;_IPR036291;_IPR003781;_IPR033847;_IPR017440;_IPR005811	Succinyl-CoA_ligase,_alpha_subunit;_Succinyl-CoA_synthetase-like;_NAD(P)-binding_domain_superfamily;_CoA-binding;_ATP-citrate_lyase/succinyl-CoA_ligase,_conserved_site;_ATP-citrate_lyase/succinyl-CoA_ligase,_active_site;_ATP-citrate_lyase/succinyl-CoA_ligase	PF02629;_PF00549	CoA_binding_domain;_CoA-ligase	PCJ13447.1_succinate--CoA_ligase_subunit_alpha_[Candidatus_Marinimicrobia_bacterium]	3.2e-117	72.3	2026760	Bacteria,Candidatus_Marinimicrobia,Candidatus_Marinimicrobia_bacteriumFCB_group,
Butanoate metabolism
ACADS		BS13_bin1._03980	BS13_bin1._81	Acyl-CoA_dehydrogenase,_short-chain_specific	COG1960	Acyl-CoA_dehydrogenase_related_to_the_alkylation_response_protein_AidB	7.9e-129	K00248	ACADS,_bcd;_butyryl-CoA_dehydrogenase_[EC:1.3.8.1]	PF00441	Acyl-CoA_dehydrogenase,_C-terminal_domain	1.7e-50	TIGR03207	cyclohexanecarboxyl-CoA_dehydrogenase	1.1.1.-	1.1e-70	-	-	-	MER0178133	subfamily_S1A_unassigned_peptidases_S01A_S01.UPA	5.62e-77	-	-	-	-	-	IPR037069;_IPR006089;_IPR013786;_IPR006091;_IPR036250;_IPR009100;_IPR009075	Acyl-CoA_dehydrogenase/oxidase,_N-terminal_domain_superfamily;_Acyl-CoA_dehydrogenase,_conserved_site;_Acyl-CoA_dehydrogenase/oxidase,_N-terminal;_Acyl-CoA_oxidase/dehydrogenase,_central_domain;_Acyl-CoA_dehydrogenase-like,_C-terminal;_Acyl-CoA_dehydrogenase/oxidase,_N-terminal_and_middle_domain_superfamily;_Acyl-CoA_dehydrogenase/oxidase_C-terminal	PF02771;_PF02770;_PF00441	Acyl-CoA_dehydrogenase,_N-terminal_domain;_Acyl-CoA_dehydrogenase,_middle_domain;_Acyl-CoA_dehydrogenase,_C-terminal_domain	PCJ13864.1_acyl-CoA_dehydrogenase_[Candidatus_Marinimicrobia_bacterium]	8.5e-163	75.3	2026760	Bacteria,Candidatus_Marinimicrobia,Candidatus_Marinimicrobia_bacteriumFCB_group,
crt		BS13_bin1._09420	BS13_bin1._149	Short-chain-enoyl-CoA_hydratase	COG1024	Enoyl-CoA_hydratase/carnithine_racemase	3e-71	K01715	crt;_enoyl-CoA_hydratase_[EC:4.2.1.17]	PF00378	Enoyl-CoA_hydratase/isomerase	1.6e-68	TIGR02280	phenylacetate_degradation_probable_enoyl-CoA_hydratase_PaaB	4.2.1.17	1.5e-46	-	-	-	MER1073108	subfamily_S49C_non-peptidase_homologues_S49C_S49.UNC	3.69e-78	-	-	-	-	-	IPR018376;_IPR014748;_IPR029045;_IPR001753	Enoyl-CoA_hydratase/isomerase,_conserved_site;_Enoyl-CoA_hydratase,_C-terminal;_ClpP/crotonase-like_domain_superfamily;_Enoyl-CoA_hydratase/isomerase	PF00378	Enoyl-CoA_hydratase/isomerase	BAT71750.1_3-hydroxybutyryl-CoA_dehydratase_[Thermosulfidibacter_takaii_ABI70S6]	8.2e-77	60.1	1298851	Bacteria,Aquificae,Aquificae,AquificalesThermosulfidibacter,Thermosulfidibacter_takaiiAquificales_genera_incertae_sedis,Thermosulfidibacter_takaii_ABI70S6
fadN		BS13_bin1._14770	BS13_bin1._208	putative_3-hydroxyacyl-CoA_dehydrogenase	COG1024	Enoyl-CoA_hydratase/carnithine_racemase	5.1e-191	K07516	fadN;_3-hydroxyacyl-CoA_dehydrogenase_[EC:1.1.1.35]	PF02737	3-hydroxyacyl-CoA_dehydrogenase,_NAD_binding_domain	1e-42	TIGR02437	fatty_oxidation_complex,_alpha_subunit_FadB	4.2.1.17	2.1e-46	-	-	-	-	-	-	-	-	-	-	-	IPR008927;_IPR006176;_IPR029045;_IPR006108;_IPR032259;_IPR013328;_IPR036291	6-phosphogluconate_dehydrogenase-like,_C-terminal_domain_superfamily;_3-hydroxyacyl-CoA_dehydrogenase,_NAD_binding;_ClpP/crotonase-like_domain_superfamily;_3-hydroxyacyl-CoA_dehydrogenase,_C-terminal;_Enoyl-CoA_hydratase/isomerase,__HIBYL-CoA-H_type;_6-phosphogluconate_dehydrogenase,_domain_2;_NAD(P)-binding_domain_superfamily	PF02737;_PF00725;_PF16113	3-hydroxyacyl-CoA_dehydrogenase,_NAD_binding_domain;_3-hydroxyacyl-CoA_dehydrogenase,_C-terminal_domain;_Enoyl-CoA_hydratase/isomerase	PCJ49678.1_3-hydroxyacyl-CoA_dehydrogenase_[Candidatus_Marinimicrobia_bacterium]	0	71.8	2026760	Bacteria,Candidatus_Marinimicrobia,Candidatus_Marinimicrobia_bacteriumFCB_group,
atoB		BS13_bin1._03250	BS13_bin1._66	putative_acetyl-CoA_acyltransferase	COG0183	Acetyl-CoA_acetyltransferase	4.5e-132	K00626	E2.3.1.9,_atoB;_acetyl-CoA_C-acetyltransferase_[EC:2.3.1.9]	PF00108	Thiolase,_N-terminal_domain	3.1e-26	TIGR01930	acetyl-CoA_C-acyltransferase	2.3.1.16	6.3e-30	-	-	-	-	-	-	-	-	-	-	-	IPR002155;_IPR016039;_IPR020617;_IPR020616	Thiolase;_Thiolase-like;_Thiolase,_C-terminal;_Thiolase,_N-terminal	PF02803;_PF00108	Thiolase,_C-terminal_domain;_Thiolase,_N-terminal_domain	KPJ54231.1_acetyl-CoA_acetyltransferase_[candidate_division_TA06_bacterium_DG_24]	3.8e-171	75.5	1703770	Bacteriacandidate_division_TA06_bacterium_DG_24,candidate_division_TA06,
Pyruvate metabolism
oadB		BS13_bin1._15510	BS13_bin1._214	Glutaconyl-CoA_decarboxylase_subunit_beta	COG1883	Na+-transporting_methylmalonyl-CoA/oxaloacetate_decarboxylase__beta_subunit	6.4e-107	K01572	oadB;_oxaloacetate_decarboxylase,_beta_subunit_[EC:4.1.1.112]	PF03977	Na+-transporting_oxaloacetate_decarboxylase_beta_subunit	6.6e-144	TIGR01109	sodium_ion-translocating_decarboxylase,_beta_subunit	-	1e-136	-	-	-	-	-	-	3.B.1.1.5	3.92e-129	-	-	-	IPR005661	Na+-transporting_methylmalonyl-CoA/oxaloacetate_decarboxylase,_beta_subunit	PF03977	Na+-transporting_oxaloacetate_decarboxylase_beta_subunit	OGL47640.1_glutaconyl-CoA_decarboxylase_subunit_beta_[Candidatus_Schekmanbacteria_bacterium_RBG_13_48_7]	1.6e-166	83.4	1817878	Bacteria,Candidatus_Schekmanbacteria,Candidatus_Schekmanbacteria_bacterium_RBG_13_48_7
pycB		BS13_bin1._15520	BS13_bin1._214	Methylmalonyl-CoA_carboxyltransferase_5S_subunit	COG0511	Biotin_carboxyl_carrier_protein	3.2e-119	K01960	pycB;_pyruvate_carboxylase_subunit_B_[EC:6.4.1.1]	PF02436	Conserved_carboxylase_domain	3.6e-23	TIGR01108	oxaloacetate_decarboxylase_alpha_subunit	4.1.1.3	3.6e-79	-	-	-	-	-	-	3.B.1.1.6	6.27e-49	-	-	-	IPR003379;_IPR000891;_IPR013785;_IPR000089;_IPR001882;_IPR011053	Carboxylase,_conserved_domain;_Pyruvate_carboxyltransferase;_Aldolase-type_TIM_barrel;_Biotin/lipoyl_attachment;_Biotin-binding_site;_Single_hybrid_motif	PF02436;_PF00364;_PF00682	Conserved_carboxylase_domain;_Biotin-requiring_enzyme;_HMGL-like	PKK84898.1_biotin_attachment_protein_[candidate_division_Zixibacteria_bacterium_HGW-Zixibacteria-1]	1.4e-268	73.5	2013855	Bacteria,candidate_division_Zixibacteria,candidate_division_Zixibacteria_bacterium_HGW-Zixibacteria-1FCB_group,
pycA		BS13_bin1._01110	BS13_bin1._17	Acetyl-/propionyl-coenzyme_A_carboxylase_alpha_chain	COG0439	Biotin_carboxylase	1.1e-154	K01959	pycA;_pyruvate_carboxylase_subunit_A_[EC:6.4.1.1]	PF02786	Carbamoyl-phosphate_synthase_L_chain,_ATP_binding_domain	5.6e-79	TIGR00514	acetyl-CoA_carboxylase,_biotin_carboxylase_subunit	6.3.4.14	5e-194	-	-	-	MER0287028	family_M2_non-peptidase_homologues_M02_M02.UNW	1.34e-109	-	-	-	-	-	IPR005481;_IPR005479;_IPR011054;_IPR004549;_IPR016185;_IPR005482;_IPR011761;_IPR011764	Biotin_carboxylase-like,_N-terminal_domain;_Carbamoyl-phosphate_synthetase_large_subunit-like,_ATP-binding_domain;_Rudiment_single_hybrid_motif;_Acetyl-CoA_carboxylase,_biotin_carboxylase;_Pre-ATP-grasp_domain_superfamily;_Biotin_carboxylase,_C-terminal;_ATP-grasp_fold;_Biotin_carboxylation_domain	PF00289;_PF02785;_PF02786	Biotin_carboxylase,_N-terminal_domain;_Biotin_carboxylase_C-terminal_domain;_Carbamoyl-phosphate_synthase_L_chain,_ATP_binding_domain	KPL05034.1_pyruvate_carboxylase_subunit_A_[candidate_division_Zixibacteria_bacterium_SM1_73]	4.1e-189	65.1	1703424	Bacteria,candidate_division_Zixibacteria,candidate_division_Zixibacteria_bacterium_SM1_73FCB_group,
liuC		BS13_bin1._01120	BS13_bin1._17	putative_enoyl-CoA_hydratase_echA8	COG1024	Enoyl-CoA_hydratase/carnithine_racemase	7.9e-64	K13766	liuC;_methylglutaconyl-CoA_hydratase_[EC:4.2.1.18]	PF00378	Enoyl-CoA_hydratase/isomerase	1.9e-61	TIGR01929	naphthoate_synthase	4.1.3.36	1.2e-48	-	-	-	MER1072352	subfamily_S49C_non-peptidase_homologues_S49C_S49.UNC	8.74e-51	-	-	-	-	-	IPR001753;_IPR014748;_IPR029045	Enoyl-CoA_hydratase/isomerase;_Enoyl-CoA_hydratase,_C-terminal;_ClpP/crotonase-like_domain_superfamily	PF00378	Enoyl-CoA_hydratase/isomerase	KPL14641.1_hypothetical_protein_AMJ74_02995_[candidate_division_WOR_3_bacterium_SM1_77]	2.1e-96	67.6	1703778	Bacteria,candidate_division_WOR-3,candidate_division_WOR_3_bacterium_SM1_77
pycB		BS13_bin1._11360	BS13_bin1._165	Glutaconyl-CoA_decarboxylase_subunit_gamma	COG4770	Acetyl/propionyl-CoA_carboxylase__alpha_subunit	1.6e-12	K01960	pycB;_pyruvate_carboxylase_subunit_B_[EC:6.4.1.1]	PF00364	Biotin-requiring_enzyme	6.9e-18	-	-	-	-	-	-	-	-	-	-	-	-	-	-	-	IPR000089;_IPR001882;_IPR011053	Biotin/lipoyl_attachment;_Biotin-binding_site;_Single_hybrid_motif	PF00364	Biotin-requiring_enzyme	PCJ14063.1_hypothetical_protein_COA98_01060_[Candidatus_Marinimicrobia_bacterium]	1e-14	32.1	2026760	Bacteria,Candidatus_Marinimicrobia,Candidatus_Marinimicrobia_bacteriumFCB_group,
PCCA		BS13_bin1._11370	BS13_bin1._165	Biotin_carboxylase	COG4770	Acetyl/propionyl-CoA_carboxylase__alpha_subunit	1.1e-138	K01965	PCCA,_pccA;_propionyl-CoA_carboxylase_alpha_chain_[EC:6.4.1.3]	PF02786	Carbamoyl-phosphate_synthase_L_chain,_ATP_binding_domain	3.8e-74	TIGR00514	acetyl-CoA_carboxylase,_biotin_carboxylase_subunit	6.3.4.14	2.7e-180	-	-	-	MER0287028	family_M2_non-peptidase_homologues_M02_M02.UNW	8.56e-96	-	-	-	-	-	IPR005479;_IPR005482;_IPR011054;_IPR016185;_IPR011764;_IPR011761;_IPR005481	Carbamoyl-phosphate_synthetase_large_subunit-like,_ATP-binding_domain;_Biotin_carboxylase,_C-terminal;_Rudiment_single_hybrid_motif;_Pre-ATP-grasp_domain_superfamily;_Biotin_carboxylation_domain;_ATP-grasp_fold;_Biotin_carboxylase-like,_N-terminal_domain	PF02785;_PF02786;_PF00289	Biotin_carboxylase_C-terminal_domain;_Carbamoyl-phosphate_synthase_L_chain,_ATP_binding_domain;_Biotin_carboxylase,_N-terminal_domain	PCJ14034.1_hypothetical_protein_COA98_01055_[Candidatus_Marinimicrobia_bacterium]	2.1e-169	60.5	2026760	Bacteria,Candidatus_Marinimicrobia,Candidatus_Marinimicrobia_bacteriumFCB_group,
maeB		BS13_bin1._00780	BS13_bin1._13	NADP-dependent_malic_enzyme	COG0280	Phosphotransacetylase	2.7e-266	K00029	E1.1.1.40,_maeB;_malate_dehydrogenase_(oxaloacetate-decarboxylating)(NADP+)_[EC:1.1.1.40]	PF01515	Phosphate_acetyl/butaryl_transferase	1.8e-105	TIGR00651	phosphate_acetyltransferase	2.3.1.8	1.6e-82	-	-	-	MER0443397	GMP_synthase_C26_C26.957	2.06e-46	-	-	WP_014015846.1	[FeFe]_Group_A1	2.27e-59	IPR015884;_IPR012188;_IPR012301;_IPR012302;_IPR037062;_IPR002505;_IPR036291	Malic_enzyme,_conserved_site;_NAD(P)-dependent_malic_enzyme;_Malic_enzyme,_N-terminal_domain;_Malic_enzyme,_NAD-binding;_Malic_enzyme,_N-terminal_domain_superfamily;_Phosphate_acetyl/butaryl_transferase;_NAD(P)-binding_domain_superfamily	PF03949;_PF00390;_PF01515	Malic_enzyme,_NAD_binding_domain;_Malic_enzyme,_N-terminal_domain;_Phosphate_acetyl/butaryl_transferase	OIO63234.1_phosphate_acetyltransferase_[Candidatus_Marinimicrobia_bacterium_CG1_02_48_14]	3e-297	67.2	1805240	Bacteria,Candidatus_Marinimicrobia,Candidatus_Marinimicrobia_bacterium_CG1_02_48_14FCB_group,
