# Supplementary material for: A diverse uncultivated microbial community is responsible for organic matter degradation in the Black Sea sulphidic zone
Source: Environ Microbiol. 2020 Jan 13;23(6):2709–28. doi: 10.1111/1462-2920.14902 (PMC8359207; doi:10.1111/1462-2920.14902)
Supplement: Supplementary file 3 — Supplementary Table 9. All annotated genes in order by contigs for bacterial MAGs Supplementary Table 10. All annotated genes in order by contigs for archaeal MAGs [file EMI-23-2709-s003.xlsx]

## Sheet: Bacteria_annotations
Supplementary Table 9. All annotated genes in order by contigs for bacterial MAGs
accession	BinID	Contig	OldContig	OldLength	Proteinlength	SignalP	Prokka	cogs	cogs_Description	cogs_evalue	KO	GeneID	PFAM_hmm	PFAM_description	Pfam_Evalue	TIRGR	TIGR_description	EC	TIGR_Evalue	CAZy	CAZy_evalue	Description	HMerops	MeropsDescr	Merops_evalue	TDBD_ID	TPDB_evalue	HydDB	Description	HydDB_evalue	PFAM	PFAMdescription	IPR	IPRdescription	TopHit	E_value	PecID	TaxID	TaxString
BS13_bin1._00010	BS13_bin1.	BS13_bin1._1	BS13_bin1_c20806	5176	87		hypothetical_protein	-	-	-	-	-	-	-	-	-	-	-	-	-	-	-	-	-	-	-	-	-	-	-	IPR001387;_IPR010982	Cro/C1-type_helix-turn-helix_domain;_Lambda_repressor-like,_DNA-binding_domain_superfamily	PF01381	Helix-turn-helix	-	-	-	-	-
BS13_bin1._00020	BS13_bin1.	BS13_bin1._1	BS13_bin1_c20806	5176	389		putative_protein	COG1373	Predicted_ATPase__AAA+_superfamily	1.3e-110	K07133	K07133;_uncharacterized_protein	PF13635	Domain_of_unknown_function_(DUF4143)	7.7e-31	-	-	-	-	-	-	-	-	-	-	-	-	-	-	-	IPR027417;_IPR025420;_IPR011335	P-loop_containing_nucleoside_triphosphate_hydrolase;_Domain_of_unknown_function_DUF4143;_Restriction_endonuclease__type_II-like	PF13173;_PF13635	AAA_domain;_Domain_of_unknown_function_(DUF4143)	PKM99557.1_AAA_family_ATPase_[Elusimicrobia_bacterium_HGW-Elusimicrobia-2]	2.9e-118	54.9	2013764	Bacteria,Elusimicrobia,Elusimicrobia_bacterium_HGW-Elusimicrobia-2unclassified_Elusimicrobia,
BS13_bin1._00030	BS13_bin1.	BS13_bin1._1	BS13_bin1_c20806	5176	347		hypothetical_protein	COG4772	Outer_membrane_receptor_for_Fe3+-dicitrate	2.9e-77	-	-	PF00593	TonB_dependent_receptor	2.1e-12	-	-	-	-	-	-	-	-	-	-	-	-	-	-	-	IPR000531;_IPR036942;_IPR018247	TonB-dependent_receptor-like,_beta-barrel;_TonB-dependent_receptor-like,_beta-barrel_domain_superfamily;_EF-Hand_1,_calcium-binding_site	PF00593	TonB_dependent_receptor	KUK92326.1_TonB-dependent_receptor,_putative,_partial_[Marinimicrobia_bacterium_46_43]	1.3e-101	51.4	1635280	Bacteria,Candidatus_Marinimicrobia,Marinimicrobia_bacterium_46_43FCB_group,
BS13_bin1._00040	BS13_bin1.	BS13_bin1._1	BS13_bin1_c20806	5176	110		hypothetical_protein	-	-	-	-	-	-	-	-	-	-	-	-	-	-	-	-	-	-	-	-	-	-	-	-	-	-	-	-	-	-	-	-
BS13_bin1._00050	BS13_bin1.	BS13_bin1._2	BS13_bin1_c5341	14243	1093		hypothetical_protein	-	-	-	-	-	-	-	-	-	-	-	-	-	-	-	-	-	-	-	-	-	-	-	-	-	-	-	WP_012842872.1_hypothetical_protein_[Rhodothermus_marinus]	5.4e-295	50	29549	Bacteria,BacteroidetesBacteroidetes_Order_II._Incertae_sedis,Rhodothermaceae,Rhodothermus,Rhodothermus_marinusFCB_group,Bacteroidetes/Chlorobi_group
BS13_bin1._00060	BS13_bin1.	BS13_bin1._2	BS13_bin1_c5341	14243	894		Protein_oar	COG4771	Outer_membrane_receptor_for_ferrienterochelin_and_colicins	1e-187	K02014	TC.FEV.OM;_iron_complex_outermembrane_recepter_protein	PF13715	CarboxypepD_reg-like_domain	4.9e-16	-	-	-	-	-	-	-	MER0469354	subfamily_M14B_non-peptidase_homologues_M14B_M14.UNB	4.02e-150	-	-	-	-	-	IPR036942;_IPR037066;_IPR010917;_IPR012910;_IPR039423;_IPR008969	TonB-dependent_receptor-like,_beta-barrel_domain_superfamily;_TonB-dependent_receptor,_plug_domain_superfamily;_TonB-dependent_receptor,_conserved_site;_TonB-dependent_receptor,_plug_domain;_TonB-dependent_receptor-like;_Carboxypeptidase-like,_regulatory_domain_superfamily	PF07715;_PF13715	TonB-dependent_Receptor_Plug_Domain;_CarboxypepD_reg-like_domain	CUU05217.1_Outer_membrane_receptor_for_ferrienterochelin_and_colicins_[Candidatus_Kryptobacter_tengchongensis]	2.5e-197	42.5	1643429	Bacteria,Candidatus_KryptoniaCandidatus_Kryptobacter,Candidatus_Kryptobacter_tengchongensisFCB_group,
BS13_bin1._00070	BS13_bin1.	BS13_bin1._2	BS13_bin1_c5341	14243	838		hypothetical_protein	COG4447	Uncharacterized_protein_related_to_plant_photosystem_II_stability/assembly_factor	1.4e-16	-	-	-	-	-	-	-	-	-	-	-	-	-	-	-	-	-	-	-	-	IPR026444;_IPR008979	Secretion_system_C-terminal_sorting_domain;_Galactose-binding-like_domain_superfamily	-	-	WP_080313957.1_T9SS_C-terminal_target_domain-containing_protein_[Rhodothermaceae_bacterium_RA]	3.7e-158	38.8	1779382	Bacteria,BacteroidetesBacteroidetes_Order_II._Incertae_sedis,RhodothermaceaeRhodothermaceae_bacterium_RAFCB_group,Bacteroidetes/Chlorobi_group,unclassified_Rhodothermaceae,
BS13_bin1._00080	BS13_bin1.	BS13_bin1._2	BS13_bin1_c5341	14243	677		hypothetical_protein	COG1874	Beta-galactosidase_GanA	3.4e-82	-	-	-	-	-	-	-	-	-	GH5_19	4.5e-87	-	-	-	-	-	-	-	-	-	IPR017853;_IPR029062	Glycoside_hydrolase_superfamily;_Class_I_glutamine_amidotransferase-like	-	-	PIS29756.1_hypothetical_protein_COT43_03095_[Candidatus_Marinimicrobia_bacterium_CG08_land_8_20_14_0_20_45_22]	8.3e-153	40.5	1975524	Bacteria,Candidatus_Marinimicrobia,Candidatus_Marinimicrobia_bacterium_CG08_land_8_20_14_0_20_45_22FCB_group,
BS13_bin1._00090	BS13_bin1.	BS13_bin1._2	BS13_bin1_c5341	14243	243		hypothetical_protein	-	-	-	-	-	-	-	-	-	-	-	-	-	-	-	-	-	-	-	-	-	-	-	-	-	-	-	OGB68621.1_hypothetical_protein_A2Y94_02010_[Caldithrix_sp._RBG_13_44_9]	2.3e-44	44.1	1797576	Bacteria,Calditrichaeota,Calditrichae,Calditrichales,Calditrichaceae,Caldithrix,Caldithrix_sp._RBG_13_44_9,
BS13_bin1._00100	BS13_bin1.	BS13_bin1._2	BS13_bin1_c5341	14243	356		hypothetical_protein	-	-	-	-	-	PF08843	Nucleotidyl_transferase_AbiEii_toxin,_Type_IV_TA_system	2.5e-19	-	-	-	-	-	-	-	-	-	-	-	-	-	-	-	IPR014942	Nucleotidyl_transferase_AbiEii_toxin,_Type_IV_TA_system	PF08843	Nucleotidyl_transferase_AbiEii_toxin,_Type_IV_TA_system	OYD17181.1_hypothetical_protein_CH333_01790_[candidate_division_WOR-3_bacterium_JGI_Cruoil_03_44_89]	3.7e-67	40.9	1973748	Bacteria,candidate_division_WOR-3,candidate_division_WOR-3_bacterium_JGI_Cruoil_03_44_89
BS13_bin1._00110	BS13_bin1.	BS13_bin1._3	BS13_bin1_c38684	3466	460		Foldase_protein_PrsA	COG0760	Parvulin-like_peptidyl-prolyl_isomerase	7.5e-25	K03769	ppiC;_peptidyl-prolyl_cis-trans_isomerase_C_[EC:5.2.1.8]	PF00639	PPIC-type_PPIASE_domain	7.7e-16	-	-	-	-	-	-	-	-	-	-	-	-	-	-	-	IPR000297;_IPR027304	Peptidyl-prolyl_cis-trans_isomerase,_PpiC-type;_Trigger_factor/SurA_domain_superfamily	PF00639;_PF13624	PPIC-type_PPIASE_domain;_SurA_N-terminal_domain	OUW65333.1_hypothetical_protein_CBD66_01960_[Flavobacteriaceae_bacterium_TMED206]	4.4e-65	34	1986710	Bacteria,Bacteroidetes,Flavobacteriia,Flavobacteriales,FlavobacteriaceaeFlavobacteriaceae_bacterium_TMED206FCB_group,Bacteroidetes/Chlorobi_group,unclassified_Flavobacteriaceae,
BS13_bin1._00120	BS13_bin1.	BS13_bin1._3	BS13_bin1_c38684	3466	665		hypothetical_protein	COG0457	Tetratricopeptide_(TPR)_repeat	7.9e-92	-	-	PF14559	Tetratricopeptide_repeat	3.1e-16	-	-	-	-	-	-	-	-	-	-	-	-	-	-	-	IPR011990;_IPR013026;_IPR019734	Tetratricopeptide-like_helical_domain_superfamily;_Tetratricopeptide_repeat-containing_domain;_Tetratricopeptide_repeat	PF13432;_PF14559	Tetratricopeptide_repeat	SEI37921.1_Tetratricopeptide_repeat-containing_protein_[Dyadobacter_sp._SG02]	2.7e-95	34.1	1855291	Bacteria,Bacteroidetes,Cytophagia,Cytophagales,Cytophagaceae,Dyadobacter,Dyadobacter_sp._SG02FCB_group,Bacteroidetes/Chlorobi_group
BS13_bin1._00130	BS13_bin1.	BS13_bin1._4	BS13_bin1_c36222	3607	301		Tyrosine_recombinase_XerD	COG4974	Site-specific_recombinase_XerD	2e-82	K04763	xerD;_integrase/recombinase_XerD	PF00589	Phage_integrase_family	2.8e-49	TIGR02225	tyrosine_recombinase_XerD	-	3.1e-113	-	-	-	MER1094241	subfamily_T1B_unassigned_peptidases_T01B_T01.UPB	2.89e-53	-	-	-	-	-	IPR004107;_IPR011932;_IPR013762;_IPR010998;_IPR023009;_IPR011010;_IPR002104	Integrase,_SAM-like,_N-terminal;_Tyrosine_recombinase_XerD;_Integrase-like,_catalytic_domain_superfamily;_Integrase/recombinase,_N-terminal;_Tyrosine_recombinase_XerC/XerD;_DNA_breaking-rejoining_enzyme,_catalytic_core;_Integrase,_catalytic_domain	PF02899;_PF00589	Phage_integrase,_N-terminal_SAM-like_domain;_Phage_integrase_family	PCJ14173.1_site-specific_tyrosine_recombinase_XerD_[Candidatus_Marinimicrobia_bacterium]	3.1e-99	60.9	2026760	Bacteria,Candidatus_Marinimicrobia,Candidatus_Marinimicrobia_bacteriumFCB_group,
BS13_bin1._00140	BS13_bin1.	BS13_bin1._4	BS13_bin1_c36222	3607	211		Putative_zinc_metalloprotease_Rip2	COG1994	Zn-dependent_protease_(includes_SpoIVFB)	2.4e-47	-	-	PF02163	Peptidase_family_M50	5.5e-12	-	-	-	-	-	-	-	MER0895206	subfamily_M50B_non-peptidase_homologues_M50B_M50.UNB	3.14e-65	9.B.149.1.11	2.25e-42	-	-	-	IPR008915	Peptidase_M50	PF02163	Peptidase_family_M50	PCJ14172.1_site-2_protease_family_protein_[Candidatus_Marinimicrobia_bacterium]	1.6e-73	69.1	2026760	Bacteria,Candidatus_Marinimicrobia,Candidatus_Marinimicrobia_bacteriumFCB_group,
BS13_bin1._00150	BS13_bin1.	BS13_bin1._4	BS13_bin1_c36222	3607	46		hypothetical_protein	-	-	-	-	-	-	-	-	-	-	-	-	-	-	-	-	-	-	-	-	-	-	-	-	-	-	-	-	-	-	-	-
BS13_bin1._00160	BS13_bin1.	BS13_bin1._4	BS13_bin1_c36222	3607	558		Glutamate_formimidoyltransferase	COG3404	Formiminotetrahydrofolate_cyclodeaminase	4.3e-168	K13990	FTCD;_glutamate_formiminotransferase_/_formiminotetrahydrofolate_cyclodeaminase_[EC:2.1.2.5_4.3.1.4]	PF07837	Formiminotransferase_domain,_N-terminal_subdomain	8.6e-74	TIGR02024	glutamate_formiminotransferase	2.1.2.5	6.7e-119	-	-	-	-	-	-	-	-	-	-	-	IPR022384;_IPR012886;_IPR013802;_IPR004227;_IPR036178;_IPR037064;_IPR037070;_IPR007044	Formiminotransferase_catalytic_domain_superfamily;_Formiminotransferase,_N-terminal_subdomain;_Formiminotransferase,_C-terminal_subdomain;_Formiminotransferase_catalytic_domain;_Formimidoyltransferase-cyclodeaminase-like_superfamily;_Formiminotransferase,_N-terminal_subdomain_superfamily;_Formiminotransferase,_C-terminal_subdomain_superfamily;_Cyclodeaminase/cyclohydrolase	PF02971;_PF07837;_PF04961	Formiminotransferase_domain;_Formiminotransferase_domain,_N-terminal_subdomain;_Formiminotransferase-cyclodeaminase	PCJ14171.1_glutamate_formimidoyltransferase_[Candidatus_Marinimicrobia_bacterium]	1.2e-178	59.1	2026760	Bacteria,Candidatus_Marinimicrobia,Candidatus_Marinimicrobia_bacteriumFCB_group,
BS13_bin1._00170	BS13_bin1.	BS13_bin1._5	BS13_bin1_c22381	4921	317		hypothetical_protein	-	-	-	-	-	-	-	-	-	-	-	-	-	-	-	-	-	-	-	-	-	-	-	-	-	-	-	OUW51059.1_hypothetical_protein_CBD50_00290_[bacterium_TMED190]	9.4e-123	70.7	1986655	Bacteriabacterium_TMED190,_(miscellaneous)
BS13_bin1._00180	BS13_bin1.	BS13_bin1._5	BS13_bin1_c22381	4921	296		hypothetical_protein	COG3018	Uncharacterized_protein	1.4e-45	-	-	-	-	-	-	-	-	-	-	-	-	-	-	-	-	-	-	-	-	-	-	-	-	OUW51060.1_hypothetical_protein_CBD50_00295_[bacterium_TMED190]	2e-98	65.4	1986655	Bacteriabacterium_TMED190,_(miscellaneous)
BS13_bin1._00190	BS13_bin1.	BS13_bin1._5	BS13_bin1_c22381	4921	217		Sporulation_thiol-disulfide_oxidoreductase_A	COG0526	Thiol-disulfide_isomerase_or_thioredoxin	3.7e-14	-	-	PF00578	AhpC/TSA_family	1.3e-16	-	-	-	-	-	-	-	-	-	-	-	-	-	-	-	IPR036249;_IPR013766;_IPR000866	Thioredoxin-like_superfamily;_Thioredoxin_domain;_Alkyl_hydroperoxide_reductase_subunit_C/_Thiol_specific_antioxidant	PF00578	AhpC/TSA_family	PCJ11320.1_hypothetical_protein_COA98_07820_[Candidatus_Marinimicrobia_bacterium]	2.4e-69	63.3	2026760	Bacteria,Candidatus_Marinimicrobia,Candidatus_Marinimicrobia_bacteriumFCB_group,
BS13_bin1._00200	BS13_bin1.	BS13_bin1._5	BS13_bin1_c22381	4921	233		hypothetical_protein	-	-	-	-	-	-	-	-	-	-	-	-	-	-	-	-	-	-	-	-	-	-	-	IPR005534	Curli_production_assembly/transport_component_CsgG	PF03783	Curli_production_assembly/transport_component_CsgG	PCJ11851.1_hypothetical_protein_COA98_06710_[Candidatus_Marinimicrobia_bacterium]	5e-57	72.5	2026760	Bacteria,Candidatus_Marinimicrobia,Candidatus_Marinimicrobia_bacteriumFCB_group,
BS13_bin1._00210	BS13_bin1.	BS13_bin1._5	BS13_bin1_c22381	4921	294		hypothetical_protein	COG1502	Phosphatidylserine/phosphatidylglycerophosphate/cardiolipin_synthase_or_related_enzyme	5.6e-74	-	-	PF10543	ORF6N_domain	2.8e-27	-	-	-	-	-	-	-	-	-	-	-	-	-	-	-	IPR018873	KilA-N,_DNA-binding_domain	PF10543	ORF6N_domain	KQC07836.1_hypothetical_protein_APR54_05505_[Candidatus_Cloacimonas_sp._SDB]	4.5e-95	62.7	1732214	Bacteria,Candidatus_CloacimonetesCandidatus_Cloacimonas,Candidatus_Cloacimonas_sp._SDBFCB_group,
BS13_bin1._00220	BS13_bin1.	BS13_bin1._6	BS13_bin1_c14680	6579	379		hypothetical_protein	COG0708	Exonuclease_III	2.9e-22	-	-	PF03372	Endonuclease/Exonuclease/phosphatase_family	4.6e-16	-	-	-	-	-	-	-	-	-	-	-	-	-	-	-	IPR005135;_IPR026444;_IPR036691	Endonuclease/exonuclease/phosphatase;_Secretion_system_C-terminal_sorting_domain;_Endonuclease/exonuclease/phosphatase_superfamily	PF03372	Endonuclease/Exonuclease/phosphatase_family	PIZ68353.1_hypothetical_protein_COY19_04005_[Candidatus_Marinimicrobia_bacterium_CG_4_10_14_0_2_um_filter_48_9]	1.3e-75	41.4	1975522	Bacteria,Candidatus_Marinimicrobia,Candidatus_Marinimicrobia_bacterium_CG_4_10_14_0_2_um_filter_48_9FCB_group,
BS13_bin1._00230	BS13_bin1.	BS13_bin1._6	BS13_bin1_c14680	6579	261		AMP_nucleosidase	COG2820	Uridine_phosphorylase	7.3e-102	K01241	amn;_AMP_nucleosidase_[EC:3.2.2.4]	PF01048	Phosphorylase_superfamily	4.6e-22	TIGR01721	putative_AMP_nucleosidase	-	4.1e-85	-	-	-	-	-	-	-	-	-	-	-	IPR000845;_IPR011271;_IPR035994	Nucleoside_phosphorylase_domain;_AMP_nucleosidase;_Nucleoside_phosphorylase_superfamily	PF01048	Phosphorylase_superfamily	PCJ12441.1_AMP_nucleosidase_[Candidatus_Marinimicrobia_bacterium]	4.1e-116	77.6	2026760	Bacteria,Candidatus_Marinimicrobia,Candidatus_Marinimicrobia_bacteriumFCB_group,
BS13_bin1._00240	BS13_bin1.	BS13_bin1._6	BS13_bin1_c14680	6579	67		Cold_shock_protein_1	-	-	-	-	-	PF00313	Cold-shock'_DNA-binding_domain	3e-15	-	-	-	-	-	-	-	-	-	-	-	-	-	-	-	IPR002059;_IPR011129;_IPR012340;_IPR012156	Cold-shock_protein,_DNA-binding;_Cold_shock_domain;_Nucleic_acid-binding,_OB-fold;_Cold_shock,_CspA	PF00313	'Cold-shock'_DNA-binding_domain	PCJ12026.1_cold-shock_protein_[Candidatus_Marinimicrobia_bacterium]	1.6e-19	72.3	2026760	Bacteria,Candidatus_Marinimicrobia,Candidatus_Marinimicrobia_bacteriumFCB_group,
BS13_bin1._00250	BS13_bin1.	BS13_bin1._6	BS13_bin1_c14680	6579	78		hypothetical_protein	-	-	-	-	-	-	-	-	-	-	-	-	-	-	-	-	-	-	-	-	-	-	-	-	-	-	-	PCJ12025.1_phosphatase_[Candidatus_Marinimicrobia_bacterium]	1.8e-06	56	2026760	Bacteria,Candidatus_Marinimicrobia,Candidatus_Marinimicrobia_bacteriumFCB_group,
BS13_bin1._00260	BS13_bin1.	BS13_bin1._6	BS13_bin1_c14680	6579	228		hypothetical_protein	-	-	-	-	-	-	-	-	-	-	-	-	-	-	-	-	-	-	-	-	-	-	-	-	-	-	-	OUX31042.1_hypothetical_protein_CBE24_05650_[bacterium_TMED264]	7.7e-18	27	1986658	Bacteriabacterium_TMED264,_(miscellaneous)
BS13_bin1._00270	BS13_bin1.	BS13_bin1._6	BS13_bin1_c14680	6579	159		Thiosulfate_sulfurtransferase_GlpE	COG0607	Rhodanese-related_sulfurtransferase	1.1e-15	-	-	PF00581	Rhodanese-like_domain	2.2e-12	-	-	-	-	-	-	-	-	-	-	-	-	-	-	-	IPR001763;_IPR036873	Rhodanese-like_domain;_Rhodanese-like_domain_superfamily	PF00581	Rhodanese-like_domain	OUW50307.1_hypothetical_protein_CBD50_03400_[bacterium_TMED190]	1.2e-20	36.4	1986655	Bacteriabacterium_TMED190,_(miscellaneous)
BS13_bin1._00280	BS13_bin1.	BS13_bin1._6	BS13_bin1_c14680	6579	157		hypothetical_protein	COG2259	Uncharacterized_membrane_protein_YphA__DoxX/SURF4_family	3.3e-17	-	-	PF07291	Methylamine_utilisation_protein_MauE	6.1e-17	-	-	-	-	-	-	-	-	-	-	-	-	-	-	-	IPR009908	Methylamine_utilisation_protein,_MauE	PF07291	Methylamine_utilisation_protein_MauE	OUV41443.1_hypothetical_protein_CBC68_05900_[Candidatus_Marinimicrobia_bacterium_TMED108]	6.4e-32	52.9	1986777	Bacteria,Candidatus_Marinimicrobia,Candidatus_Marinimicrobia_bacterium_TMED108FCB_group,
BS13_bin1._00290	BS13_bin1.	BS13_bin1._7	BS13_bin1_c12114	7605	638		Glutamate_2,3-aminomutase	COG1509	L-lysine_2_3-aminomutase_(EF-P_beta-lysylation_pathway)	1.2e-206	K01843	kamA;_lysine_2,3-aminomutase_[EC:5.4.3.2]	-	-	-	TIGR00238	KamA_family_protein	-	1.9e-98	-	-	-	-	-	-	-	-	-	-	-	IPR007197;_IPR003739;_IPR013785	Radical_SAM;_Lysine-2,3-aminomutase/glutamate_2,3-aminomutase;_Aldolase-type_TIM_barrel	-	-	PKL87304.1_KamA_family_radical_SAM_protein_[Ignavibacteriae_bacterium_HGW-Ignavibacteriae-2]	9.4e-223	59.7	2013809	Bacteria,Ignavibacteriae,Ignavibacteriae_bacterium_HGW-Ignavibacteriae-2FCB_group,Bacteroidetes/Chlorobi_group,unclassified_Ignavibacteriae,
BS13_bin1._00300	BS13_bin1.	BS13_bin1._7	BS13_bin1_c12114	7605	523		Xylulose_kinase	COG1070	Sugar_(pentulose_or_hexulose)_kinase	9.2e-104	K00854	xylB,_XYLB;_xylulokinase_[EC:2.7.1.17]	PF00370	FGGY_family_of_carbohydrate_kinases,_N-terminal_domain	9.3e-51	TIGR01312	xylulokinase	2.7.1.17	1.6e-93	-	-	-	MER0856273	family_M29_unassigned_peptidases_M29_M29.UPW	6.18e-29	-	-	-	-	-	IPR018485;_IPR000577;_IPR018484	Carbohydrate_kinase,_FGGY,_C-terminal;_Carbohydrate_kinase,_FGGY;_Carbohydrate_kinase,_FGGY,_N-terminal	PF02782;_PF00370	FGGY_family_of_carbohydrate_kinases,_C-terminal_domain;_FGGY_family_of_carbohydrate_kinases,_N-terminal_domain	PWI48266.1_carbohydrate_kinase_[Candidatus_Heimdallarchaeota_archaeon_B3-JM-08]	7.3e-149	48.3	-	-
BS13_bin1._00310	BS13_bin1.	BS13_bin1._7	BS13_bin1_c12114	7605	320		Ribosomal-protein-alanine_acetyltransferase	COG0456	Ribosomal_protein_S18_acetylase_RimI_and_related_acetyltransferases	1.8e-46	-	-	PF00583	Acetyltransferase_(GNAT)_family	2.1e-21	-	-	-	-	-	-	-	-	-	-	-	-	-	-	-	IPR000182;_IPR016181	GNAT_domain;_Acyl-CoA_N-acyltransferase	PF00583	Acetyltransferase_(GNAT)_family	AGC72843.1_GCN5-related_N-acetyltransferase_[uncultured_bacterium_A1Q1_fos_1246]	8.1e-74	43.1	1256545	Bacteriauncultured_bacterium_A1Q1_fos_1246environmental_samples,
BS13_bin1._00320	BS13_bin1.	BS13_bin1._7	BS13_bin1_c12114	7605	350		Proline_iminopeptidase	COG2267	Lysophospholipase__alpha-beta_hydrolase_superfamily	2.5e-65	K01259	pip;_proline_iminopeptidase_[EC:3.4.11.5]	PF00561	alpha/beta_hydrolase_fold	9.1e-27	TIGR01250	proline-specific_peptidase	-	8.2e-29	-	-	-	MER0163704	family_S33_unassigned_peptidases_S33_S33.UPW	7.28e-80	-	-	-	-	-	IPR029058;_IPR002410;_IPR000073	Alpha/Beta_hydrolase_fold;_Peptidase_S33;_Alpha/beta_hydrolase_fold-1	PF00561	alpha/beta_hydrolase_fold	PKN94056.1_alpha/beta_hydrolase_[Chloroflexi_bacterium_HGW-Chloroflexi-6]	3.4e-81	44.4	2013729	Bacteria,Chloroflexi,Chloroflexi_bacterium_HGW-Chloroflexi-6Terrabacteria_group,unclassified_Chloroflexi,unclassified_Chloroflexi_(miscellaneous),
BS13_bin1._00330	BS13_bin1.	BS13_bin1._8	BS13_bin1_c11935	7690	1550		Lys-gingipain_381	COG1572	Serine_protease__subtilase_family	1.9e-48	-	-	PF01364	Peptidase_family_C25	1.8e-68	-	-	-	-	-	-	-	MER0295390	family_C25_unassigned_peptidases_C25_C25.UPW	6.89e-129	-	-	-	-	-	IPR029030;_IPR029031;_IPR001769	Caspase-like_domain_superfamily;_Gingipain,_N-terminal_superfamily;_Gingipain	PF01364	Peptidase_family_C25	OPX24745.1_hypothetical_protein_B1H02_02835_[Candidatus_Latescibacteria_bacterium_4484_107]	3.7e-148	28.9	1956171	Bacteria,Candidatus_Latescibacteria,Candidatus_Latescibacteria_bacterium_4484_107FCB_group,unclassified_Candidatus_Latescibacteria
BS13_bin1._00340	BS13_bin1.	BS13_bin1._8	BS13_bin1_c11935	7690	257		Cyclic_di-AMP_synthase_CdaA	COG1624	Diadenylate_cyclase_(c-di-AMP_synthetase)__DisA_N_domain	2.4e-52	K18672	dacA;_diadenylate_cyclase_[EC:2.7.7.85]	PF02457	DisA_bacterial_checkpoint_controller_nucleotide-binding	1.9e-39	TIGR00159	TIGR00159_family_protein	-	3.2e-61	-	-	-	-	-	-	-	-	-	-	-	IPR036888;_IPR014046;_IPR034701;_IPR003390	DNA_integrity_scanning_protein,_DisA,_N-terminal_domain_superfamily;_Diadenylate_cyclase;_Diadenylate_cyclase_CdaA;_DNA_integrity_scanning_protein,_DisA,_N-terminal	PF02457	DisA_bacterial_checkpoint_controller_nucleotide-binding	PCJ12324.1_TIGR00159_family_protein_[Candidatus_Marinimicrobia_bacterium]	1.6e-104	76.3	2026760	Bacteria,Candidatus_Marinimicrobia,Candidatus_Marinimicrobia_bacteriumFCB_group,
BS13_bin1._00350	BS13_bin1.	BS13_bin1._8	BS13_bin1_c11935	7690	274		Dihydropteroate_synthase	COG0294	Dihydropteroate_synthase	2.2e-80	K00796	folP;_dihydropteroate_synthase_[EC:2.5.1.15]	PF00809	Pterin_binding_enzyme	5.2e-86	TIGR01496	dihydropteroate_synthase	2.5.1.15	1.6e-98	-	-	-	MER0746964	family_C97_unassigned_peptidases_C97_C97.UPW	6.45e-50	-	-	-	-	-	IPR011005;_IPR006390;_IPR000489	Dihydropteroate_synthase-like;_Dihydropteroate_synthase;_Pterin-binding_domain	PF00809	Pterin_binding_enzyme	PCJ12323.1_dihydropteroate_synthase_[Candidatus_Marinimicrobia_bacterium]	1.5e-89	59.9	2026760	Bacteria,Candidatus_Marinimicrobia,Candidatus_Marinimicrobia_bacteriumFCB_group,
BS13_bin1._00360	BS13_bin1.	BS13_bin1._8	BS13_bin1_c11935	7690	134		ATP-dependent_zinc_metalloprotease_FtsH	COG0465	ATP-dependent_Zn_proteases	3.5e-23	K03798	ftsH,_hflB;_cell_division_protease_FtsH_[EC:3.4.24.-]	PF01434	Peptidase_family_M41	2.4e-23	TIGR01241	ATP-dependent_metallopeptidase_HflB	3.4.24.-	3.4e-22	-	-	-	MER0300817	FtsH_peptidase_M41_M41.001	1.04e-33	-	-	-	-	-	IPR037219;_IPR000642	Peptidase_M41-like;_Peptidase_M41	PF01434	Peptidase_family_M41	OGC82411.1_cell_division_protein_FtsH_[candidate_division_Zixibacteria_bacterium_RBG_16_43_9]	6.9e-27	62.6	1802784	Bacteria,candidate_division_Zixibacteria,candidate_division_Zixibacteria_bacterium_RBG_16_43_9FCB_group,
BS13_bin1._00370	BS13_bin1.	BS13_bin1._9	BS13_bin1_c11040	8143	157		hypothetical_protein	COG3695	Alkylated_DNA_nucleotide_flippase_Atl1__participates_in_nucleotide_excision_repair__Ada-like_DNA-binding_domain	2.9e-29	-	-	-	-	-	-	-	-	-	-	-	-	-	-	-	-	-	-	-	-	IPR014048	Methylated-DNA-[protein]-cysteine_S-methyltransferase,_DNA_binding	PF01035	6-O-methylguanine_DNA_methyltransferase,_DNA_binding_domain	EMR73748.1_hypothetical_protein_MBGDN05_00675_[Thermoplasmatales_archaeon_SCGC_AB-539-N05]	3.7e-56	73	1198116	Archaea,Euryarchaeota,Thermoplasmata,Thermoplasmatales,Thermoplasmatales_archaeon_SCGC_AB-539-N05Diaforarchaea_group,unclassified_Thermoplasmatales,unclassified_Thermoplasmatales_(miscellaneous),
BS13_bin1._00380	BS13_bin1.	BS13_bin1._9	BS13_bin1_c11040	8143	67		hypothetical_protein	-	-	-	-	-	-	-	-	-	-	-	-	-	-	-	-	-	-	-	-	-	-	-	-	-	-	-	OGF68014.1_hypothetical_protein_A2Y62_20455_[Candidatus_Fischerbacteria_bacterium_RBG_13_37_8]	9.5e-09	51.5	1817863	Bacteria,Candidatus_Fischerbacteria,Candidatus_Fischerbacteria_bacterium_RBG_13_37_8
BS13_bin1._00390	BS13_bin1.	BS13_bin1._9	BS13_bin1_c11040	8143	273		(R)-stereoselective_amidase	COG0388	Predicted_amidohydrolase	2.9e-64	-	-	PF00795	Carbon-nitrogen_hydrolase	7.8e-39	TIGR03381	N-carbamoylputrescine_amidase	3.5.1.53	1.2e-37	-	-	-	-	-	-	-	-	-	-	-	IPR003010;_IPR036526	Carbon-nitrogen_hydrolase;_Carbon-nitrogen_hydrolase_superfamily	PF00795	Carbon-nitrogen_hydrolase	OQY29257.1_hypothetical_protein_B6244_04515_[Candidatus_Cloacimonetes_bacterium_4572_55]	1.6e-91	59.6	1971726	Bacteria,Candidatus_Cloacimonetes,Candidatus_Cloacimonetes_bacterium_4572_55FCB_group,unclassified_Candidatus_Cloacimonetes
BS13_bin1._00400	BS13_bin1.	BS13_bin1._9	BS13_bin1_c11040	8143	625		Phosphoribosylformylglycinamidine_synthase_subunit_PurL	COG0046	Phosphoribosylformylglycinamidine_(FGAM)_synthase__synthetase_domain	4.4e-60	-	-	PF02769	AIR_synthase_related_protein,_C-terminal_domain	9.1e-22	TIGR01736	phosphoribosylformylglycinamidine_synthase_II	6.3.5.3	1.5e-64	-	-	-	-	-	-	-	-	-	-	-	IPR036921;_IPR036676;_IPR016188;_IPR010918;_IPR010074	PurM-like,_N-terminal_domain_superfamily;_PurM-like,_C-terminal_domain_superfamily;_PurM-like,_N-terminal_domain;_PurM-like,_C-terminal_domain;_Phosphoribosylformylglycinamidine_subunit_PurL	PF00586;_PF02769	AIR_synthase_related_protein,_N-terminal_domain;_AIR_synthase_related_protein,_C-terminal_domain	PIS27766.1_phosphoribosylformylglycinamidine_synthase_subunit_PurL_[Candidatus_Marinimicrobia_bacterium_CG08_land_8_20_14_0_20_45_22]	7.4e-71	30.8	1975524	Bacteria,Candidatus_Marinimicrobia,Candidatus_Marinimicrobia_bacterium_CG08_land_8_20_14_0_20_45_22FCB_group,
BS13_bin1._00410	BS13_bin1.	BS13_bin1._9	BS13_bin1_c11040	8143	612		UvrABC_system_protein_C	COG0322	Excinuclease_UvrABC__nuclease_subunit	2.3e-162	K03703	uvrC;_excinuclease_ABC_subunit_C	PF08459	UvrC_Helix-hairpin-helix_N-terminal	1.3e-52	TIGR00194	excinuclease_ABC_subunit_C	3.1.25.-	3.4e-179	-	-	-	-	-	-	-	-	-	-	-	IPR001943;_IPR000305;_IPR035901;_IPR004791;_IPR038476;_IPR001162;_IPR010994;_IPR036876	UVR_domain;_GIY-YIG_endonuclease;_GIY-YIG_endonuclease_superfamily;_UvrABC_system,_subunit_C;_UvrC_homology_region_2_superfamily;_UvrC_family_homology_region;_RuvA_domain_2-like;_UVR_domain_superfamily	PF02151;_PF01541;_PF08459	UvrB/uvrC_motif;_GIY-YIG_catalytic_domain;_UvrC_Helix-hairpin-helix_N-terminal	PCJ50826.1_excinuclease_ABC_subunit_C_[Candidatus_Marinimicrobia_bacterium]	1.1e-196	55	2026760	Bacteria,Candidatus_Marinimicrobia,Candidatus_Marinimicrobia_bacteriumFCB_group,
BS13_bin1._00420	BS13_bin1.	BS13_bin1._9	BS13_bin1_c11040	8143	328		hypothetical_protein	-	-	-	-	-	-	-	-	-	-	-	-	-	-	-	-	-	-	-	-	-	-	-	-	-	-	-	PCJ11482.1_hypothetical_protein_COA98_07495_[Candidatus_Marinimicrobia_bacterium]	5.4e-33	39.1	2026760	Bacteria,Candidatus_Marinimicrobia,Candidatus_Marinimicrobia_bacteriumFCB_group,
BS13_bin1._00430	BS13_bin1.	BS13_bin1._10	BS13_bin1_c9453	9178	251		Cyclic_di-GMP_phosphodiesterase_response_regulator_RpfG	COG0745	DNA-binding_response_regulator__OmpR_family__contains_REC_and_winged-helix_(wHTH)_domain	9.9e-72	-	-	PF01966	HD_domain	6.5e-20	-	-	-	-	-	-	-	MER0072025	family_C56_non-peptidase_homologues_C56_C56.UNW	3.84e-34	8.A.85.3.1	3.27e-39	-	-	-	IPR003607;_IPR035965;_IPR000700;_IPR037522;_IPR000014	HD/PDEase_domain;_PAS_domain_superfamily;_PAS-associated,_C-terminal;_HD-GYP_domain;_PAS_domain	PF13487	HD_domain	OGP49486.1_hypothetical_protein_A2Y79_09270_[Deltaproteobacteria_bacterium_RBG_13_43_22]	5.6e-78	63	1797825	Bacteria,Proteobacteria,DeltaproteobacteriaDeltaproteobacteria_bacterium_RBG_13_43_22unclassified_Deltaproteobacteria,unclassified_Deltaproteobacteria_(miscellaneous),delta/epsilon_subdivisions,
BS13_bin1._00440	BS13_bin1.	BS13_bin1._10	BS13_bin1_c9453	9178	41		hypothetical_protein	-	-	-	-	-	-	-	-	-	-	-	-	-	-	-	-	-	-	-	-	-	-	-	-	-	-	-	-	-	-	-	-
BS13_bin1._00450	BS13_bin1.	BS13_bin1._10	BS13_bin1_c9453	9178	157		hypothetical_protein	COG3448	CBS-domain-containing_membrane_protein	8.5e-37	-	-	PF04982	HPP_family	3e-20	-	-	-	-	-	-	-	-	-	-	-	-	-	-	-	IPR007065	HPP	PF04982	HPP_family	PKN37950.1_HPP_family_protein_[Deltaproteobacteria_bacterium_HGW-Deltaproteobacteria-2]	5.1e-37	54.5	2013747	Bacteria,Proteobacteria,DeltaproteobacteriaDeltaproteobacteria_bacterium_HGW-Deltaproteobacteria-2unclassified_Deltaproteobacteria,unclassified_Deltaproteobacteria_(miscellaneous),delta/epsilon_subdivisions,
BS13_bin1._00460	BS13_bin1.	BS13_bin1._10	BS13_bin1_c9453	9178	196		Type-4_uracil-DNA_glycosylase	COG1573	Uracil-DNA_glycosylase	1.5e-38	K21929	udg;_uracil-DNA_glycosylase_[EC:3.2.2.27]	PF03167	Uracil_DNA_glycosylase_superfamily	1.9e-37	TIGR00758	uracil-DNA_glycosylase,_family_4	3.2.2.-	3.3e-45	-	-	-	-	-	-	-	-	-	-	-	IPR005122;_IPR005273;_IPR036895	Uracil-DNA_glycosylase-like;_Uracil-DNA_glycosylase_family_4;_Uracil-DNA_glycosylase-like_domain_superfamily	PF03167	Uracil_DNA_glycosylase_superfamily	OLB24389.1_uracil-DNA_glycosylase_[Nitrospirae_bacterium_13_2_20CM_2_63_8]	2.7e-43	48.2	1805273	Bacteria,Nitrospirae,Nitrospirae_bacterium_13_2_20CM_2_63_8unclassified_Nitrospirae,
BS13_bin1._00470	BS13_bin1.	BS13_bin1._10	BS13_bin1_c9453	9178	115		hypothetical_protein	-	-	-	-	-	-	-	-	-	-	-	-	-	-	-	-	-	-	-	-	-	-	-	-	-	-	-	PLX00947.1_hypothetical_protein_C0591_00250_[Marinilabiliales_bacterium]	5.6e-09	54.3	2053303	Bacteria,Bacteroidetes,Bacteroidia,Marinilabiliales,Marinilabiliales_bacteriumFCB_group,Bacteroidetes/Chlorobi_group,unclassified_Marinilabiliales,
BS13_bin1._00480	BS13_bin1.	BS13_bin1._10	BS13_bin1_c9453	9178	541		UDP-N-acetyl-D-mannosamine_dehydrogenase	COG0677	UDP-N-acetyl-D-mannosaminuronate_dehydrogenase	1.5e-226	-	-	PF03720	UDP-glucose/GDP-mannose_dehydrogenase_family,_UDP_binding_domain	3e-20	TIGR03026	nucleotide_sugar_dehydrogenase	-	4e-57	-	-	-	-	-	-	-	-	-	-	-	IPR017476;_IPR036220;_IPR008927;_IPR014027;_IPR001732;_IPR036291;_IPR014026	UDP-glucose/GDP-mannose_dehydrogenase;_UDP-glucose/GDP-mannose_dehydrogenase,_C-terminal_domain_superfamily;_6-phosphogluconate_dehydrogenase-like,_C-terminal_domain_superfamily;_UDP-glucose/GDP-mannose_dehydrogenase,_C-terminal;_UDP-glucose/GDP-mannose_dehydrogenase,_N-terminal;_NAD(P)-binding_domain_superfamily;_UDP-glucose/GDP-mannose_dehydrogenase,_dimerisation	PF03720;_PF03721;_PF00984	UDP-glucose/GDP-mannose_dehydrogenase_family,_UDP_binding_domain;_UDP-glucose/GDP-mannose_dehydrogenase_family,_NAD_binding_domain;_UDP-glucose/GDP-mannose_dehydrogenase_family,_central_domain	OFY68430.1_GDP-mannose_dehydrogenase_[Bacteroidetes_bacterium_RBG_13_43_22]	1.7e-236	73.3	1797356	Bacteria,Bacteroidetes,Bacteroidetes_bacterium_RBG_13_43_22FCB_group,Bacteroidetes/Chlorobi_group,unclassified_Bacteroidetes,unclassified_Bacteroidetes_(miscellaneous)
BS13_bin1._00490	BS13_bin1.	BS13_bin1._10	BS13_bin1_c9453	9178	214		hypothetical_protein	-	-	-	-	-	-	-	-	-	-	-	-	-	-	-	-	-	-	-	-	-	-	-	-	-	-	-	PCJ11937.1_hypothetical_protein_COA98_06560_[Candidatus_Marinimicrobia_bacterium]	1.8e-48	45.6	2026760	Bacteria,Candidatus_Marinimicrobia,Candidatus_Marinimicrobia_bacteriumFCB_group,
BS13_bin1._00500	BS13_bin1.	BS13_bin1._10	BS13_bin1_c9453	9178	245		hypothetical_protein	-	-	-	-	-	-	-	-	-	-	-	-	-	-	-	-	-	-	-	-	-	-	-	-	-	-	-	PCJ11936.1_hypothetical_protein_COA98_06555_[Candidatus_Marinimicrobia_bacterium]	2.2e-42	41.3	2026760	Bacteria,Candidatus_Marinimicrobia,Candidatus_Marinimicrobia_bacteriumFCB_group,
BS13_bin1._00510	BS13_bin1.	BS13_bin1._10	BS13_bin1_c9453	9178	343		putative_dual-specificity_RNA_methyltransferase_RlmN	COG0820	Adenine_C2-methylase_RlmN_of_23S_rRNA_A2503_and_tRNA_A37	9.7e-78	K06941	rlmN;_23S_rRNA_(adenine2503-C2)-methyltransferase_[EC:2.1.1.192]	PF04055	Radical_SAM_superfamily	1.1e-19	TIGR00048	23S_rRNA_(adenine(2503)-C(2))-methyltransferase	2.1.1.192	6.8e-117	-	-	-	-	-	-	-	-	-	-	-	IPR013785;_IPR027492;_IPR040072;_IPR004383;_IPR007197	Aldolase-type_TIM_barrel;_Dual-specificity_RNA_methyltransferase_RlmN;_Methyltransferase_(Class_A);_Ribosomal_RNA_large_subunit_methyltransferase_RlmN/Cfr;_Radical_SAM	PF13394;_PF04055	4Fe-4S_single_cluster_domain;_Radical_SAM_superfamily	PCJ11935.1_23S_rRNA_(adenine(2503)-C(2))-methyltransferase_RlmN_[Candidatus_Marinimicrobia_bacterium]	9.8e-102	56.4	2026760	Bacteria,Candidatus_Marinimicrobia,Candidatus_Marinimicrobia_bacteriumFCB_group,
BS13_bin1._00520	BS13_bin1.	BS13_bin1._10	BS13_bin1_c9453	9178	168		hypothetical_protein	COG0589	Nucleotide-binding_universal_stress_protein___UspA_family	4.4e-23	-	-	PF00582	Universal_stress_protein_family	4.8e-19	-	-	-	-	-	-	-	-	-	-	-	-	-	-	-	IPR006016;_IPR006015	UspA;_Universal_stress_protein_A	PF00582	Universal_stress_protein_family	PLX23329.1_hypothetical_protein_C0600_14985_[Ignavibacteria_bacterium]	1.1e-26	34.7	2053306	Bacteria,Ignavibacteriae,IgnavibacteriaIgnavibacteria_bacteriumFCB_group,Bacteroidetes/Chlorobi_group,unclassified_Ignavibacteria,
BS13_bin1._00530	BS13_bin1.	BS13_bin1._11	BS13_bin1_c7159	11390	464		Cysteine--tRNA_ligase	COG0215	Cysteinyl-tRNA_synthetase	2.4e-127	K01883	CARS,_cysS;_cysteinyl-tRNA_synthetase_[EC:6.1.1.16]	PF01406	tRNA_synthetases_class_I_(C)_catalytic_domain	6.7e-115	TIGR00435	cysteine--tRNA_ligase	6.1.1.16	6.8e-156	-	-	-	MER0930932	family_M18_unassigned_peptidases_M18_M18.UPW	2.06e-48	-	-	-	-	-	IPR015273;_IPR024909;_IPR032678;_IPR014729;_IPR009080;_IPR015803	Cysteinyl-tRNA_synthetase,_class_Ia,_DALR;_Cysteinyl-tRNA_synthetase/mycothiol_ligase;_tRNA_synthetases_class_I,_catalytic_domain;_Rossmann-like_alpha/beta/alpha_sandwich_fold;_Aminoacyl-tRNA_synthetase,_class_Ia,_anticodon-binding;_Cysteine-tRNA_ligase	PF09190;_PF01406	DALR_domain;_tRNA_synthetases_class_I_(C)_catalytic_domain	PCJ14211.1_cysteine--tRNA_ligase_[Candidatus_Marinimicrobia_bacterium]	3.7e-160	59.1	2026760	Bacteria,Candidatus_Marinimicrobia,Candidatus_Marinimicrobia_bacteriumFCB_group,
BS13_bin1._00540	BS13_bin1.	BS13_bin1._11	BS13_bin1_c7159	11390	170		Transcription_antitermination_protein_RfaH	COG0250	Transcription_antitermination_factor_NusG	6.8e-24	-	-	PF02357	Transcription_termination_factor_nusG	1.4e-15	TIGR01955	transcription_elongation_factor/antiterminator_RfaH	-	8.2e-28	-	-	-	-	-	-	-	-	-	-	-	IPR036735;_IPR006645	NusG,_N-terminal_domain_superfamily;_NusG,_N-terminal	PF02357	Transcription_termination_factor_nusG	PCJ14212.1_antitermination_protein_NusG_[Candidatus_Marinimicrobia_bacterium]	8.4e-54	64.4	2026760	Bacteria,Candidatus_Marinimicrobia,Candidatus_Marinimicrobia_bacteriumFCB_group,
BS13_bin1._00550	BS13_bin1.	BS13_bin1._11	BS13_bin1_c7159	11390	302		D-alanine--D-alanine_ligase_B	COG1181	D-alanine-D-alanine_ligase_and_related_ATP-grasp_enzymes	1.8e-67	K01921	ddl;_D-alanine-D-alanine_ligase_[EC:6.3.2.4]	PF07478	D-ala_D-ala_ligase_C-terminus	2.1e-52	TIGR01205	D-alanine--D-alanine_ligase	6.3.2.4	9.7e-93	-	-	-	MER0114136	family_P01_unassigned_peptidases_P01_P01.UPW	8.66e-38	-	-	-	-	-	IPR011095;_IPR000291;_IPR013815;_IPR011761;_IPR016185;_IPR011127;_IPR005905	D-alanine--D-alanine_ligase,_C-terminal;_D-alanine--D-alanine_ligase/VANA/B/C,_conserved_site;_ATP-grasp_fold,_subdomain_1;_ATP-grasp_fold;_Pre-ATP-grasp_domain_superfamily;_D-alanine--D-alanine_ligase,_N-terminal_domain;_D-alanine--D-alanine_ligase	PF07478;_PF01820	D-ala_D-ala_ligase_C-terminus;_D-ala_D-ala_ligase_N-terminus	PCJ14213.1_D-alanine--D-alanine_ligase_[Candidatus_Marinimicrobia_bacterium]	1.8e-91	56.3	2026760	Bacteria,Candidatus_Marinimicrobia,Candidatus_Marinimicrobia_bacteriumFCB_group,
BS13_bin1._00560	BS13_bin1.	BS13_bin1._11	BS13_bin1_c7159	11390	184		D-glycero-beta-D-manno-heptose-1,7-bisphosphate_7-phosphatase	COG0241	Histidinol_phosphatase_or_a_related_phosphatase	6e-34	K03273	gmhB;_D-glycero-D-manno-heptose_1,7-bisphosphate_phosphatase_[EC:3.1.3.82_3.1.3.83]	PF13242	HAD-hyrolase-like	8.1e-14	TIGR00213	D,D-heptose_1,7-bisphosphate_phosphatase	-	2.9e-40	-	-	-	-	-	-	-	-	-	-	-	IPR023214;_IPR006549;_IPR036412;_IPR004446;_IPR006543	HAD_superfamily;_HAD-superfamily_hydrolase,subfamily_IIIA;_HAD-like_superfamily;_D,D-heptose_1,7-bisphosphate_phosphatase;_Histidinol-phosphate_phosphatase	PF13242	HAD-hyrolase-like	PCJ14214.1_hypothetical_protein_COA98_00495_[Candidatus_Marinimicrobia_bacterium]	1.4e-49	53.1	2026760	Bacteria,Candidatus_Marinimicrobia,Candidatus_Marinimicrobia_bacteriumFCB_group,
BS13_bin1._00570	BS13_bin1.	BS13_bin1._11	BS13_bin1_c7159	11390	332		hypothetical_protein	COG0392	Uncharacterized_membrane_protein_YbhN__UPF0104_family	1.3e-31	-	-	PF03706	Lysylphosphatidylglycerol_synthase_TM_region	1.7e-45	TIGR00374	TIGR00374_family_protein	-	5e-25	-	-	-	-	-	-	-	-	-	-	-	IPR022791	Lysylphosphatidylglycerol_synthetase/glycosyltransferase_AglD	PF03706	Lysylphosphatidylglycerol_synthase_TM_region	PCJ14215.1_hypothetical_protein_COA98_00500_[Candidatus_Marinimicrobia_bacterium]	3.1e-68	43.2	2026760	Bacteria,Candidatus_Marinimicrobia,Candidatus_Marinimicrobia_bacteriumFCB_group,
BS13_bin1._00580	BS13_bin1.	BS13_bin1._11	BS13_bin1_c7159	11390	224		hypothetical_protein	-	-	-	-	-	-	-	-	-	-	-	-	-	-	-	-	-	-	-	-	-	-	-	-	-	-	-	PCJ14216.1_hypothetical_protein_COA98_00505_[Candidatus_Marinimicrobia_bacterium]	1.7e-38	41.2	2026760	Bacteria,Candidatus_Marinimicrobia,Candidatus_Marinimicrobia_bacteriumFCB_group,
BS13_bin1._00590	BS13_bin1.	BS13_bin1._11	BS13_bin1_c7159	11390	768		DNA_translocase_SpoIIIE	COG1674	DNA_segregation_ATPase_FtsK/SpoIIIE_and_related_proteins	1.1e-142	K03466	ftsK,_spoIIIE;_DNA_segregation_ATPase_FtsK/SpoIIIE,_S-DNA-T_family	PF01580	FtsK/SpoIIIE_family	1.3e-50	TIGR03928	type_VII_secretion_protein_EssC	-	2.1e-36	-	-	-	-	-	-	3.A.12.1.1	7.66e-151	-	-	-	IPR027417;_IPR036388;_IPR025199;_IPR036390;_IPR002543;_IPR003593;_IPR018541	P-loop_containing_nucleoside_triphosphate_hydrolase;_Winged_helix-like_DNA-binding_domain_superfamily;_DNA_translocase_FtsK,_4TM_region;_Winged_helix_DNA-binding_domain_superfamily;_FtsK_domain;_AAA+_ATPase_domain;_FtsK_gamma_domain	PF13491;_PF01580;_PF09397	4TM_region_of_DNA_translocase_FtsK/SpoIIIE;_FtsK/SpoIIIE_family;_Ftsk_gamma_domain	PCJ14217.1_cell_division_protein_FtsK_[Candidatus_Marinimicrobia_bacterium]	3.5e-256	60.6	2026760	Bacteria,Candidatus_Marinimicrobia,Candidatus_Marinimicrobia_bacteriumFCB_group,
BS13_bin1._00600	BS13_bin1.	BS13_bin1._11	BS13_bin1_c7159	11390	368		Aminomethyltransferase	COG0404	Glycine_cleavage_system_T_protein_(aminomethyltransferase)	5.1e-101	K00605	gcvT,_AMT;_aminomethyltransferase_[EC:2.1.2.10]	PF01571	Aminomethyltransferase_folate-binding_domain	1.1e-100	TIGR00528	glycine_cleavage_system_T_protein	2.1.2.10	3.8e-122	-	-	-	-	-	-	-	-	-	-	-	IPR028896;_IPR006222;_IPR027266;_IPR022903;_IPR013977;_IPR029043;_IPR006223	Aminomethyltransferase-like;_Aminomethyltransferase,_folate-binding_domain;_GTP-binding_protein_TrmE/Glycine_cleavage_system_T_protein,_domain_1;_Glycine_cleavage_system_T_protein,_bacteria;_Glycine_cleavage_T-protein,_C-terminal_barrel_domain;_Glycine_cleavage_T-protein/YgfZ,_C-terminal;_Glycine_cleavage_system_T_protein	PF01571;_PF08669	Aminomethyltransferase_folate-binding_domain;_Glycine_cleavage_T-protein_C-terminal_barrel_domain	PCJ14218.1_glycine_cleavage_system_protein_T_[Candidatus_Marinimicrobia_bacterium]	2.7e-121	58.7	2026760	Bacteria,Candidatus_Marinimicrobia,Candidatus_Marinimicrobia_bacteriumFCB_group,
BS13_bin1._00610	BS13_bin1.	BS13_bin1._11	BS13_bin1_c7159	11390	84		Modification_methylase_DpnIIB	COG0863	DNA_modification_methylase	1.5e-16	-	-	PF01555	DNA_methylase	2e-16	-	-	-	-	-	-	-	-	-	-	-	-	-	-	-	IPR029063;_IPR002941;_IPR001091	S-adenosyl-L-methionine-dependent_methyltransferase;_DNA_methylase_N-4/N-6;_Restriction/modification_DNA-methylase	PF01555	DNA_methylase	ODS32975.1_site-specific_DNA-methyltransferase_(cytosine-N4-specific)_[Candidatus_Scalindua_rubra]	6.7e-20	77.4	1872076	Bacteria,Planctomycetes,Planctomycetia,Candidatus_Brocadiales,Candidatus_Brocadiaceae,Candidatus_Scalindua,Candidatus_Scalindua_rubraPVC_group,
BS13_bin1._00620	BS13_bin1.	BS13_bin1._11	BS13_bin1_c7159	11390	279		hypothetical_protein	-	-	-	-	-	-	-	-	-	-	-	-	-	-	-	-	-	-	-	-	-	-	-	IPR003615	HNH_nuclease	-	-	PIP64624.1_HNH_endonuclease_[Candidatus_Roizmanbacteria_bacterium_CG22_combo_CG10-13_8_21_14_all_33_16]	1.3e-91	61.5	1974840	Bacteria,Candidatus_Roizmanbacteria,Candidatus_Roizmanbacteria_bacterium_CG_4_9_14_0_8_um_filter_34_12,Patescibacteria_group,Microgenomates_group
BS13_bin1._00630	BS13_bin1.	BS13_bin1._11	BS13_bin1_c7159	11390	62		hypothetical_protein	-	-	-	-	-	-	-	-	-	-	-	-	-	-	-	-	-	-	-	-	-	-	-	-	-	-	-	PIP64625.1_hypothetical_protein_COW96_01505,_partial_[Candidatus_Roizmanbacteria_bacterium_CG22_combo_CG10-13_8_21_14_all_33_16]	1.9e-11	61	1974859	Bacteria,Candidatus_Roizmanbacteria,Candidatus_Roizmanbacteria_bacterium_CG22_combo_CG10-13_8_21_14_all_33_16,Patescibacteria_group,Microgenomates_group
BS13_bin1._00640	BS13_bin1.	BS13_bin1._11	BS13_bin1_c7159	11390	212		hypothetical_protein	-	-	-	-	-	-	-	-	-	-	-	-	-	-	-	-	-	-	-	-	-	-	-	-	-	-	-	KPK90888.1_hypothetical_protein_AMJ80_07900_[bacterium_SM23_31]	8.8e-77	67.6	1703762	Bacteriabacterium_SM23_31,_(miscellaneous)
BS13_bin1._00650	BS13_bin1.	BS13_bin1._12	BS13_bin1_c5878	13276	579		hypothetical_protein	COG1283	Na+/phosphate_symporter	8.5e-151	K03324	yjbB;_phosphate:Na+_symporter	PF02690	Na+/Pi-cotransporter	4.3e-69	TIGR00704	Na/Pi-cotransporter_II-related_protein	-	5.4e-72	-	-	-	-	-	-	2.A.58.2.6	1.53e-78	-	-	-	IPR003841;_IPR004633;_IPR026022;_IPR038078	Sodium-dependent_phosphate_transport_protein;_Na/Pi-cotransporter_II-related/YqeW-like_protein;_PhoU_domain;_PhoU-like_domain_superfamily	PF01895;_PF02690	PhoU_domain;_Na+/Pi-cotransporter	OQX95341.1_hypothetical_protein_B6I21_05950_[candidate_division_KSB1_bacterium_4572_119]	2.8e-181	59.6	1971636	Bacteriacandidate_division_KSB1_bacterium_4572_119,candidate_division_KSB1,unclassified_candidate_division_KSB1
BS13_bin1._00660	BS13_bin1.	BS13_bin1._12	BS13_bin1_c5878	13276	504		hypothetical_protein	COG3333	TctA_family_transporter	2.9e-123	K07793	tctA;_putative_tricarboxylic_transport_membrane_protein	PF01970	Tripartite_tricarboxylate_transporter_TctA_family	5.1e-137	-	-	-	-	-	-	-	-	-	-	2.A.80.1.1	1.26e-104	-	-	-	IPR002823	Protein_of_unknown_function_DUF112,_transmembrane	PF01970	Tripartite_tricarboxylate_transporter_TctA_family	PID81769.1_C4-dicarboxylate_ABC_transporter_permease_[bacterium_DOLZORAL124_64_63]	8.6e-163	60.7	2044883	Bacteriabacterium_DOLZORAL124_64_63,_(miscellaneous)
BS13_bin1._00670	BS13_bin1.	BS13_bin1._12	BS13_bin1_c5878	13276	521		hypothetical_protein	COG3181	Tripartite-type_tricarboxylate_transporter__receptor_component_TctC	4.5e-58	-	-	PF03401	Tripartite_tricarboxylate_transporter_family_receptor	2.3e-33	-	-	-	-	-	-	-	-	-	-	2.A.80.1.3	3.66e-22	-	-	-	IPR005064;_IPR009936	Bordetella_uptake_gene;_Protein_of_unknown_function_DUF1468	PF03401;_PF07331	Tripartite_tricarboxylate_transporter_family_receptor;_Tripartite_tricarboxylate_transporter_TctB_family	OQX95338.1_hypothetical_protein_B6I21_05930_[candidate_division_KSB1_bacterium_4572_119]	7.7e-98	40.3	1971636	Bacteriacandidate_division_KSB1_bacterium_4572_119,candidate_division_KSB1,unclassified_candidate_division_KSB1
BS13_bin1._00680	BS13_bin1.	BS13_bin1._12	BS13_bin1_c5878	13276	157		Inorganic_triphosphatase	COG2954	CYTH_domain__found_in_class_IV_adenylate_cyclase_and_various_triphosphatases	1.2e-35	-	-	PF01928	CYTH_domain	3.8e-11	-	-	-	-	-	-	-	-	-	-	-	-	-	-	-	IPR023577;_IPR012042;_IPR033469	CYTH_domain;_Inorganic_triphosphatase_NeuTTM/CthTTM-like;_CYTH-like_domain_superfamily	PF01928	CYTH_domain	PCJ13360.1_adenylate_cyclase_[Candidatus_Marinimicrobia_bacterium]	1.4e-82	96.2	2026760	Bacteria,Candidatus_Marinimicrobia,Candidatus_Marinimicrobia_bacteriumFCB_group,
BS13_bin1._00690	BS13_bin1.	BS13_bin1._12	BS13_bin1_c5878	13276	213		hypothetical_protein	-	-	-	-	-	-	-	-	-	-	-	-	-	-	-	-	-	-	-	-	-	-	-	-	-	-	-	PCJ13359.1_hypothetical_protein_COA98_03065_[Candidatus_Marinimicrobia_bacterium]	8e-102	88	2026760	Bacteria,Candidatus_Marinimicrobia,Candidatus_Marinimicrobia_bacteriumFCB_group,
BS13_bin1._00700	BS13_bin1.	BS13_bin1._12	BS13_bin1_c5878	13276	48		hypothetical_protein	-	-	-	-	-	-	-	-	-	-	-	-	-	-	-	-	-	-	-	-	-	-	-	-	-	-	-	-	-	-	-	-
BS13_bin1._00710	BS13_bin1.	BS13_bin1._12	BS13_bin1_c5878	13276	92		hypothetical_protein	-	-	-	-	-	-	-	-	-	-	-	-	-	-	-	-	-	-	-	-	-	-	-	-	-	-	-	-	-	-	-	-
BS13_bin1._00720	BS13_bin1.	BS13_bin1._12	BS13_bin1_c5878	13276	444		Transcriptional_regulatory_protein_ZraR	COG2204	DNA-binding_transcriptional_response_regulator__NtrC_family__contains_REC__AAA-type_ATPase__and_a_Fis-type_DNA-binding_domains	3.7e-106	K10943	flrC,_fleR;_two-component_system,_response_regulator_FlrC	PF00158	Sigma-54_interaction_domain	5.7e-67	TIGR01818	nitrogen_regulation_protein_NR(I)	-	4.6e-125	-	-	-	MER0108343	family_S16_unassigned_peptidases_S16_S16.UPW	6.55e-22	3.A.23.1.1	4.23e-61	WP_013119651.1	[FeFe]_Group_C3	1.44e-79	IPR009057;_IPR025944;_IPR001789;_IPR025662;_IPR002197;_IPR002078;_IPR011006;_IPR027417;_IPR003593	Homeobox-like_domain_superfamily;_Sigma-54_interaction_domain,_conserved_site;_Signal_transduction_response_regulator,_receiver_domain;_Sigma-54_interaction_domain,_ATP-binding_site_1;_DNA_binding_HTH_domain,__Fis-type;_RNA_polymerase_sigma_factor_54_interaction_domain;_CheY-like_superfamily;_P-loop_containing_nucleoside_triphosphate_hydrolase;_AAA+_ATPase_domain	PF00158;_PF00072;_PF02954	Sigma-54_interaction_domain;_Response_regulator_receiver_domain;_Bacterial_regulatory_protein,_Fis_family	OQX89018.1_hypothetical_protein_B6D60_00240_[candidate_division_KSB1_bacterium_4484_87]	4.6e-128	51.3	1970772	Bacteriacandidate_division_KSB1_bacterium_4484_87,candidate_division_KSB1,unclassified_candidate_division_KSB1
BS13_bin1._00730	BS13_bin1.	BS13_bin1._12	BS13_bin1_c5878	13276	475		Signal_transduction_histidine-protein_kinase_AtoS	COG4191	Signal_transduction_histidine_kinase_regulating_C4-dicarboxylate_transport_system	1.7e-43	-	-	PF02518	Histidine_kinase-,_DNA_gyrase_B-,_and_HSP90-like_ATPase	3.7e-20	TIGR02916	putative_PEP-CTERM_system_histidine_kinase	2.7.13.3	1.8e-29	-	-	-	-	-	-	2.A.21.9.1	1.73e-29	WP_006928132.1	[FeFe]_Group_C3	3.08e-32	IPR003661;_IPR005467;_IPR003594;_IPR004358;_IPR036890;_IPR003660;_IPR036097	Signal_transduction_histidine_kinase,_dimerisation/phosphoacceptor_domain;_Histidine_kinase_domain;_Histidine_kinase/HSP90-like_ATPase;_Signal_transduction_histidine_kinase-related_protein,_C-terminal;_Histidine_kinase/HSP90-like_ATPase_superfamily;_HAMP_domain;_Signal_transduction_histidine_kinase,_dimerisation/phosphoacceptor_domain_superfamily	PF00512;_PF02518	His_Kinase_A_(phospho-acceptor)_domain;_Histidine_kinase-,_DNA_gyrase_B-,_and_HSP90-like_ATPase	WP_006928609.1_HAMP_domain-containing_protein_[Caldithrix_abyssi]	2.1e-65	33.7	187145	Bacteria,Calditrichaeota,Calditrichae,Calditrichales,Calditrichaceae,Caldithrix,Caldithrix_abyssi,
BS13_bin1._00740	BS13_bin1.	BS13_bin1._12	BS13_bin1_c5878	13276	302		putative_phosphite_transport_system-binding_protein_PtxB	COG3221	ABC-type_phosphate/phosphonate_transport_system__periplasmic_component	2.9e-33	K02044	phnD;_phosphonate_transport_system_substrate-binding_protein	PF12974	ABC_transporter,_phosphonate,_periplasmic_substrate-binding_protein_	4.4e-51	TIGR01098	phosphate/phosphite/phosphonate_ABC_transporter,_periplasmic_binding_protein	-	1.2e-31	-	-	-	-	-	-	-	-	-	-	-	-	-	PF12974	ABC_transporter,_phosphonate,_periplasmic_substrate-binding_protein	EHO41477.1_phosphonate_ABC_transporter,_periplasmic_phosphonate-binding_protein_[Caldithrix_abyssi_DSM_13497]	2.2e-52	40	880073	Bacteria,Calditrichaeota,Calditrichae,Calditrichales,Calditrichaceae,Caldithrix,Caldithrix_abyssiCaldithrix_abyssi_DSM_13497,
BS13_bin1._00750	BS13_bin1.	BS13_bin1._12	BS13_bin1_c5878	13276	227		Demethylmenaquinone_methyltransferase	COG2226	Ubiquinone/menaquinone_biosynthesis_C-methylase_UbiE	2.7e-20	-	-	PF08241	Methyltransferase_domain	3.2e-20	-	-	-	-	-	-	-	-	-	-	-	-	-	-	-	IPR029063;_IPR013216	S-adenosyl-L-methionine-dependent_methyltransferase;_Methyltransferase_type_11	PF08241	Methyltransferase_domain	WP_052746089.1_class_I_SAM-dependent_methyltransferase_[Sulfurovum_lithotrophicum]	6e-31	40.2	206403	Bacteria,Proteobacteria,Epsilonproteobacteria,Sulfurovum,Sulfurovum_lithotrophicumunclassified_Epsilonproteobacteriadelta/epsilon_subdivisions,
BS13_bin1._00760	BS13_bin1.	BS13_bin1._12	BS13_bin1_c5878	13276	172		hypothetical_protein	COG0701	Uncharacterized_membrane_protein_YraQ__UPF0718_family	4.2e-45	-	-	PF03773	Predicted_permease	5.3e-12	-	-	-	-	-	-	-	-	-	-	-	-	-	-	-	IPR005524	Predicted_permease_DUF318	PF03773	Predicted_permease	OYT60144.1_hypothetical_protein_B6U81_05130_[Thermoplasmatales_archaeon_ex4484_30]	1.6e-44	56	2012522	Archaea,Euryarchaeota,Thermoplasmata,Thermoplasmatales,Thermoplasmatales_archaeon_ex4484_30Diaforarchaea_group,unclassified_Thermoplasmatales,unclassified_Thermoplasmatales_(miscellaneous),
BS13_bin1._00770	BS13_bin1.	BS13_bin1._12	BS13_bin1_c5878	13276	161		hypothetical_protein	COG0701	Uncharacterized_membrane_protein_YraQ__UPF0718_family	5.6e-36	-	-	-	-	-	-	-	-	-	-	-	-	-	-	-	-	-	-	-	-	IPR005524	Predicted_permease_DUF318	PF03773	Predicted_permease	WP_068578228.1_permease_[Thermococcus_chitonophagus]	7.3e-39	58.7	54262	Archaea,Euryarchaeota,Thermococci,Thermococcales,Thermococcaceae,Thermococcus,Thermococcus_chitonophagus,
BS13_bin1._00780	BS13_bin1.	BS13_bin1._13	BS13_bin1_c57164	2734	753		NADP-dependent_malic_enzyme	COG0280	Phosphotransacetylase	2.7e-266	K00029	E1.1.1.40,_maeB;_malate_dehydrogenase_(oxaloacetate-decarboxylating)(NADP+)_[EC:1.1.1.40]	PF01515	Phosphate_acetyl/butaryl_transferase	1.8e-105	TIGR00651	phosphate_acetyltransferase	2.3.1.8	1.6e-82	-	-	-	MER0443397	GMP_synthase_C26_C26.957	2.06e-46	-	-	WP_014015846.1	[FeFe]_Group_A1	2.27e-59	IPR015884;_IPR012188;_IPR012301;_IPR012302;_IPR037062;_IPR002505;_IPR036291	Malic_enzyme,_conserved_site;_NAD(P)-dependent_malic_enzyme;_Malic_enzyme,_N-terminal_domain;_Malic_enzyme,_NAD-binding;_Malic_enzyme,_N-terminal_domain_superfamily;_Phosphate_acetyl/butaryl_transferase;_NAD(P)-binding_domain_superfamily	PF03949;_PF00390;_PF01515	Malic_enzyme,_NAD_binding_domain;_Malic_enzyme,_N-terminal_domain;_Phosphate_acetyl/butaryl_transferase	OIO63234.1_phosphate_acetyltransferase_[Candidatus_Marinimicrobia_bacterium_CG1_02_48_14]	3e-297	67.2	1805240	Bacteria,Candidatus_Marinimicrobia,Candidatus_Marinimicrobia_bacterium_CG1_02_48_14FCB_group,
BS13_bin1._00790	BS13_bin1.	BS13_bin1._14	BS13_bin1_c11891	7711	306		Selenide,_water_dikinase	COG0709	Selenophosphate_synthase	1.7e-81	K01008	selD,_SEPHS;_selenide,_water_dikinase_[EC:2.7.9.3]	PF02769	AIR_synthase_related_protein,_C-terminal_domain	3.5e-28	TIGR00476	selenide,_water_dikinase	2.7.9.3	1.3e-105	-	-	-	-	-	-	-	-	-	-	-	IPR016188;_IPR004536;_IPR036921;_IPR023061;_IPR036676;_IPR010918	PurM-like,_N-terminal_domain;_Selenophosphate_synthetase;_PurM-like,_N-terminal_domain_superfamily;_Selenophosphate_synthetase,_class_I;_PurM-like,_C-terminal_domain_superfamily;_PurM-like,_C-terminal_domain	PF00586;_PF02769	AIR_synthase_related_protein,_N-terminal_domain;_AIR_synthase_related_protein,_C-terminal_domain	PCJ14016.1_selenide,_water_dikinase_SelD_[Candidatus_Marinimicrobia_bacterium]	6.7e-102	62.4	2026760	Bacteria,Candidatus_Marinimicrobia,Candidatus_Marinimicrobia_bacteriumFCB_group,
BS13_bin1._00800	BS13_bin1.	BS13_bin1._14	BS13_bin1_c11891	7711	288		Ubiquinone/menaquinone_biosynthesis_C-methyltransferase_UbiE	-	-	-	-	-	-	-	-	-	-	-	-	-	-	-	-	-	-	-	-	-	-	-	IPR029063	S-adenosyl-L-methionine-dependent_methyltransferase	PF13489	Methyltransferase_domain	OHD70690.1_hypothetical_protein_A2W19_11965_[Spirochaetes_bacterium_RBG_16_49_21]	2.2e-38	35.6	1802195	Bacteria,Spirochaetes,Spirochaetes_bacterium_RBG_16_49_21unclassified_Spirochaetes,
BS13_bin1._00810	BS13_bin1.	BS13_bin1._14	BS13_bin1_c11891	7711	335		Bifunctional_NMN_adenylyltransferase/Nudix_hydrolase	COG1051	ADP-ribose_pyrophosphatase_YjhB__NUDIX_family	6e-32	-	-	PF00293	NUDIX_domain	7.2e-18	-	-	-	-	-	-	-	-	-	-	-	-	-	-	-	IPR015797;_IPR000086	NUDIX_hydrolase-like_domain_superfamily;_NUDIX_hydrolase_domain	PF00293	NUDIX_domain	OQX82031.1_hypothetical_protein_B6D64_01200_[Bacteroidetes_bacterium_4484_276]	2e-78	46.1	1970779	Bacteria,Bacteroidetes,Bacteroidetes_bacterium_4484_276FCB_group,Bacteroidetes/Chlorobi_group,unclassified_Bacteroidetes,unclassified_Bacteroidetes_(miscellaneous)
BS13_bin1._00820	BS13_bin1.	BS13_bin1._14	BS13_bin1_c11891	7711	350		hypothetical_protein	COG0701	Uncharacterized_membrane_protein_YraQ__UPF0718_family	2.2e-125	K07089	K07089;_uncharacterized_protein	PF03773	Predicted_permease	5.7e-70	-	-	-	-	-	-	-	-	-	-	2.A.119.1.2	1.25e-64	-	-	-	IPR005524	Predicted_permease_DUF318	PF03773	Predicted_permease	AEH22987.1_Protein_of_unknown_function_DUF318,_transmembrane_[Thermodesulfobacterium_geofontis_OPF15]	2.1e-123	63.8	795359	Bacteria,Thermodesulfobacteria,Thermodesulfobacteria,Thermodesulfobacteriales,Thermodesulfobacteriaceae,Thermodesulfobacterium,Thermodesulfobacterium_geofontisThermodesulfobacterium_geofontis_OPF15,
BS13_bin1._00830	BS13_bin1.	BS13_bin1._14	BS13_bin1_c11891	7711	81		hypothetical_protein	COG0526	Thiol-disulfide_isomerase_or_thioredoxin	5.7e-21	-	-	PF13192	Thioredoxin_domain	1.6e-22	TIGR00412	redox-active_disulfide_protein_2	-	8.2e-21	-	-	-	-	-	-	-	-	-	-	-	IPR005243;_IPR036249;_IPR012336	Redox-active_disulphide_protein_2;_Thioredoxin-like_superfamily;_Thioredoxin-like_fold	PF13192	Thioredoxin_domain	WP_013909686.1_thioredoxin_family_protein_[Thermodesulfobacterium_geofontis]	5.5e-19	53.8	795359	Bacteria,Thermodesulfobacteria,Thermodesulfobacteria,Thermodesulfobacteriales,Thermodesulfobacteriaceae,Thermodesulfobacterium,Thermodesulfobacterium_geofontisThermodesulfobacterium_geofontis_OPF15,
BS13_bin1._00840	BS13_bin1.	BS13_bin1._14	BS13_bin1_c11891	7711	89		hypothetical_protein	COG0515	Serine/threonine_protein_kinase	1.7e-13	-	-	-	-	-	-	-	-	-	-	-	-	-	-	-	-	-	-	-	-	-	-	-	-	OGW48764.1_hypothetical_protein_A2078_05060_[Nitrospirae_bacterium_GWC2_57_9]	1.3e-18	55.2	1801698	Bacteria,Nitrospirae,Nitrospirae_bacterium_GWC2_57_9unclassified_Nitrospirae,
BS13_bin1._00850	BS13_bin1.	BS13_bin1._14	BS13_bin1_c11891	7711	101		NAD(P)H-quinone_oxidoreductase_subunit_I,_chloroplastic	COG1146	NAD-dependent_dihydropyrimidine_dehydrogenase__PreA_subunit	6.5e-30	K00176	korD,_oorD;_2-oxoglutarate_ferredoxin_oxidoreductase_subunit_delta_[EC:1.2.7.3]	-	-	-	-	-	-	-	-	-	-	-	-	-	-	-	-	-	-	IPR017900;_IPR017896	4Fe-4S_ferredoxin,_iron-sulphur_binding,_conserved_site;_4Fe-4S_ferredoxin-type,_iron-sulphur_binding_domain	PF12838	4Fe-4S_dicluster_domain	KPL06554.1_4Fe-4S_ferredoxin_[bacterium_SM23_57]	1.4e-32	72.1	1703763	Bacteriabacterium_SM23_57,_(miscellaneous)
BS13_bin1._00860	BS13_bin1.	BS13_bin1._14	BS13_bin1_c11891	7711	386		2-oxoglutarate_oxidoreductase_subunit_KorA	COG0674	Pyruvate:ferredoxin_oxidoreductase_or_related_2-oxoacid:ferredoxin_oxidoreductase__alpha_subunit	1.5e-140	K00174	korA,_oorA,_oforA;_2-oxoglutarate/2-oxoacid_ferredoxin_oxidoreductase_subunit_alpha_[EC:1.2.7.3_1.2.7.11]	PF01855	Pyruvate_flavodoxin/ferredoxin_oxidoreductase,_thiamine_diP-bdg	9.2e-68	TIGR03710	2-oxoacid:acceptor_oxidoreductase,_alpha_subunit	-	5.9e-102	-	-	-	-	-	-	-	-	-	-	-	IPR029061;_IPR009014;_IPR002880;_IPR033412	Thiamin_diphosphate-binding_fold;_Transketolase_C-terminal/Pyruvate-ferredoxin_oxidoreductase_domain_II;_Pyruvate_flavodoxin/ferredoxin_oxidoreductase,_N-terminal;_Pyruvate:ferredoxin_oxidoreductase,_core_domain_II	PF01855;_PF17147	Pyruvate_flavodoxin/ferredoxin_oxidoreductase,_thiamine_diP-bdg;_Pyruvate:ferredoxin_oxidoreductase_core_domain_II	KPJ51039.1_2-oxoglutarate_ferredoxin_oxidoreductase_subunit_alpha_[candidate_division_TA06_bacterium_DG_26]	8.3e-158	71.5	1703771	Bacteriacandidate_division_TA06_bacterium_DG_26,candidate_division_TA06,
BS13_bin1._00870	BS13_bin1.	BS13_bin1._14	BS13_bin1_c11891	7711	303		2-oxoglutarate_oxidoreductase_subunit_KorB	COG1013	Pyruvate:ferredoxin_oxidoreductase_or_related_2-oxoacid:ferredoxin_oxidoreductase__beta_subunit	8e-100	K00175	korB,_oorB,_oforB;_2-oxoglutarate/2-oxoacid_ferredoxin_oxidoreductase_subunit_beta_[EC:1.2.7.3_1.2.7.11]	PF02775	Thiamine_pyrophosphate_enzyme,_C-terminal_TPP_binding_domain	2.9e-30	TIGR02177	2-oxoacid:acceptor_oxidoreductase,_beta_subunit,_pyruvate/2-ketoisovalerate_family	-	3e-54	-	-	-	-	-	-	-	-	-	-	-	IPR029061;_IPR011766	Thiamin_diphosphate-binding_fold;_Thiamine_pyrophosphate_enzyme,_C-terminal_TPP-binding	PF02775	Thiamine_pyrophosphate_enzyme,_C-terminal_TPP_binding_domain	KPJ51059.1_2-oxoacid:ferredoxin_oxidoreductase_subunit_beta_[candidate_division_TA06_bacterium_DG_26]	8.1e-116	70	1703771	Bacteriacandidate_division_TA06_bacterium_DG_26,candidate_division_TA06,
BS13_bin1._00880	BS13_bin1.	BS13_bin1._15	BS13_bin1_c11775	7771	148		Spore_protein_SP21	COG0071	Molecular_chaperone_IbpA__HSP20_family	6.3e-26	K13993	HSP20;_HSP20_family_protein	PF00011	Hsp20/alpha_crystallin_family	7.8e-25	-	-	-	-	-	-	-	-	-	-	-	-	-	-	-	IPR002068;_IPR008978	Alpha_crystallin/Hsp20_domain;_HSP20-like_chaperone	PF00011	Hsp20/alpha_crystallin_family	PLX69558.1_heat-shock_protein_Hsp20_[Denitrovibrio_sp.]	5.5e-25	41.4	2053308	Bacteria,Deferribacteres,Deferribacteres,Deferribacterales,Deferribacteraceae,Denitrovibrio,Denitrovibrio_sp.,
BS13_bin1._00890	BS13_bin1.	BS13_bin1._15	BS13_bin1_c11775	7771	69		hypothetical_protein	-	-	-	-	-	-	-	-	-	-	-	-	-	-	-	-	-	-	-	-	-	-	-	-	-	-	-	-	-	-	-	-
BS13_bin1._00900	BS13_bin1.	BS13_bin1._15	BS13_bin1_c11775	7771	207		hypothetical_protein	COG2226	Ubiquinone/menaquinone_biosynthesis_C-methylase_UbiE	5.6e-12	-	-	-	-	-	-	-	-	-	-	-	-	-	-	-	-	-	-	-	-	IPR013216;_IPR029063	Methyltransferase_type_11;_S-adenosyl-L-methionine-dependent_methyltransferase	PF08241	Methyltransferase_domain	PIS30717.1_hypothetical_protein_COT43_01165_[Candidatus_Marinimicrobia_bacterium_CG08_land_8_20_14_0_20_45_22]	2.5e-28	34.5	1975524	Bacteria,Candidatus_Marinimicrobia,Candidatus_Marinimicrobia_bacterium_CG08_land_8_20_14_0_20_45_22FCB_group,
BS13_bin1._00910	BS13_bin1.	BS13_bin1._15	BS13_bin1_c11775	7771	268		3-deoxy-D-manno-octulosonic_acid_kinase	-	-	-	-	-	PF06293	Lipopolysaccharide_kinase_(Kdo/WaaP)_family	1.8e-17	-	-	-	-	-	-	-	-	-	-	-	-	-	-	-	IPR011009;_IPR008266;_IPR000719	Protein_kinase-like_domain_superfamily;_Tyrosine-protein_kinase,_active_site;_Protein_kinase_domain	PF06293	Lipopolysaccharide_kinase_(Kdo/WaaP)_family	PIS31200.1_hypothetical_protein_COT43_00040_[Candidatus_Marinimicrobia_bacterium_CG08_land_8_20_14_0_20_45_22]	7.1e-23	32.7	1975524	Bacteria,Candidatus_Marinimicrobia,Candidatus_Marinimicrobia_bacterium_CG08_land_8_20_14_0_20_45_22FCB_group,
BS13_bin1._00920	BS13_bin1.	BS13_bin1._15	BS13_bin1_c11775	7771	218		putative_Nudix_hydrolase_NudL	COG0494	8-oxo-dGTP_pyrophosphatase_MutT_and_related_house-cleaning_NTP_pyrophosphohydrolases__NUDIX_family	3.8e-35	-	-	PF00293	NUDIX_domain	6.5e-15	-	-	-	-	-	-	-	-	-	-	-	-	-	-	-	IPR020084;_IPR000086;_IPR015797	NUDIX_hydrolase,_conserved_site;_NUDIX_hydrolase_domain;_NUDIX_hydrolase-like_domain_superfamily	PF00293	NUDIX_domain	PCJ12449.1_coenzyme_A_pyrophosphatase_[Candidatus_Marinimicrobia_bacterium]	1.2e-44	48.3	2026760	Bacteria,Candidatus_Marinimicrobia,Candidatus_Marinimicrobia_bacteriumFCB_group,
BS13_bin1._00930	BS13_bin1.	BS13_bin1._15	BS13_bin1_c11775	7771	774		Protein_oar	COG4771	Outer_membrane_receptor_for_ferrienterochelin_and_colicins	7.4e-118	-	-	PF13715	CarboxypepD_reg-like_domain	4.3e-20	-	-	-	-	-	-	-	MER0836823	subfamily_M14B_non-peptidase_homologues_M14B_M14.UNB	7.83e-104	1.B.14.6.12	6.82e-100	-	-	-	IPR037066;_IPR039426;_IPR008969;_IPR036942;_IPR012910	TonB-dependent_receptor,_plug_domain_superfamily;_Vitamin_B12_transporter_BtuB-like;_Carboxypeptidase-like,_regulatory_domain_superfamily;_TonB-dependent_receptor-like,_beta-barrel_domain_superfamily;_TonB-dependent_receptor,_plug_domain	PF13715;_PF07715	CarboxypepD_reg-like_domain;_TonB-dependent_Receptor_Plug_Domain	PCJ12435.1_hypothetical_protein_COA98_05225_[Candidatus_Marinimicrobia_bacterium]	0	68.7	2026760	Bacteria,Candidatus_Marinimicrobia,Candidatus_Marinimicrobia_bacteriumFCB_group,
BS13_bin1._00940	BS13_bin1.	BS13_bin1._15	BS13_bin1_c11775	7771	375		hypothetical_protein	-	-	-	-	-	PF14054	Domain_of_unknown_function_(DUF4249)	5.3e-14	-	-	-	-	-	-	-	-	-	-	-	-	-	-	-	IPR025345	Protein_of_unknown_function_DUF4249	PF14054	Domain_of_unknown_function_(DUF4249)	PCJ12434.1_hypothetical_protein_COA98_05220_[Candidatus_Marinimicrobia_bacterium]	3.8e-91	50.3	2026760	Bacteria,Candidatus_Marinimicrobia,Candidatus_Marinimicrobia_bacteriumFCB_group,
BS13_bin1._00950	BS13_bin1.	BS13_bin1._15	BS13_bin1_c11775	7771	208		hypothetical_protein	COG1225	Peroxiredoxin	7.3e-36	-	-	-	-	-	-	-	-	-	-	-	-	-	-	-	-	-	-	-	-	-	-	-	-	GBE28292.1_hypothetical_protein_BMS3Bbin03_02231_[bacterium_BMS3Bbin03]	3.7e-43	45.5	2005726	Bacteriabacterium_BMS3Bbin03,_(miscellaneous)
BS13_bin1._00960	BS13_bin1.	BS13_bin1._16	BS13_bin1_c4367	16468	372		hypothetical_protein	-	-	-	-	-	PF03266	NTPase	4.3e-16	-	-	-	-	-	-	-	-	-	-	-	-	-	-	-	IPR027417;_IPR004948	P-loop_containing_nucleoside_triphosphate_hydrolase;_Nucleoside-triphosphatase,_THEP1_type	PF03266	NTPase	OIO61829.1_hypothetical_protein_AUJ47_08900_[Candidatus_Marinimicrobia_bacterium_CG1_02_48_14]	4e-56	36.8	1805240	Bacteria,Candidatus_Marinimicrobia,Candidatus_Marinimicrobia_bacterium_CG1_02_48_14FCB_group,
BS13_bin1._00970	BS13_bin1.	BS13_bin1._16	BS13_bin1_c4367	16468	188		hypothetical_protein	-	-	-	-	-	-	-	-	-	-	-	-	-	-	-	-	-	-	-	-	-	-	-	-	-	-	-	OIO61830.1_hypothetical_protein_AUJ47_08905_[Candidatus_Marinimicrobia_bacterium_CG1_02_48_14]	5.7e-51	64.4	1805240	Bacteria,Candidatus_Marinimicrobia,Candidatus_Marinimicrobia_bacterium_CG1_02_48_14FCB_group,
BS13_bin1._00980	BS13_bin1.	BS13_bin1._16	BS13_bin1_c4367	16468	461		Regulatory_protein_AtoC	COG2204	DNA-binding_transcriptional_response_regulator__NtrC_family__contains_REC__AAA-type_ATPase__and_a_Fis-type_DNA-binding_domains	4.5e-94	-	-	PF00158	Sigma-54_interaction_domain	1.2e-63	TIGR01818	nitrogen_regulation_protein_NR(I)	-	3.4e-106	-	-	-	-	-	-	3.A.23.1.1	2.13e-57	WP_011393215.1	[FeFe]_Group_C3	2.61e-84	IPR001789;_IPR002078;_IPR025662;_IPR025943;_IPR002197;_IPR009057;_IPR027417;_IPR003593;_IPR011006	Signal_transduction_response_regulator,_receiver_domain;_RNA_polymerase_sigma_factor_54_interaction_domain;_Sigma-54_interaction_domain,_ATP-binding_site_1;_Sigma-54_interaction_domain,_ATP-binding_site_2;_DNA_binding_HTH_domain,__Fis-type;_Homeobox-like_domain_superfamily;_P-loop_containing_nucleoside_triphosphate_hydrolase;_AAA+_ATPase_domain;_CheY-like_superfamily	PF02954;_PF00158;_PF00072	Bacterial_regulatory_protein,_Fis_family;_Sigma-54_interaction_domain;_Response_regulator_receiver_domain	OQX95183.1_hypothetical_protein_B6I21_06745_[candidate_division_KSB1_bacterium_4572_119]	2.4e-127	52.1	1971636	Bacteriacandidate_division_KSB1_bacterium_4572_119,candidate_division_KSB1,unclassified_candidate_division_KSB1
BS13_bin1._00990	BS13_bin1.	BS13_bin1._16	BS13_bin1_c4367	16468	652		Sensor_protein_ZraS	COG4191	Signal_transduction_histidine_kinase_regulating_C4-dicarboxylate_transport_system	5.2e-48	-	-	PF11845	Protein_of_unknown_function_(DUF3365)	9.6e-28	TIGR01386	heavy_metal_sensor_kinase	2.7.13.3	2.3e-33	-	-	-	-	-	-	2.A.21.9.1	1.38e-25	WP_006928132.1	[FeFe]_Group_C3	2.24e-29	IPR003594;_IPR036890;_IPR003661;_IPR021796;_IPR000014;_IPR003660;_IPR035965;_IPR036097;_IPR005467;_IPR004358	Histidine_kinase/HSP90-like_ATPase;_Histidine_kinase/HSP90-like_ATPase_superfamily;_Signal_transduction_histidine_kinase,_dimerisation/phosphoacceptor_domain;_Protein_of_unknown_function_DUF3365;_PAS_domain;_HAMP_domain;_PAS_domain_superfamily;_Signal_transduction_histidine_kinase,_dimerisation/phosphoacceptor_domain_superfamily;_Histidine_kinase_domain;_Signal_transduction_histidine_kinase-relat…	PF00512;_PF11845;_PF13426;_PF02518;_PF00672	His_Kinase_A_(phospho-acceptor)_domain;_Protein_of_unknown_function_(DUF3365);_PAS_domain;_Histidine_kinase-,_DNA_gyrase_B-,_and_HSP90-like_ATPase;_HAMP_domain	EHO43220.1_multi-sensor_signal_transduction_histidine_kinase_[Caldithrix_abyssi_DSM_13497]	5e-155	47.1	880073	Bacteria,Calditrichaeota,Calditrichae,Calditrichales,Calditrichaceae,Caldithrix,Caldithrix_abyssiCaldithrix_abyssi_DSM_13497,
BS13_bin1._01000	BS13_bin1.	BS13_bin1._16	BS13_bin1_c4367	16468	458		hypothetical_protein	-	-	-	-	-	-	-	-	-	-	-	-	-	-	-	-	-	-	-	-	-	-	-	-	-	-	-	OPX33709.1_hypothetical_protein_B1H10_05235_[candidate_division_KSB1_bacterium_4484_188]	4e-143	56.3	1956175	Bacteriacandidate_division_KSB1_bacterium_4484_188,candidate_division_KSB1,unclassified_candidate_division_KSB1
BS13_bin1._01010	BS13_bin1.	BS13_bin1._16	BS13_bin1_c4367	16468	128		hypothetical_protein	-	-	-	-	-	-	-	-	-	-	-	-	-	-	-	-	-	-	-	-	-	-	-	IPR011031;_IPR036280	Multihaem_cytochrome;_Multiheme_cytochrome_superfamily	-	-	OPX33708.1_hypothetical_protein_B1H10_05230_[candidate_division_KSB1_bacterium_4484_188]	9.6e-26	58.9	1956175	Bacteriacandidate_division_KSB1_bacterium_4484_188,candidate_division_KSB1,unclassified_candidate_division_KSB1
BS13_bin1._01020	BS13_bin1.	BS13_bin1._16	BS13_bin1_c4367	16468	757		Periplasmic_nitrate_reductase	COG0243	Anaerobic_selenocysteine-containing_dehydrogenase	1.2e-224	K02567	napA;_periplasmic_nitrate_reductase_NapA_[EC:1.7.99.-]	PF00384	Molybdopterin_oxidoreductase	3.9e-87	TIGR01706	periplasmic_nitrate_reductase,_large_subunit	1.7.99.4	1.2e-181	-	-	-	MER0231600	family_C26_unassigned_peptidases_C26_C26.UPW	1.36e-30	3.D.11.1.1	2.85e-162	-	-	-	IPR006311;_IPR006657;_IPR006963;_IPR006656;_IPR009010;_IPR019546	Twin-arginine_translocation_pathway,_signal_sequence;_Molybdopterin_dinucleotide-binding_domain;_Molybdopterin_oxidoreductase,_4Fe-4S_domain;_Molybdopterin_oxidoreductase;_Aspartate_decarboxylase-like_domain_superfamily;_Twin-arginine_translocation_pathway,_signal_sequence,_bacterial/archaeal	PF01568;_PF04879;_PF00384;_PF10518	Molydopterin_dinucleotide_binding_domain;_Molybdopterin_oxidoreductase_Fe4S4_domain;_Molybdopterin_oxidoreductase;_TAT_(twin-arginine_translocation)_pathway_signal_sequence	WP_006930760.1_twin-arginine_translocation_signal_domain-containing_protein_[Caldithrix_abyssi]	0	76.2	187145	Bacteria,Calditrichaeota,Calditrichae,Calditrichales,Calditrichaceae,Caldithrix,Caldithrix_abyssi,
BS13_bin1._01030	BS13_bin1.	BS13_bin1._16	BS13_bin1_c4367	16468	191		Ferredoxin-type_protein_NapG	COG0348	Polyferredoxin	8.8e-20	-	-	PF12838	4Fe-4S_dicluster_domain	1.4e-11	TIGR00397	MauM/NapG_family_ferredoxin-type_protein	-	5.3e-21	-	-	-	-	-	-	3.D.11.1.1	1.5e-22	-	-	-	IPR017896;_IPR017900	4Fe-4S_ferredoxin-type,_iron-sulphur_binding_domain;_4Fe-4S_ferredoxin,_iron-sulphur_binding,_conserved_site	PF12838;_PF12797	4Fe-4S_dicluster_domain;_4Fe-4S_binding_domain	EHO43216.1_4Fe-4S_ferredoxin_iron-sulfur_binding_domain-containing_protein_[Caldithrix_abyssi_DSM_13497]	2.3e-31	40.4	880073	Bacteria,Calditrichaeota,Calditrichae,Calditrichales,Calditrichaceae,Caldithrix,Caldithrix_abyssiCaldithrix_abyssi_DSM_13497,
BS13_bin1._01040	BS13_bin1.	BS13_bin1._16	BS13_bin1_c4367	16468	86		hypothetical_protein	-	-	-	-	-	PF03927	NapD_protein	6.2e-11	-	-	-	-	-	-	-	-	-	-	-	-	-	-	-	IPR005623	Chaperone_NapD,_nitrate_reductase_assembly	PF03927	NapD_protein	OPX32076.1_hypothetical_protein_B1H10_07995_[candidate_division_KSB1_bacterium_4484_188]	4e-20	63.6	1956175	Bacteriacandidate_division_KSB1_bacterium_4484_188,candidate_division_KSB1,unclassified_candidate_division_KSB1
BS13_bin1._01050	BS13_bin1.	BS13_bin1._16	BS13_bin1_c4367	16468	171		Ferredoxin-type_protein_NapG	COG1145	Ferredoxin	1.4e-40	K02573	napG;_ferredoxin-type_protein_NapG	PF00037	4Fe-4S_binding_domain	2.2e-15	TIGR00397	MauM/NapG_family_ferredoxin-type_protein	-	7.5e-38	-	-	-	-	-	-	3.D.11.1.1	1.7e-43	-	-	-	IPR017896;_IPR017900	4Fe-4S_ferredoxin-type,_iron-sulphur_binding_domain;_4Fe-4S_ferredoxin,_iron-sulphur_binding,_conserved_site	PF14697;_PF00037	4Fe-4S_dicluster_domain;_4Fe-4S_binding_domain	OQX82525.1_hypothetical_protein_B6D60_12075_[candidate_division_KSB1_bacterium_4484_87]	2.5e-61	66.5	1970772	Bacteriacandidate_division_KSB1_bacterium_4484_87,candidate_division_KSB1,unclassified_candidate_division_KSB1
BS13_bin1._01060	BS13_bin1.	BS13_bin1._16	BS13_bin1_c4367	16468	275		Ferredoxin-type_protein_NapH	COG0348	Polyferredoxin	2.1e-38	K02574	napH;_ferredoxin-type_protein_NapH	PF12801	4Fe-4S_binding_domain	6.5e-18	TIGR02163	ferredoxin-type_protein,_NapH/MauN_family	-	6.1e-36	-	-	-	-	-	-	-	-	-	-	-	IPR017896	4Fe-4S_ferredoxin-type,_iron-sulphur_binding_domain	PF12801	4Fe-4S_binding_domain	OPX32073.1_hypothetical_protein_B1H10_07980_[candidate_division_KSB1_bacterium_4484_188]	2.9e-88	59.1	1956175	Bacteriacandidate_division_KSB1_bacterium_4484_188,candidate_division_KSB1,unclassified_candidate_division_KSB1
BS13_bin1._01070	BS13_bin1.	BS13_bin1._16	BS13_bin1_c4367	16468	155		Cytochrome_b6-f_complex_iron-sulfur_subunit	COG0723	Rieske_Fe-S_protein	2.5e-17	K02636	petC;_cytochrome_b6-f_complex_iron-sulfur_subunit_[EC:1.10.9.1]	PF00355	Rieske_[2Fe-2S]_domain	2e-18	TIGR01416	ubiquinol-cytochrome_c_reductase,_iron-sulfur_subunit	1.10.2.2	1.4e-21	-	-	-	-	-	-	-	-	-	-	-	IPR017941;_IPR036922;_IPR005805;_IPR014349	Rieske_[2Fe-2S]_iron-sulphur_domain;_Rieske_[2Fe-2S]_iron-sulphur_domain_superfamily;_Rieske_iron-sulphur_protein,_C-terminal;_Rieske_iron-sulphur_protein	PF00355	Rieske_[2Fe-2S]_domain	OPX32072.1_hypothetical_protein_B1H10_07975_[candidate_division_KSB1_bacterium_4484_188]	4.7e-51	59.2	1956175	Bacteriacandidate_division_KSB1_bacterium_4484_188,candidate_division_KSB1,unclassified_candidate_division_KSB1
BS13_bin1._01080	BS13_bin1.	BS13_bin1._16	BS13_bin1_c4367	16468	348		Cytochrome_bc_complex_cytochrome_b_subunit	COG1290	Cytochrome_b_subunit_of_the_bc_complex	3.2e-52	K00412	CYTB,_petB;_ubiquinol-cytochrome_c_reductase_cytochrome_b_subunit	PF00033	Cytochrome_b/b6/petB	1.5e-52	-	-	-	-	-	-	-	-	-	-	3.D.3.4.1	4.46e-48	-	-	-	IPR005797;_IPR005798;_IPR027387;_IPR016174;_IPR036150	Cytochrome_b/b6,_N-terminal;_Cytochrome_b/b6,_C-terminal;_Cytochrome_b/b6-like_domain_superfamily;_Di-haem_cytochrome,_transmembrane;_Cytochrome_b/b6,_C-terminal_domain_superfamily	PF00032;_PF00033	Cytochrome_b(C-terminal)/b6/petD;_Cytochrome_b/b6/petB	WP_006930754.1_cytochrome_bc_complex_cytochrome_b_subunit_[Caldithrix_abyssi]	5.6e-129	64.5	187145	Bacteria,Calditrichaeota,Calditrichae,Calditrichales,Calditrichaceae,Caldithrix,Caldithrix_abyssi,
BS13_bin1._01090	BS13_bin1.	BS13_bin1._16	BS13_bin1_c4367	16468	537		Hydroxylamine_oxidoreductase	COG3005	Tetraheme_cytochrome_c_subunit_of_nitrate_or_TMAO_reductase	6.2e-164	-	-	PF13447	Seven_times_multi-haem_cytochrome_CxxCH	1.4e-24	-	-	-	-	-	-	-	-	-	-	-	-	-	-	-	IPR011031;_IPR036280	Multihaem_cytochrome;_Multiheme_cytochrome_superfamily	PF13447	Seven_times_multi-haem_cytochrome_CxxCH	OPX32070.1_cytochrome_C_[candidate_division_KSB1_bacterium_4484_188]	1.4e-259	75	1956175	Bacteriacandidate_division_KSB1_bacterium_4484_188,candidate_division_KSB1,unclassified_candidate_division_KSB1
BS13_bin1._01100	BS13_bin1.	BS13_bin1._17	BS13_bin1_c17509	5836	163		2-oxoglutarate_carboxylase_large_subunit	-	-	-	K20140	cfiA;_2-oxoglutarate_carboxylase_large_subunit_[EC:6.4.1.7]	PF00364	Biotin-requiring_enzyme	1.2e-16	-	-	-	-	-	-	-	-	-	-	-	-	-	-	-	IPR011053;_IPR000089	Single_hybrid_motif;_Biotin/lipoyl_attachment	PF00364	Biotin-requiring_enzyme	OGD14393.1_hypothetical_protein_A2V76_05305_[Candidatus_Aminicenantes_bacterium_RBG_16_63_14]	5e-19	41.8	1797272	Bacteria,Candidatus_Aminicenantes,Candidatus_Aminicenantes_bacterium_RBG_16_63_14,unclassified_Aminicenantes,
BS13_bin1._01110	BS13_bin1.	BS13_bin1._17	BS13_bin1_c17509	5836	502		Acetyl-/propionyl-coenzyme_A_carboxylase_alpha_chain	COG0439	Biotin_carboxylase	1.1e-154	K01959	pycA;_pyruvate_carboxylase_subunit_A_[EC:6.4.1.1]	PF02786	Carbamoyl-phosphate_synthase_L_chain,_ATP_binding_domain	5.6e-79	TIGR00514	acetyl-CoA_carboxylase,_biotin_carboxylase_subunit	6.3.4.14	5e-194	-	-	-	MER0287028	family_M2_non-peptidase_homologues_M02_M02.UNW	1.34e-109	-	-	-	-	-	IPR005481;_IPR005479;_IPR011054;_IPR004549;_IPR016185;_IPR005482;_IPR011761;_IPR011764	Biotin_carboxylase-like,_N-terminal_domain;_Carbamoyl-phosphate_synthetase_large_subunit-like,_ATP-binding_domain;_Rudiment_single_hybrid_motif;_Acetyl-CoA_carboxylase,_biotin_carboxylase;_Pre-ATP-grasp_domain_superfamily;_Biotin_carboxylase,_C-terminal;_ATP-grasp_fold;_Biotin_carboxylation_domain	PF00289;_PF02785;_PF02786	Biotin_carboxylase,_N-terminal_domain;_Biotin_carboxylase_C-terminal_domain;_Carbamoyl-phosphate_synthase_L_chain,_ATP_binding_domain	KPL05034.1_pyruvate_carboxylase_subunit_A_[candidate_division_Zixibacteria_bacterium_SM1_73]	4.1e-189	65.1	1703424	Bacteria,candidate_division_Zixibacteria,candidate_division_Zixibacteria_bacterium_SM1_73FCB_group,
BS13_bin1._01120	BS13_bin1.	BS13_bin1._17	BS13_bin1_c17509	5836	261		putative_enoyl-CoA_hydratase_echA8	COG1024	Enoyl-CoA_hydratase/carnithine_racemase	7.9e-64	K13766	liuC;_methylglutaconyl-CoA_hydratase_[EC:4.2.1.18]	PF00378	Enoyl-CoA_hydratase/isomerase	1.9e-61	TIGR01929	naphthoate_synthase	4.1.3.36	1.2e-48	-	-	-	MER1072352	subfamily_S49C_non-peptidase_homologues_S49C_S49.UNC	8.74e-51	-	-	-	-	-	IPR001753;_IPR014748;_IPR029045	Enoyl-CoA_hydratase/isomerase;_Enoyl-CoA_hydratase,_C-terminal;_ClpP/crotonase-like_domain_superfamily	PF00378	Enoyl-CoA_hydratase/isomerase	KPL14641.1_hypothetical_protein_AMJ74_02995_[candidate_division_WOR_3_bacterium_SM1_77]	2.1e-96	67.6	1703778	Bacteria,candidate_division_WOR-3,candidate_division_WOR_3_bacterium_SM1_77
BS13_bin1._01130	BS13_bin1.	BS13_bin1._17	BS13_bin1_c17509	5836	161		hypothetical_protein	-	-	-	-	-	-	-	-	-	-	-	-	-	-	-	-	-	-	-	-	-	-	-	-	-	-	-	-	-	-	-	-
BS13_bin1._01140	BS13_bin1.	BS13_bin1._17	BS13_bin1_c17509	5836	790		ATP-dependent_DNA_helicase_RecQ	COG0514	Superfamily_II_DNA_helicase_RecQ	1.8e-207	K03654	recQ;_ATP-dependent_DNA_helicase_RecQ_[EC:3.6.4.12]	PF00270	DEAD/DEAH_box_helicase	4.2e-13	TIGR01389	ATP-dependent_DNA_helicase_RecQ	3.6.4.12	3.3e-87	-	-	-	MER0231048	subfamily_C1A_unassigned_peptidases_C01A_C01.UPA	3.38e-35	-	-	-	-	-	IPR001650;_IPR004589;_IPR011545;_IPR014001;_IPR027417;_IPR016024	Helicase,_C-terminal;_DNA_helicase,_ATP-dependent,_RecQ_type;_DEAD/DEAH_box_helicase_domain;_Helicase_superfamily_1/2,_ATP-binding_domain;_P-loop_containing_nucleoside_triphosphate_hydrolase;_Armadillo-type_fold	PF00270;_PF00271	DEAD/DEAH_box_helicase;_Helicase_conserved_C-terminal_domain	OIO72898.1_hypothetical_protein_AUJ85_09120_[Elusimicrobia_bacterium_CG1_02_37_114]	1.3e-277	60.2	1805131	Bacteria,Elusimicrobia,Elusimicrobia_bacterium_CG1_02_37_114unclassified_Elusimicrobia,
BS13_bin1._01150	BS13_bin1.	BS13_bin1._18	BS13_bin1_c43964	3203	98		hypothetical_protein	-	-	-	-	-	-	-	-	-	-	-	-	-	-	-	-	-	-	-	-	-	-	-	-	-	-	-	-	-	-	-	-
BS13_bin1._01160	BS13_bin1.	BS13_bin1._20	BS13_bin1_c33094	3821	74		hypothetical_protein	-	-	-	-	-	-	-	-	-	-	-	-	-	-	-	-	-	-	-	-	-	-	-	-	-	-	-	-	-	-	-	-
BS13_bin1._01170	BS13_bin1.	BS13_bin1._20	BS13_bin1_c33094	3821	75		hypothetical_protein	-	-	-	-	-	-	-	-	-	-	-	-	-	-	-	-	-	-	-	-	-	-	-	-	-	-	-	-	-	-	-	-
BS13_bin1._01180	BS13_bin1.	BS13_bin1._21	BS13_bin1_c28203	4228	284		hypothetical_protein	-	-	-	-	-	-	-	-	-	-	-	-	-	-	-	-	-	-	-	-	-	-	-	IPR015943	WD40/YVTN_repeat-like-containing_domain_superfamily	-	-	OFY65354.1_hypothetical_protein_A2Y71_08110_[Bacteroidetes_bacterium_RBG_13_42_15]	9.5e-34	33.3	1797355	Bacteria,Bacteroidetes,Bacteroidetes_bacterium_RBG_13_42_15FCB_group,Bacteroidetes/Chlorobi_group,unclassified_Bacteroidetes,unclassified_Bacteroidetes_(miscellaneous)
BS13_bin1._01190	BS13_bin1.	BS13_bin1._22	BS13_bin1_c22885	4847	112		hypothetical_protein	-	-	-	-	-	-	-	-	-	-	-	-	-	-	-	-	-	-	-	-	-	-	-	-	-	-	-	-	-	-	-	-
BS13_bin1._01200	BS13_bin1.	BS13_bin1._22	BS13_bin1_c22885	4847	792		hypothetical_protein	COG0265	Periplasmic_serine_protease__S1-C_subfamily__contain_C-terminal_PDZ_domain	5.1e-21	-	-	PF13620	Carboxypeptidase_regulatory-like_domain	4.8e-15	-	-	-	-	-	-	-	MER0309037	subfamily_M14A_non-peptidase_homologues_M14A_M14.UNA	9.35e-21	-	-	-	-	-	IPR008969;_IPR013783;_IPR036116;_IPR003961;_IPR026444	Carboxypeptidase-like,_regulatory_domain_superfamily;_Immunoglobulin-like_fold;_Fibronectin_type_III_superfamily;_Fibronectin_type_III;_Secretion_system_C-terminal_sorting_domain	PF13620	Carboxypeptidase_regulatory-like_domain	WP_006927288.1_T9SS_C-terminal_target_domain-containing_protein_[Caldithrix_abyssi]	2.9e-64	39.7	187145	Bacteria,Calditrichaeota,Calditrichae,Calditrichales,Calditrichaceae,Caldithrix,Caldithrix_abyssi,
BS13_bin1._01210	BS13_bin1.	BS13_bin1._22	BS13_bin1_c22885	4847	35		hypothetical_protein	-	-	-	-	-	-	-	-	-	-	-	-	-	-	-	-	-	-	-	-	-	-	-	-	-	-	-	-	-	-	-	-
BS13_bin1._01220	BS13_bin1.	BS13_bin1._23	BS13_bin1_c21303	5085	782		Carboxypeptidase_T	COG2866	Murein_tripeptide_amidase_MpaA	8.4e-77	-	-	PF00246	Zinc_carboxypeptidase	1.8e-31	-	-	-	-	-	-	-	MER0238090	subfamily_M14B_unassigned_peptidases_M14B_M14.UPB	2.41e-75	-	-	-	-	-	IPR000834;_IPR026444;_IPR008969	Peptidase_M14,_carboxypeptidase_A;_Secretion_system_C-terminal_sorting_domain;_Carboxypeptidase-like,_regulatory_domain_superfamily	PF00246	Zinc_carboxypeptidase	PCJ13186.1_hypothetical_protein_COA98_03485_[Candidatus_Marinimicrobia_bacterium]	1.8e-244	52.9	2026760	Bacteria,Candidatus_Marinimicrobia,Candidatus_Marinimicrobia_bacteriumFCB_group,
BS13_bin1._01230	BS13_bin1.	BS13_bin1._23	BS13_bin1_c21303	5085	832		hypothetical_protein	COG1361	Uncharacterized_conserved_protein	1.2e-20	-	-	-	-	-	-	-	-	-	-	-	-	MER0975006	subfamily_S8A_unassigned_peptidases_S08A_S08.UPA	1.09e-61	-	-	-	-	-	IPR026444;_IPR025965	Secretion_system_C-terminal_sorting_domain;_FlgD_Ig-like_domain	PF13860	FlgD_Ig-like_domain	PCJ12229.1_hypothetical_protein_COA98_05695_[Candidatus_Marinimicrobia_bacterium]	1.4e-122	51.3	2026760	Bacteria,Candidatus_Marinimicrobia,Candidatus_Marinimicrobia_bacteriumFCB_group,
BS13_bin1._01240	BS13_bin1.	BS13_bin1._24	BS13_bin1_c16374	6099	77		hypothetical_protein	COG2911	Autotransporter_translocation_and_assembly_factor_TamB	2e-15	-	-	-	-	-	-	-	-	-	-	-	-	-	-	-	-	-	-	-	-	IPR025965;_IPR026444	FlgD_Ig-like_domain;_Secretion_system_C-terminal_sorting_domain	PF13860	FlgD_Ig-like_domain	ABZ07818.1_hypothetical_protein_ALOHA_HF4000ANIW141I9ctg2g5_[uncultured_marine_microorganism_HF4000_ANIW141I9]	4.7e-20	58.4	455537	uncultured_marine_microorganism_HF4000_ANIW141I9unclassified_sequences,environmental_samples,prokaryotic_environmental_samples
BS13_bin1._01250	BS13_bin1.	BS13_bin1._24	BS13_bin1_c16374	6099	1113		Carboxypeptidase_T	COG2866	Murein_tripeptide_amidase_MpaA	9.6e-50	K08637	CPA4;_carboxypeptidase_A4_[EC:3.4.17.-]	PF00246	Zinc_carboxypeptidase	1.7e-52	-	-	-	-	-	-	-	MER0833115	subfamily_M14A_unassigned_peptidases_M14A_M14.UPA	1.88e-66	-	-	-	-	-	IPR000834;_IPR008969;_IPR025965;_IPR026444	Peptidase_M14,_carboxypeptidase_A;_Carboxypeptidase-like,_regulatory_domain_superfamily;_FlgD_Ig-like_domain;_Secretion_system_C-terminal_sorting_domain	PF00246;_PF13860;_PF13620	Zinc_carboxypeptidase;_FlgD_Ig-like_domain;_Carboxypeptidase_regulatory-like_domain	OQX71371.1_hypothetical_protein_B6D62_02075_[Candidatus_Cloacimonas_sp._4484_275]	9.5e-255	59.1	1970770	Bacteria,Candidatus_CloacimonetesCandidatus_Cloacimonas,Candidatus_Cloacimonas_sp._4484_275FCB_group,
BS13_bin1._01260	BS13_bin1.	BS13_bin1._25	BS13_bin1_c9735	8981	571		hypothetical_protein	-	-	-	-	-	-	-	-	-	-	-	-	-	-	-	-	-	-	-	-	-	-	-	-	-	-	-	ADI18535.1_hypothetical_protein_[uncultured_Marinimicrobia_bacterium_HF4000_22B16]	3.4e-131	53.2	710791	Bacteria,Candidatus_Marinimicrobia,uncultured_Marinimicrobia_bacterium_HF4000_22B16FCB_group,environmental_samples
BS13_bin1._01270	BS13_bin1.	BS13_bin1._25	BS13_bin1_c9735	8981	1156		Protein_oar	COG4771	Outer_membrane_receptor_for_ferrienterochelin_and_colicins	1.6e-55	-	-	PF13715	CarboxypepD_reg-like_domain	1.5e-14	-	-	-	-	-	-	-	MER0469297	subfamily_M14B_non-peptidase_homologues_M14B_M14.UNB	4.46e-35	-	-	-	-	-	IPR012910;_IPR039426;_IPR013784;_IPR037066	TonB-dependent_receptor,_plug_domain;_Vitamin_B12_transporter_BtuB-like;_Carbohydrate-binding-like_fold;_TonB-dependent_receptor,_plug_domain_superfamily	PF13715;_PF07715	CarboxypepD_reg-like_domain;_TonB-dependent_Receptor_Plug_Domain	PCJ12974.1_hypothetical_protein_COA98_04065_[Candidatus_Marinimicrobia_bacterium]	0	58.1	2026760	Bacteria,Candidatus_Marinimicrobia,Candidatus_Marinimicrobia_bacteriumFCB_group,
BS13_bin1._01280	BS13_bin1.	BS13_bin1._25	BS13_bin1_c9735	8981	83		hypothetical_protein	-	-	-	-	-	-	-	-	-	-	-	-	-	-	-	-	-	-	-	-	-	-	-	-	-	-	-	-	-	-	-	-
BS13_bin1._01290	BS13_bin1.	BS13_bin1._25	BS13_bin1_c9735	8981	1048		hypothetical_protein	-	-	-	-	-	-	-	-	-	-	-	-	-	-	-	-	-	-	-	-	-	-	-	-	-	-	-	ADI18537.1_hypothetical_protein_[uncultured_Marinimicrobia_bacterium_HF4000_22B16]	0	64.5	710791	Bacteria,Candidatus_Marinimicrobia,uncultured_Marinimicrobia_bacterium_HF4000_22B16FCB_group,environmental_samples
BS13_bin1._01300	BS13_bin1.	BS13_bin1._26	BS13_bin1_c2156	26129	325		Flavin-dependent_thymidylate_synthase	COG1351	Thymidylate_synthase_ThyX	2.6e-72	K03465	thyX,_thy1;_thymidylate_synthase_(FAD)_[EC:2.1.1.148]	PF02511	Thymidylate_synthase_complementing_protein	9.5e-58	TIGR02170	thymidylate_synthase,_flavin-dependent	2.1.1.148	6.2e-61	-	-	-	MER1119023	family_I87_unassigned_peptidase_inhibitors_I87_I87.UPW	5.53e-73	-	-	-	-	-	IPR003669;_IPR036098	Thymidylate_synthase_ThyX;_Thymidylate_synthase_ThyX_superfamily	PF02511	Thymidylate_synthase_complementing_protein	PCJ14041.1_thymidylate_synthase_(FAD)_[Candidatus_Marinimicrobia_bacterium]	7.3e-131	72.9	2026760	Bacteria,Candidatus_Marinimicrobia,Candidatus_Marinimicrobia_bacteriumFCB_group,
BS13_bin1._01310	BS13_bin1.	BS13_bin1._26	BS13_bin1_c2156	26129	536		2,3-bisphosphoglycerate-independent_phosphoglycerate_mutase	COG0696	Phosphoglycerate_mutase_(BPG-independent__AlkP_superfamily)	1.7e-161	-	-	PF01676	Metalloenzyme_superfamily	9.7e-55	TIGR01307	phosphoglycerate_mutase_(2,3-diphosphoglycerate-independent)	5.4.2.12	3.8e-143	-	-	-	MER0479713	YibP_g.p.__	1.19e-45	-	-	-	-	-	IPR017849;_IPR006124;_IPR036646;_IPR005995;_IPR011258;_IPR017850	Alkaline_phosphatase-like,_alpha/beta/alpha;_Metalloenzyme;_BPG-independent_phosphoglycerate_mutase,_domain_B_superfamily;_Phosphoglycerate_mutase,_2,3-bisphosphoglycerate-independent;_BPG-independent_PGAM,_N-terminal;_Alkaline-phosphatase-like,_core_domain_superfamily	PF01676;_PF06415	Metalloenzyme_superfamily;_BPG-independent_PGAM_N-terminus_(iPGM_N)	KPJ53146.1_phosphoglycerate_mutase_[candidate_division_TA06_bacterium_DG_24]	1.3e-169	56.6	1703770	Bacteriacandidate_division_TA06_bacterium_DG_24,candidate_division_TA06,
BS13_bin1._01320	BS13_bin1.	BS13_bin1._26	BS13_bin1_c2156	26129	292		3',5'-nucleoside_bisphosphate_phosphatase	COG0613	Predicted_metal-dependent_phosphoesterase_TrpH__contains_PHP_domain	1.6e-65	K07053	E3.1.3.97;_3',5'-nucleoside_bisphosphate_phosphatase_[EC:3.1.3.97]	-	-	-	-	-	-	-	-	-	-	-	-	-	-	-	-	-	-	IPR003141;_IPR016195;_IPR004013	Polymerase/histidinol_phosphatase,_N-terminal;_Polymerase/histidinol_phosphatase-like;_PHP_domain	PF02811	PHP_domain	PKM82943.1_phosphoesterase_[Firmicutes_bacterium_HGW-Firmicutes-14]	3.9e-67	43.8	2013775	Bacteria,Firmicutes,Firmicutes_bacterium_HGW-Firmicutes-14Terrabacteria_group,unclassified_Firmicutes_sensu_stricto,unclassified_Firmicutes_sensu_stricto_(miscellaneous),
BS13_bin1._01330	BS13_bin1.	BS13_bin1._26	BS13_bin1_c2156	26129	257		Inositol-1-monophosphatase	COG0483	Archaeal_fructose-1_6-bisphosphatase_or_related_enzyme_of_inositol_monophosphatase_family	8.7e-55	K01082	cysQ,_MET22,_BPNT1;_3'(2'),_5'-bisphosphate_nucleotidase_[EC:3.1.3.7]	PF00459	Inositol_monophosphatase_family	5.4e-51	TIGR01331	3'(2'),5'-bisphosphate_nucleotidase	3.1.3.7	1.9e-46	-	-	-	-	-	-	-	-	-	-	-	IPR000760	Inositol_monophosphatase-like	PF00459	Inositol_monophosphatase_family	PCJ14042.1_3'(2'),5'-bisphosphate_nucleotidase_CysQ_[Candidatus_Marinimicrobia_bacterium]	9.4e-89	62.1	2026760	Bacteria,Candidatus_Marinimicrobia,Candidatus_Marinimicrobia_bacteriumFCB_group,
BS13_bin1._01340	BS13_bin1.	BS13_bin1._26	BS13_bin1_c2156	26129	284		Methionine_synthase	COG0646	Methionine_synthase_I_(cobalamin-dependent)__methyltransferase_domain	6.2e-78	-	-	PF02965	Vitamin_B12_dependent_methionine_synthase,_activation_domain	2.4e-43	TIGR02082	methionine_synthase	2.1.1.13	3.4e-76	-	-	-	-	-	-	-	-	-	-	-	IPR037010;_IPR004223	Vitamin_B12-dependent_methionine_synthase,_activation_domain_superfamily;_Vitamin_B12-dependent_methionine_synthase,_activation_domain	PF02965	Vitamin_B12_dependent_methionine_synthase,_activation_domain	PYS74732.1_methionine_synthase_[Acidobacteria_bacterium]	3e-88	56.5	-	-
BS13_bin1._01350	BS13_bin1.	BS13_bin1._26	BS13_bin1_c2156	26129	849		Methionine_synthase	COG0646	Methionine_synthase_I_(cobalamin-dependent)__methyltransferase_domain	3.9e-261	K00548	metH,_MTR;_5-methyltetrahydrofolate--homocysteine_methyltransferase_[EC:2.1.1.13]	PF02574	Homocysteine_S-methyltransferase	4.7e-66	TIGR02082	methionine_synthase	2.1.1.13	0	-	-	-	-	-	-	-	-	-	-	-	IPR011005;_IPR003759;_IPR003726;_IPR006158;_IPR036589;_IPR011822;_IPR036594;_IPR036724;_IPR000489	Dihydropteroate_synthase-like;_Cobalamin_(vitamin_B12)-binding_module,_cap_domain;_Homocysteine-binding_domain;_Cobalamin_(vitamin_B12)-binding_domain;_Homocysteine-binding_domain_superfamily;_Cobalamin-dependent_methionine_synthase;_Methionine_synthase_domain;_Cobalamin-binding_domain_superfamily;_Pterin-binding_domain	PF02574;_PF02310;_PF00809;_PF02607	Homocysteine_S-methyltransferase;_B12_binding_domain;_Pterin_binding_enzyme	OIO67252.1_methionine_synthase_[Candidatus_Marinimicrobia_bacterium_CG1_02_48_14]	7.7e-297	60.2	1805240	Bacteria,Candidatus_Marinimicrobia,Candidatus_Marinimicrobia_bacterium_CG1_02_48_14FCB_group,
BS13_bin1._01360	BS13_bin1.	BS13_bin1._26	BS13_bin1_c2156	26129	508		Ribonuclease_G	COG1530	Ribonuclease_G_or_E	6.2e-121	K08301	rng,_cafA;_ribonuclease_G_[EC:3.1.26.-]	PF10150	Ribonuclease_E/G_family	1.4e-94	TIGR00757	ribonuclease,_Rne/Rng_family	3.1.4.-	7.6e-145	-	-	-	-	-	-	-	-	-	-	-	IPR022967;_IPR003029;_IPR012340;_IPR019307;_IPR004659	RNA-binding_domain,_S1;_S1_domain;_Nucleic_acid-binding,_OB-fold;_RNA-binding_protein_AU-1/Ribonuclease_E/G;_Ribonuclease_E/G	PF00575;_PF10150	S1_RNA_binding_domain;_Ribonuclease_E/G_family	PCJ14045.1_ribonuclease_G_[Candidatus_Marinimicrobia_bacterium]	2.3e-195	64.2	2026760	Bacteria,Candidatus_Marinimicrobia,Candidatus_Marinimicrobia_bacteriumFCB_group,
BS13_bin1._01370	BS13_bin1.	BS13_bin1._26	BS13_bin1_c2156	26129	127		50S_ribosomal_protein_L21	COG0261	Ribosomal_protein_L21	4.3e-23	K02888	RP-L21,_MRPL21,_rplU;_large_subunit_ribosomal_protein_L21	PF00829	Ribosomal_prokaryotic_L21_protein	6.3e-34	TIGR00061	ribosomal_protein_bL21	-	7.9e-27	-	-	-	-	-	-	-	-	-	-	-	IPR036164;_IPR001787;_IPR028909	L21-like_superfamily;_Ribosomal_protein_L21;_Ribosomal_protein_L21-like	PF00829	Ribosomal_prokaryotic_L21_protein	PCJ14046.1_50S_ribosomal_protein_L21_[Candidatus_Marinimicrobia_bacterium]	8.6e-27	63.4	2026760	Bacteria,Candidatus_Marinimicrobia,Candidatus_Marinimicrobia_bacteriumFCB_group,
BS13_bin1._01380	BS13_bin1.	BS13_bin1._26	BS13_bin1_c2156	26129	83		50S_ribosomal_protein_L27	COG0211	Ribosomal_protein_L27	5.9e-29	K02899	RP-L27,_MRPL27,_rpmA;_large_subunit_ribosomal_protein_L27	PF01016	Ribosomal_L27_protein	2.1e-36	TIGR00062	ribosomal_protein_bL27	-	3.8e-37	-	-	-	-	-	-	-	-	-	-	-	IPR001684;_IPR018261	Ribosomal_protein_L27;_Ribosomal_protein_L27,_conserved_site	PF01016	Ribosomal_L27_protein	PCJ14047.1_50S_ribosomal_protein_L27_[Candidatus_Marinimicrobia_bacterium]	4.1e-30	79.3	2026760	Bacteria,Candidatus_Marinimicrobia,Candidatus_Marinimicrobia_bacteriumFCB_group,
BS13_bin1._01390	BS13_bin1.	BS13_bin1._26	BS13_bin1_c2156	26129	311		Malate_dehydrogenase	COG0039	Malate/lactate_dehydrogenase	6.7e-102	K00024	mdh;_malate_dehydrogenase_[EC:1.1.1.37]	PF00056	lactate/malate_dehydrogenase,_NAD_binding_domain	5.2e-39	TIGR01763	malate_dehydrogenase,_NAD-dependent	1.1.1.37	8.2e-120	-	-	-	MER1150283	family_M96_non-peptidase_homologues_M96_M96.UNW	6.9e-30	-	-	-	-	-	IPR022383;_IPR011275;_IPR015955;_IPR001557;_IPR001236;_IPR036291	Lactate/malate_dehydrogenase,_C-terminal;_Malate_dehydrogenase,_type_3;_Lactate_dehydrogenase/glycoside_hydrolase,_family_4,_C-terminal;_L-lactate/malate_dehydrogenase;_Lactate/malate_dehydrogenase,_N-terminal;_NAD(P)-binding_domain_superfamily	PF02866;_PF00056	lactate/malate_dehydrogenase,_alpha/beta_C-terminal_domain;_lactate/malate_dehydrogenase,_NAD_binding_domain	PCJ14048.1_malate_dehydrogenase_[Candidatus_Marinimicrobia_bacterium]	2e-133	77.5	2026760	Bacteria,Candidatus_Marinimicrobia,Candidatus_Marinimicrobia_bacteriumFCB_group,
BS13_bin1._01400	BS13_bin1.	BS13_bin1._26	BS13_bin1_c2156	26129	186		ECF_RNA_polymerase_sigma_factor_SigW	COG1595	DNA-directed_RNA_polymerase_specialized_sigma_subunit__sigma24_family	2.9e-28	K03088	rpoE;_RNA_polymerase_sigma-70_factor,_ECF_subfamily	PF08281	Sigma-70,_region_4	1.9e-16	TIGR02939	RNA_polymerase_sigma_factor_RpoE	-	2.6e-34	-	-	-	-	-	-	-	-	-	-	-	IPR014284;_IPR013249;_IPR013325;_IPR007627;_IPR036388;_IPR013324;_IPR039425	RNA_polymerase_sigma-70_like_domain;_RNA_polymerase_sigma_factor_70,_region_4_type_2;_RNA_polymerase_sigma_factor,_region_2;_RNA_polymerase_sigma-70_region_2;_Winged_helix-like_DNA-binding_domain_superfamily;_RNA_polymerase_sigma_factor,_region_3/4-like;_RNA_polymerase_sigma-70_like	PF08281;_PF04542	Sigma-70,_region_4;_Sigma-70_region_2	PCJ49316.1_hypothetical_protein_COA72_03800_[Candidatus_Marinimicrobia_bacterium]	2.3e-44	54.2	2026760	Bacteria,Candidatus_Marinimicrobia,Candidatus_Marinimicrobia_bacteriumFCB_group,
BS13_bin1._01410	BS13_bin1.	BS13_bin1._26	BS13_bin1_c2156	26129	331		hypothetical_protein	-	-	-	-	-	PF13646	HEAT_repeats	5.3e-14	-	-	-	-	-	-	-	-	-	-	-	-	-	-	-	IPR011989;_IPR016024	Armadillo-like_helical;_Armadillo-type_fold	PF13646	HEAT_repeats	PCJ49315.1_hypothetical_protein_COA72_03795_[Candidatus_Marinimicrobia_bacterium]	3.8e-18	31.8	2026760	Bacteria,Candidatus_Marinimicrobia,Candidatus_Marinimicrobia_bacteriumFCB_group,
BS13_bin1._01420	BS13_bin1.	BS13_bin1._26	BS13_bin1_c2156	26129	439		hypothetical_protein	-	-	-	-	-	PF13349	Putative_adhesin	1e-15	-	-	-	-	-	-	-	-	-	-	-	-	-	-	-	IPR025164	Putative_adhesin	PF13349	Putative_adhesin	PCJ49314.1_hypothetical_protein_COA72_03790_[Candidatus_Marinimicrobia_bacterium]	8.1e-08	33.3	2026760	Bacteria,Candidatus_Marinimicrobia,Candidatus_Marinimicrobia_bacteriumFCB_group,
BS13_bin1._01430	BS13_bin1.	BS13_bin1._26	BS13_bin1_c2156	26129	516		hypothetical_protein	-	-	-	-	-	-	-	-	-	-	-	-	-	-	-	-	-	-	-	-	-	-	-	-	-	-	-	PCJ49313.1_hypothetical_protein_COA72_03785_[Candidatus_Marinimicrobia_bacterium]	2e-90	43.7	2026760	Bacteria,Candidatus_Marinimicrobia,Candidatus_Marinimicrobia_bacteriumFCB_group,
BS13_bin1._01440	BS13_bin1.	BS13_bin1._26	BS13_bin1_c2156	26129	293		hypothetical_protein	-	-	-	-	-	-	-	-	-	-	-	-	-	-	-	-	-	-	-	-	-	-	-	IPR031346	Uncharacterised_protein_DUF2154,_N-terminal	PF17115	N-terminal_domain_of_toast_rack,_DUF2154	OUV02057.1_hypothetical_protein_CBC40_07225_[bacterium_TMED80]	1e-30	30	1986784	Bacteriabacterium_TMED80,_(miscellaneous)
BS13_bin1._01450	BS13_bin1.	BS13_bin1._26	BS13_bin1_c2156	26129	231		Phosphoglycolate_phosphatase	COG0546	Phosphoglycolate_phosphatase__HAD_superfamily	7.3e-21	-	-	PF12710	haloacid_dehalogenase-like_hydrolase	1.6e-14	-	-	-	-	-	-	-	-	-	-	-	-	-	-	-	IPR023198;_IPR023214;_IPR036412	Phosphoglycolate_phosphatase-like,_domain_2;_HAD_superfamily;_HAD-like_superfamily	PF12710	haloacid_dehalogenase-like_hydrolase	PCJ14051.1_hypothetical_protein_COA98_01145_[Candidatus_Marinimicrobia_bacterium]	2.5e-72	57	2026760	Bacteria,Candidatus_Marinimicrobia,Candidatus_Marinimicrobia_bacteriumFCB_group,
BS13_bin1._01460	BS13_bin1.	BS13_bin1._26	BS13_bin1_c2156	26129	687		hypothetical_protein	COG4733	Phage-related_protein__tail_component	5.6e-16	-	-	-	-	-	-	-	-	-	-	-	-	-	-	-	-	-	-	-	-	IPR011050;_IPR012334	Pectin_lyase_fold/virulence_factor;_Pectin_lyase_fold	-	-	OIO61127.1_hypothetical_protein_AUJ47_09890_[Candidatus_Marinimicrobia_bacterium_CG1_02_48_14]	2.5e-43	38.9	1805240	Bacteria,Candidatus_Marinimicrobia,Candidatus_Marinimicrobia_bacterium_CG1_02_48_14FCB_group,
BS13_bin1._01470	BS13_bin1.	BS13_bin1._26	BS13_bin1_c2156	26129	615		hypothetical_protein	-	-	-	-	-	-	-	-	-	-	-	-	-	-	-	-	-	-	-	-	-	-	-	IPR017853	Glycoside_hydrolase_superfamily	-	-	PIU18019.1_hypothetical_protein_COT16_03535,_partial_[Elusimicrobia_bacterium_CG08_land_8_20_14_0_20_44_26]	9.8e-68	37.7	2014308	Bacteria,Elusimicrobia,Elusimicrobia_bacterium_CG08_land_8_20_14_0_20_44_26unclassified_Elusimicrobia,
BS13_bin1._01480	BS13_bin1.	BS13_bin1._26	BS13_bin1_c2156	26129	444		hypothetical_protein	-	-	-	-	-	-	-	-	-	-	-	-	-	-	-	-	-	-	-	-	-	-	-	-	-	-	-	PIU18020.1_hypothetical_protein_COT16_03540_[Elusimicrobia_bacterium_CG08_land_8_20_14_0_20_44_26]	6.9e-55	32.8	2014308	Bacteria,Elusimicrobia,Elusimicrobia_bacterium_CG08_land_8_20_14_0_20_44_26unclassified_Elusimicrobia,
BS13_bin1._01490	BS13_bin1.	BS13_bin1._26	BS13_bin1_c2156	26129	249		1-acyl-sn-glycerol-3-phosphate_acyltransferase	COG0204	1-acyl-sn-glycerol-3-phosphate_acyltransferase	7.1e-46	K00655	plsC;_1-acyl-sn-glycerol-3-phosphate_acyltransferase_[EC:2.3.1.51]	PF01553	Acyltransferase	1.8e-25	TIGR00530	1-acylglycerol-3-phosphate_O-acyltransferases	2.3.1.51	9.8e-27	-	-	-	-	-	-	-	-	-	-	-	IPR002123	Phospholipid/glycerol_acyltransferase	PF01553	Acyltransferase	PCJ14054.1_hypothetical_protein_COA98_01160_[Candidatus_Marinimicrobia_bacterium]	3e-60	48.3	2026760	Bacteria,Candidatus_Marinimicrobia,Candidatus_Marinimicrobia_bacteriumFCB_group,
BS13_bin1._01500	BS13_bin1.	BS13_bin1._26	BS13_bin1_c2156	26129	134		hypothetical_protein	-	-	-	-	-	-	-	-	-	-	-	-	-	-	-	-	-	-	-	-	-	-	-	IPR011990	Tetratricopeptide-like_helical_domain_superfamily	-	-	KUK55550.1_hypothetical_protein_XD77_0410_[Marinimicrobia_bacterium_46_47]	2e-10	31	1635279	Bacteria,Candidatus_Marinimicrobia,Marinimicrobia_bacterium_46_47FCB_group,
BS13_bin1._01510	BS13_bin1.	BS13_bin1._27	BS13_bin1_c65583	2520	449		Uridine_kinase	COG0572	Uridine_kinase	2.1e-125	K00876	udk,_UCK;_uridine_kinase_[EC:2.7.1.48]	PF00485	Phosphoribulokinase_/_Uridine_kinase_family	5.4e-23	TIGR00235	uridine_kinase	2.7.1.48	3.6e-27	-	-	-	-	-	-	-	-	-	-	-	IPR003593;_IPR027417;_IPR005144;_IPR006083	AAA+_ATPase_domain;_P-loop_containing_nucleoside_triphosphate_hydrolase;_ATP-cone_domain;_Phosphoribulokinase/uridine_kinase	PF03477;_PF00485	ATP_cone_domain;_Phosphoribulokinase_/_Uridine_kinase_family	PIV52710.1_response_regulator_SirA_[Elusimicrobia_bacterium_CG02_land_8_20_14_3_00_37_13]	5e-138	50.2	2014305	Bacteria,Elusimicrobia,Elusimicrobia_bacterium_CG02_land_8_20_14_3_00_37_13unclassified_Elusimicrobia,
BS13_bin1._01520	BS13_bin1.	BS13_bin1._27	BS13_bin1_c65583	2520	114		hypothetical_protein	COG1504	Uncharacterized_protein	8.6e-23	-	-	PF04430	Protein_of_unknown_function_(DUF498/DUF598)	5e-20	-	-	-	-	-	-	-	-	-	-	-	-	-	-	-	IPR036748;_IPR007523	MTH938-like_superfamily;_NDUFAF3/Mth938_domain-containing_protein	PF04430	Protein_of_unknown_function_(DUF498/DUF598)	OQY59819.1_hypothetical_protein_B6245_04620_[Desulfobacteraceae_bacterium_4572_88]	3.9e-31	56.6	1972444	Bacteria,Proteobacteria,Deltaproteobacteria,Desulfobacterales,DesulfobacteraceaeDesulfobacteraceae_bacterium_4572_88unclassified_Desulfobacteraceaedelta/epsilon_subdivisions,
BS13_bin1._01530	BS13_bin1.	BS13_bin1._28	BS13_bin1_c63511	2569	46		hypothetical_protein	-	-	-	-	-	-	-	-	-	-	-	-	-	-	-	-	-	-	-	-	-	-	-	-	-	-	-	-	-	-	-	-
BS13_bin1._01540	BS13_bin1.	BS13_bin1._28	BS13_bin1_c63511	2569	69		hypothetical_protein	-	-	-	-	-	-	-	-	-	-	-	-	-	-	-	-	-	-	-	-	-	-	-	-	-	-	-	-	-	-	-	-
BS13_bin1._01550	BS13_bin1.	BS13_bin1._29	BS13_bin1_c16592	6041	543		Adenine_deaminase	COG1001	Adenine_deaminase	2.3e-182	K01486	ade;_adenine_deaminase_[EC:3.5.4.2]	PF13382	Adenine_deaminase_C-terminal_domain	4.1e-63	TIGR01178	adenine_deaminase	3.5.4.2	2.9e-194	-	-	-	MER0133381	family_M38_non-peptidase_homologues_M38_M38.UNW	0	-	-	-	-	-	IPR006679;_IPR026912;_IPR011059;_IPR032466;_IPR006680	Adenine_deaminase;_Adenine_deaminase_C-terminal_domain;_Metal-dependent_hydrolase,_composite_domain_superfamily;_Metal-dependent_hydrolase;_Amidohydrolase-related	PF13382;_PF01979	Adenine_deaminase_C-terminal_domain;_Amidohydrolase_family	PHP45839.1_adenine_deaminase_[Methanosarcinales_archaeon_ex4572_44]	1.1e-195	60.6	1978124	Archaea,Euryarchaeota,Methanomicrobia,Methanosarcinales,Methanosarcinales_archaeon_ex4572_44Stenosarchaea_group,unclassified_Methanosarcinales,GOM_Arc_I_cluster,
BS13_bin1._01560	BS13_bin1.	BS13_bin1._29	BS13_bin1_c16592	6041	766		putative_xanthine_dehydrogenase_subunit_D	COG1529	CO_or_xanthine_dehydrogenase__Mo-binding_subunit	5.7e-179	-	-	PF02738	Molybdopterin-binding_domain_of_aldehyde_dehydrogenase	6e-178	TIGR03196	xanthine_dehydrogenase_D_subunit	1.17.1.4	2.5e-153	-	-	-	MER0815972	family_M1_unassigned_peptidases_M01_M01.UPW	1.55e-74	-	-	-	-	-	IPR036856;_IPR008274;_IPR037165;_IPR000674	Aldehyde_oxidase/xanthine_dehydrogenase,_a/b_hammerhead_superfamily;_Aldehyde_oxidase/xanthine_dehydrogenase,_molybdopterin_binding;_Aldehyde_oxidase/xanthine_dehydrogenase,_molybdopterin_binding_domain_superfamily;_Aldehyde_oxidase/xanthine_dehydrogenase,_a/b_hammerhead	PF02738;_PF01315	Molybdopterin-binding_domain_of_aldehyde_dehydrogenase;_Aldehyde_oxidase_and_xanthine_dehydrogenase,_a/b_hammerhead_domain	KPL17315.1_hypothetical_protein_AMJ92_11875_[candidate_division_Zixibacteria_bacterium_SM23_81]	6.7e-191	46	1703428	Bacteria,candidate_division_Zixibacteria,candidate_division_Zixibacteria_bacterium_SM23_81FCB_group,
BS13_bin1._01570	BS13_bin1.	BS13_bin1._29	BS13_bin1_c16592	6041	384		putative_protein	COG1373	Predicted_ATPase__AAA+_superfamily	4.1e-117	K07133	K07133;_uncharacterized_protein	PF13173	AAA_domain	6.8e-21	-	-	-	-	-	-	-	-	-	-	-	-	-	-	-	IPR025420;_IPR003593;_IPR027417	Domain_of_unknown_function_DUF4143;_AAA+_ATPase_domain;_P-loop_containing_nucleoside_triphosphate_hydrolase	PF13635;_PF13173	Domain_of_unknown_function_(DUF4143);_AAA_domain	KPK34353.1_hypothetical_protein_AMK70_07610_[Nitrospira_bacterium_SG8_35_1]	1.1e-122	56.5	1704024	Bacteria,Nitrospirae,NitrospiraNitrospira_bacterium_SG8_35_1unclassified_Nitrospira,
BS13_bin1._01580	BS13_bin1.	BS13_bin1._30	BS13_bin1_c36821	3571	116		hypothetical_protein	-	-	-	-	-	-	-	-	-	-	-	-	-	-	-	-	-	-	-	-	-	-	-	-	-	-	-	-	-	-	-	-
BS13_bin1._01590	BS13_bin1.	BS13_bin1._30	BS13_bin1_c36821	3571	139		hypothetical_protein	-	-	-	-	-	-	-	-	-	-	-	-	-	-	-	-	-	-	-	-	-	-	-	-	-	-	-	-	-	-	-	-
BS13_bin1._01600	BS13_bin1.	BS13_bin1._31	BS13_bin1_c59800	2662	76		hypothetical_protein	-	-	-	-	-	-	-	-	-	-	-	-	-	-	-	-	-	-	-	-	-	-	-	-	-	-	-	-	-	-	-	-
BS13_bin1._01610	BS13_bin1.	BS13_bin1._31	BS13_bin1_c59800	2662	476		Glutamate--tRNA_ligase	COG0008	Glutamyl-_or_glutaminyl-tRNA_synthetase	1.1e-122	K01885	EARS,_gltX;_glutamyl-tRNA_synthetase_[EC:6.1.1.17]	PF00749	tRNA_synthetases_class_I_(E_and_Q),_catalytic_domain	6.3e-105	TIGR00464	glutamate--tRNA_ligase	6.1.1.17	6.8e-164	-	-	-	MER1110329	family_S54_unassigned_peptidases_S54_S54.UPW	5.21e-68	-	-	-	-	-	IPR020058;_IPR008925;_IPR014729;_IPR004527;_IPR001412;_IPR000924;_IPR033910;_IPR020751	Glutamyl/glutaminyl-tRNA_synthetase,_class_Ib,_catalytic_domain;_Aminoacyl-tRNA_synthetase,_class_I,_anticodon-binding;_Rossmann-like_alpha/beta/alpha_sandwich_fold;_Glutamate-tRNA_ligase,_bacterial/mitochondrial;_Aminoacyl-tRNA_synthetase,_class_I,_conserved_site;_Glutamyl/glutaminyl-tRNA_synthetase;_Glutamyl-tRNA_synthetase;_Aminoacyl-tRNA_synthetase,_class_I,_anticodon-binding_domain,_subdomai…	PF00749	tRNA_synthetases_class_I_(E_and_Q),_catalytic_domain	PCJ11395.1_glutamate--tRNA_ligase_[Candidatus_Marinimicrobia_bacterium]	2.3e-157	56.4	2026760	Bacteria,Candidatus_Marinimicrobia,Candidatus_Marinimicrobia_bacteriumFCB_group,
BS13_bin1._01620	BS13_bin1.	BS13_bin1._32	BS13_bin1_c58285	2703	431		Citrate_synthase	COG0372	Citrate_synthase	6.4e-111	K01647	CS,_gltA;_citrate_synthase_[EC:2.3.3.1]	PF00285	Citrate_synthase,_C-terminal_domain	1.2e-83	TIGR01793	citrate_(Si)-synthase,_eukaryotic	2.3.3.1	7.2e-139	-	-	-	MER0636303	family_C19_non-peptidase_homologues_C19_C19.UNW	3.2e-117	-	-	-	-	-	IPR002020;_IPR016143;_IPR019810;_IPR036969;_IPR016142	Citrate_synthase;_Citrate_synthase-like,_small_alpha_subdomain;_Citrate_synthase_active_site;_Citrate_synthase_superfamily;_Citrate_synthase-like,_large_alpha_subdomain	PF00285	Citrate_synthase,_C-terminal_domain	GBE30361.1_citrate_synthase_[bacterium_BMS3Bbin04]	8.9e-185	71.3	2005727	Bacteriabacterium_BMS3Bbin04,_(miscellaneous)
BS13_bin1._01630	BS13_bin1.	BS13_bin1._32	BS13_bin1_c58285	2703	153		8-oxo-dGTP_diphosphatase	COG1051	ADP-ribose_pyrophosphatase_YjhB__NUDIX_family	7.4e-54	K03574	mutT,_NUDT15,_MTH2;_8-oxo-dGTP_diphosphatase_[EC:3.6.1.55]	PF00293	NUDIX_domain	7.5e-16	-	-	-	-	-	-	-	-	-	-	-	-	-	-	-	IPR000086;_IPR015797;_IPR003562;_IPR020476;_IPR020084	NUDIX_hydrolase_domain;_NUDIX_hydrolase-like_domain_superfamily;_Mutator_MutX_protein;_NUDIX_hydrolase;_NUDIX_hydrolase,_conserved_site	PF00293	NUDIX_domain	KYK30730.1_DNA_mismatch_repair_protein_MutT_[Theionarchaea_archaeon_DG-70-1]	5.1e-58	68	1803814	Archaea,Euryarchaeota,TheionarchaeaTheionarchaea_archaeon_DG-70-1unclassified_Theionarchaea,
BS13_bin1._01640	BS13_bin1.	BS13_bin1._32	BS13_bin1_c58285	2703	124		hypothetical_protein	COG2164	Uncharacterized_protein	5e-24	-	-	PF04126	Cyclophilin-like	1e-33	-	-	-	-	-	-	-	-	-	-	-	-	-	-	-	IPR025658;_IPR029000	Cyclophilin_TM1367-like_domain;_Cyclophilin-like_domain_superfamily	PF04126	Cyclophilin-like	WP_029921667.1_hypothetical_protein_[Nevskia_soli]	4.7e-38	62.8	418856	Bacteria,Proteobacteria,Gammaproteobacteria,Nevskiales,Sinobacteraceae,Nevskia,Nevskia_soli,
BS13_bin1._01650	BS13_bin1.	BS13_bin1._33	BS13_bin1_c8878	9642	400		hypothetical_protein	COG1305	Transglutaminase-like_enzyme__putative_cysteine_protease	2.4e-120	-	-	-	-	-	-	-	-	-	-	-	-	MER0247663	subfamily_C14B_unassigned_peptidases_C14B_C14.UPB	9.17e-22	-	-	-	-	-	IPR011047	Quinoprotein_alcohol_dehydrogenase-like_superfamily	-	-	ABZ07814.1_hypothetical_protein_ALOHA_HF4000ANIW141I9ctg2g1,_partial_[uncultured_marine_microorganism_HF4000_ANIW141I9]	5.6e-133	71.3	455537	uncultured_marine_microorganism_HF4000_ANIW141I9unclassified_sequences,environmental_samples,prokaryotic_environmental_samples
BS13_bin1._01660	BS13_bin1.	BS13_bin1._33	BS13_bin1_c8878	9642	431		Replication-associated_recombination_protein_A	COG2256	Replication-associated_recombination_protein_RarA_(DNA-dependent_ATPase)	5.2e-129	K07478	ycaJ;_putative_ATPase	PF12002	MgsA_AAA+_ATPase_C_terminal	3.8e-71	TIGR02397	DNA_polymerase_III,_subunit_gamma_and_tau	2.7.7.7	1.7e-22	-	-	-	MER0621934	family_C19_non-peptidase_homologues_C19_C19.UNW	6.09e-118	-	-	-	-	-	IPR008824;_IPR003593;_IPR008921;_IPR027417;_IPR021886;_IPR032423	Holliday_junction_DNA_helicase_ruvB,_N-terminal;_AAA+_ATPase_domain;_DNA_polymerase_III,_clamp_loader_complex,_gamma/delta/delta_subunit,_C-terminal;_P-loop_containing_nucleoside_triphosphate_hydrolase;_MgsA_AAA+_ATPase_C-terminal;_AAA_C-terminal_domain	PF05496;_PF12002;_PF16193	Holliday_junction_DNA_helicase_ruvB_N-terminus;_MgsA_AAA+_ATPase_C_terminal;_AAA_C-terminal_domain	PCJ12494.1_AAA_family_ATPase_[Candidatus_Marinimicrobia_bacterium]	3.9e-164	67.5	2026760	Bacteria,Candidatus_Marinimicrobia,Candidatus_Marinimicrobia_bacteriumFCB_group,
BS13_bin1._01670	BS13_bin1.	BS13_bin1._33	BS13_bin1_c8878	9642	1177		LPS-assembly_protein_LptD	COG1452	LPS_assembly_outer_membrane_protein_LptD_(organic_solvent_tolerance_protein_OstA)	2.3e-102	-	-	-	-	-	-	-	-	-	-	-	-	-	-	-	1.B.42.1.8	2.69e-49	-	-	-	IPR005653	Organic_solvent_tolerance-like,_N-terminal	PF03968	OstA-like_protein	PCJ12495.1_hypothetical_protein_COA98_05065_[Candidatus_Marinimicrobia_bacterium]	0	55.1	2026760	Bacteria,Candidatus_Marinimicrobia,Candidatus_Marinimicrobia_bacteriumFCB_group,
BS13_bin1._01680	BS13_bin1.	BS13_bin1._33	BS13_bin1_c8878	9642	112		hypothetical_protein	-	-	-	-	-	-	-	-	-	-	-	-	-	-	-	-	-	-	-	-	-	-	-	IPR018551	Domain_of_unknown_function_DUF2007	PF09413	Putative_prokaryotic_signal_transducing_protein	PCJ12496.1_hypothetical_protein_COA98_05070_[Candidatus_Marinimicrobia_bacterium]	1.8e-20	68.4	2026760	Bacteria,Candidatus_Marinimicrobia,Candidatus_Marinimicrobia_bacteriumFCB_group,
BS13_bin1._01690	BS13_bin1.	BS13_bin1._33	BS13_bin1_c8878	9642	418		Histidine--tRNA_ligase	COG0124	Histidyl-tRNA_synthetase	2.2e-108	K01892	HARS,_hisS;_histidyl-tRNA_synthetase_[EC:6.1.1.21]	PF13393	Histidyl-tRNA_synthetase	6.6e-50	TIGR00442	histidine--tRNA_ligase	6.1.1.21	3.5e-145	-	-	-	-	-	-	-	-	-	-	-	IPR015807;_IPR004516;_IPR004154;_IPR036621;_IPR006195;_IPR033656	Histidine-tRNA_ligase;_Histidine-tRNA_ligase/ATP_phosphoribosyltransferase_regulatory_subunit;_Anticodon-binding;_Anticodon-binding_domain_superfamily;_Aminoacyl-tRNA_synthetase,_class_II;_Histidyl-anticodon-binding	PF13393;_PF03129	Histidyl-tRNA_synthetase;_Anticodon_binding_domain	PCJ12497.1_histidine--tRNA_ligase_[Candidatus_Marinimicrobia_bacterium]	1.3e-143	60.7	2026760	Bacteria,Candidatus_Marinimicrobia,Candidatus_Marinimicrobia_bacteriumFCB_group,
BS13_bin1._01700	BS13_bin1.	BS13_bin1._34	BS13_bin1_c14324	6708	846		Vitamin_B12-dependent_ribonucleoside-diphosphate_reductase	COG0209	Ribonucleotide_reductase_alpha_subunit	1.3e-139	K00525	E1.17.4.1A,_nrdA,_nrdE;_ribonucleoside-diphosphate_reductase_alpha_chain_[EC:1.17.4.1]	PF02867	Ribonucleotide_reductase,_barrel_domain	7.1e-128	TIGR02504	ribonucleoside-diphosphate_reductase,_adenosylcobalamin-dependent	1.17.4.1	2.6e-159	-	-	-	MER0109654	family_N10_unassigned_peptide_lyases_N10_N10.UPW	9.84e-78	-	-	-	-	-	IPR013509;_IPR024434;_IPR013344;_IPR000788	Ribonucleotide_reductase_large_subunit,_N-terminal;_TSCPD_domain;_Ribonucleotide_reductase,_adenosylcobalamin-dependent;_Ribonucleotide_reductase_large_subunit,_C-terminal	PF00317;_PF12637;_PF02867	Ribonucleotide_reductase,_all-alpha_domain;_TSCPD_domain;_Ribonucleotide_reductase,_barrel_domain	ABZ05880.1_putative_Ribonucleotide_reductase,_barrel_domain_protein_[uncultured_marine_microorganism_HF4000_001A02]	0	63.6	455501	uncultured_marine_microorganism_HF4000_001A02unclassified_sequences,environmental_samples,prokaryotic_environmental_samples
BS13_bin1._01710	BS13_bin1.	BS13_bin1._34	BS13_bin1_c14324	6708	185		Ribosome-recycling_factor	COG0233	Ribosome_recycling_factor	4.3e-48	K02838	frr,_MRRF,_RRF;_ribosome_recycling_factor	PF01765	Ribosome_recycling_factor	4.9e-58	TIGR00496	ribosome_recycling_factor	-	2.3e-64	-	-	-	-	-	-	-	-	-	-	-	IPR002661;_IPR023584;_IPR036191	Ribosome_recycling_factor;_Ribosome_recycling_factor_domain;_RRF_superfamily	PF01765	Ribosome_recycling_factor	PCJ14247.1_ribosome_recycling_factor_[Candidatus_Marinimicrobia_bacterium]	2.3e-52	61.4	2026760	Bacteria,Candidatus_Marinimicrobia,Candidatus_Marinimicrobia_bacteriumFCB_group,
BS13_bin1._01720	BS13_bin1.	BS13_bin1._34	BS13_bin1_c14324	6708	238		Uridylate_kinase	COG0528	Uridylate_kinase	6.1e-79	K09903	pyrH;_uridylate_kinase_[EC:2.7.4.22]	PF00696	Amino_acid_kinase_family	3.2e-30	TIGR02075	UMP_kinase	2.7.4.22	4e-95	-	-	-	-	-	-	-	-	-	-	-	IPR001048;_IPR015963;_IPR036393;_IPR011817	Aspartate/glutamate/uridylate_kinase;_Uridylate_kinase,_bacteria;_Acetylglutamate_kinase-like_superfamily;_Uridylate_kinase	PF00696	Amino_acid_kinase_family	PCJ14142.1_UMP_kinase_[Candidatus_Marinimicrobia_bacterium]	1.4e-91	70.6	2026760	Bacteria,Candidatus_Marinimicrobia,Candidatus_Marinimicrobia_bacteriumFCB_group,
BS13_bin1._01730	BS13_bin1.	BS13_bin1._34	BS13_bin1_c14324	6708	205		Elongation_factor_Ts	COG0264	Translation_elongation_factor_EF-Ts	2.5e-65	K02357	tsf,_TSFM;_elongation_factor_Ts	PF00889	Elongation_factor_TS	1.1e-42	TIGR00116	translation_elongation_factor_Ts	-	1.5e-65	-	-	-	MER0937236	family_M79_unassigned_peptidases_M79_M79.UPW	4.79e-21	-	-	-	-	-	IPR009060;_IPR001816;_IPR014039;_IPR018101;_IPR036402	UBA-like_superfamily;_Translation_elongation_factor_EFTs/EF1B;_Translation_elongation_factor_EFTs/EF1B,_dimerisation;_Translation_elongation_factor_Ts,_conserved_site;_Elongation_factor_Ts,_dimerisation_domain_superfamily	PF00889	Elongation_factor_TS	PCJ14143.1_elongation_factor_Ts_[Candidatus_Marinimicrobia_bacterium]	1.4e-71	64.9	2026760	Bacteria,Candidatus_Marinimicrobia,Candidatus_Marinimicrobia_bacteriumFCB_group,
BS13_bin1._01740	BS13_bin1.	BS13_bin1._34	BS13_bin1_c14324	6708	295		30S_ribosomal_protein_S2	COG0052	Ribosomal_protein_S2	1.1e-61	K02967	RP-S2,_MRPS2,_rpsB;_small_subunit_ribosomal_protein_S2	PF00318	Ribosomal_protein_S2	1e-84	TIGR01011	ribosomal_protein_uS2	-	9e-89	-	-	-	-	-	-	-	-	-	-	-	IPR018130;_IPR023591;_IPR005706;_IPR001865	Ribosomal_protein_S2,_conserved_site;_Ribosomal_protein_S2,_flavodoxin-like_domain_superfamily;_Ribosomal_protein_S2,_bacteria/mitochondria/plastid;_Ribosomal_protein_S2	PF00318	Ribosomal_protein_S2	PCJ14144.1_30S_ribosomal_protein_S2_[Candidatus_Marinimicrobia_bacterium]	1.8e-91	72.9	2026760	Bacteria,Candidatus_Marinimicrobia,Candidatus_Marinimicrobia_bacteriumFCB_group,
BS13_bin1._01750	BS13_bin1.	BS13_bin1._34	BS13_bin1_c14324	6708	131		30S_ribosomal_protein_S9	COG0103	Ribosomal_protein_S9	6.6e-35	K02996	RP-S9,_MRPS9,_rpsI;_small_subunit_ribosomal_protein_S9	PF00380	Ribosomal_protein_S9/S16	8.7e-46	TIGR03627	ribosomal_protein_uS9	-	5.5e-23	-	-	-	-	-	-	-	-	-	-	-	IPR020568;_IPR020574;_IPR000754;_IPR014721;_IPR023035	Ribosomal_protein_S5_domain_2-type_fold;_Ribosomal_protein_S9,_conserved_site;_Ribosomal_protein_S9;_Ribosomal_protein_S5_domain_2-type_fold,_subgroup;_Ribosomal_protein_S9,_bacterial/plastid	PF00380	Ribosomal_protein_S9/S16	WP_089748296.1_MULTISPECIES:_30S_ribosomal_protein_S9_[Candidatus_Frackibacter]	5.5e-37	63.4	1785949	Bacteria,Firmicutes,Clostridia,Halanaerobiales,Halobacteroidaceae,Candidatus_Frackibacter,Candidatus_Frackibacter_sp._T328-2Terrabacteria_group,
BS13_bin1._01760	BS13_bin1.	BS13_bin1._34	BS13_bin1_c14324	6708	143		50S_ribosomal_protein_L13	COG0102	Ribosomal_protein_L13	1.4e-49	K02871	RP-L13,_MRPL13,_rplM;_large_subunit_ribosomal_protein_L13	PF00572	Ribosomal_protein_L13	1.6e-56	TIGR01066	ribosomal_protein_uL13	-	3.7e-61	-	-	-	-	-	-	-	-	-	-	-	IPR005822;_IPR036899;_IPR005823;_IPR023563	Ribosomal_protein_L13;_Ribosomal_protein_L13_superfamily;_Ribosomal_protein_L13,_bacterial-type;_Ribosomal_protein_L13,_conserved_site	PF00572	Ribosomal_protein_L13	PCJ14145.1_50S_ribosomal_protein_L13_[Candidatus_Marinimicrobia_bacterium]	1.5e-56	70.9	2026760	Bacteria,Candidatus_Marinimicrobia,Candidatus_Marinimicrobia_bacteriumFCB_group,
BS13_bin1._01770	BS13_bin1.	BS13_bin1._35	BS13_bin1_c57903	2713	187		hypothetical_protein	-	-	-	-	-	-	-	-	-	-	-	-	-	-	-	-	-	-	-	-	-	-	-	-	-	-	-	-	-	-	-	-
BS13_bin1._01780	BS13_bin1.	BS13_bin1._35	BS13_bin1_c57903	2713	168		hypothetical_protein	-	-	-	-	-	-	-	-	-	-	-	-	-	-	-	-	-	-	-	-	-	-	-	-	-	-	-	-	-	-	-	-
BS13_bin1._01790	BS13_bin1.	BS13_bin1._35	BS13_bin1_c57903	2713	202		hypothetical_protein	-	-	-	-	-	-	-	-	-	-	-	-	-	-	-	-	-	-	-	-	-	-	-	-	-	-	-	ODS29971.1_hypothetical_protein_SCARUB_04926_[Candidatus_Scalindua_rubra]	1.1e-07	34.9	1872076	Bacteria,Planctomycetes,Planctomycetia,Candidatus_Brocadiales,Candidatus_Brocadiaceae,Candidatus_Scalindua,Candidatus_Scalindua_rubraPVC_group,
BS13_bin1._01800	BS13_bin1.	BS13_bin1._36	BS13_bin1_c57574	2723	147		DNA-3-methyladenine_glycosylase_1	COG0456	Ribosomal_protein_S18_acetylase_RimI_and_related_acetyltransferases	3.4e-19	-	-	PF03352	Methyladenine_glycosylase	1.9e-27	TIGR00624	DNA-3-methyladenine_glycosylase_I	3.2.2.20	2.8e-21	-	-	-	-	-	-	-	-	-	-	-	IPR005019;_IPR011257	Methyladenine_glycosylase;_DNA_glycosylase	PF03352	Methyladenine_glycosylase	PCJ13026.1_hypothetical_protein_COA98_03875_[Candidatus_Marinimicrobia_bacterium]	2.8e-53	66.7	2026760	Bacteria,Candidatus_Marinimicrobia,Candidatus_Marinimicrobia_bacteriumFCB_group,
BS13_bin1._01810	BS13_bin1.	BS13_bin1._36	BS13_bin1_c57574	2723	300		Riboflavin_transporter_ImpX	COG0697	Permease_of_the_drug/metabolite_transporter_(DMT)_superfamily	3.1e-56	-	-	PF00892	EamA-like_transporter_family	1.4e-33	TIGR00950	carboxylate/amino_acid/amine_transporter	-	2.5e-23	-	-	-	-	-	-	2.A.7.3.71	3.64e-53	-	-	-	IPR000620	EamA_domain	PF00892	EamA-like_transporter_family	PCJ13025.1_EamA_family_transporter_[Candidatus_Marinimicrobia_bacterium]	1.8e-91	60.1	2026760	Bacteria,Candidatus_Marinimicrobia,Candidatus_Marinimicrobia_bacteriumFCB_group,
BS13_bin1._01820	BS13_bin1.	BS13_bin1._36	BS13_bin1_c57574	2723	423		hypothetical_protein	COG0738	Fucose_permease	1.1e-35	-	-	PF07690	Major_Facilitator_Superfamily	5.7e-21	-	-	-	-	-	-	-	-	-	-	-	-	-	-	-	IPR011701;_IPR020846;_IPR036259	Major_facilitator_superfamily;_Major_facilitator_superfamily_domain;_MFS_transporter_superfamily	PF07690	Major_Facilitator_Superfamily	PCJ13024.1_hypothetical_protein_COA98_03865_[Candidatus_Marinimicrobia_bacterium]	2.1e-122	55.9	2026760	Bacteria,Candidatus_Marinimicrobia,Candidatus_Marinimicrobia_bacteriumFCB_group,
BS13_bin1._01830	BS13_bin1.	BS13_bin1._37	BS13_bin1_c56009	2768	430		Bifunctional_IPC_transferase_and_DIPP_synthase	COG0558	Phosphatidylglycerophosphate_synthase	7.5e-43	-	-	-	-	-	TIGR03992	UDP-N-acetylglucosamine_diphosphorylase/glucosamine-1-phosphate_N-acetyltransferase	2.7.7.23	1.6e-22	-	-	-	-	-	-	-	-	-	-	-	IPR000462;_IPR029044;_IPR005835	CDP-alcohol_phosphatidyltransferase;_Nucleotide-diphospho-sugar_transferases;_Nucleotidyl_transferase_domain	PF01066;_PF00483	CDP-alcohol_phosphatidyltransferase;_Nucleotidyl_transferase	KYK34183.1_hypothetical_protein_AYK19_02775_[Theionarchaea_archaeon_DG-70-1]	9.6e-163	68.1	1803814	Archaea,Euryarchaeota,TheionarchaeaTheionarchaea_archaeon_DG-70-1unclassified_Theionarchaea,
BS13_bin1._01840	BS13_bin1.	BS13_bin1._37	BS13_bin1_c56009	2768	299		Inositol-3-phosphate_synthase	COG1260	Myo-inositol-1-phosphate_synthase	1.1e-130	K01858	INO1,_ISYNA1;_myo-inositol-1-phosphate_synthase_[EC:5.5.1.4]	PF01658	Myo-inositol-1-phosphate_synthase	3.3e-33	TIGR03450	inositol_1-phosphate_synthase	5.5.1.-	2e-106	-	-	-	-	-	-	-	-	-	-	-	IPR013021;_IPR002587;_IPR036291	Myo-inositol-1-phosphate_synthase,_GAPDH-like;_Myo-inositol-1-phosphate_synthase;_NAD(P)-binding_domain_superfamily	PF01658	Myo-inositol-1-phosphate_synthase	OYT38912.1_inositol-3-phosphate_synthase_[Candidatus_Altiarchaeales_archaeon_ex4484_43]	7.9e-148	84.6	2012507	Archaea,EuryarchaeotaCandidatus_Altiarchaeales,Candidatus_Altiarchaeales_archaeon_ex4484_43unclassified_Euryarchaeota,unclassified_Candidatus_Altiarchaeales
BS13_bin1._01850	BS13_bin1.	BS13_bin1._38	BS13_bin1_c14099	6782	241		hypothetical_protein	-	-	-	-	-	-	-	-	-	-	-	-	-	-	-	-	-	-	-	-	-	-	-	-	-	-	-	PIS29376.1_hypothetical_protein_COT43_03920_[Candidatus_Marinimicrobia_bacterium_CG08_land_8_20_14_0_20_45_22]	7.5e-32	38.8	1975524	Bacteria,Candidatus_Marinimicrobia,Candidatus_Marinimicrobia_bacterium_CG08_land_8_20_14_0_20_45_22FCB_group,
BS13_bin1._01860	BS13_bin1.	BS13_bin1._38	BS13_bin1_c14099	6782	461		hypothetical_protein	-	-	-	-	-	-	-	-	-	-	-	-	-	-	-	-	-	-	-	-	-	-	-	-	-	-	-	PIS29375.1_hypothetical_protein_COT43_03915,_partial_[Candidatus_Marinimicrobia_bacterium_CG08_land_8_20_14_0_20_45_22]	5.8e-89	39.5	1975524	Bacteria,Candidatus_Marinimicrobia,Candidatus_Marinimicrobia_bacterium_CG08_land_8_20_14_0_20_45_22FCB_group,
BS13_bin1._01870	BS13_bin1.	BS13_bin1._38	BS13_bin1_c14099	6782	762		Putative_xanthine_dehydrogenase_molybdenum-binding_subunit_XdhA	COG1529	CO_or_xanthine_dehydrogenase__Mo-binding_subunit	2.1e-226	K12528	xdhD;_putative_selenate_reductase_molybdopterin-binding_subunit	PF02738	Molybdopterin-binding_domain_of_aldehyde_dehydrogenase	1.3e-160	TIGR03313	probable_selenate_reductase,_molybdenum-binding_subunit	-	2.8e-189	-	-	-	MER0815972	family_M1_unassigned_peptidases_M01_M01.UPW	3.36e-54	-	-	-	-	-	IPR036856;_IPR037165;_IPR000674;_IPR008274	Aldehyde_oxidase/xanthine_dehydrogenase,_a/b_hammerhead_superfamily;_Aldehyde_oxidase/xanthine_dehydrogenase,_molybdopterin_binding_domain_superfamily;_Aldehyde_oxidase/xanthine_dehydrogenase,_a/b_hammerhead;_Aldehyde_oxidase/xanthine_dehydrogenase,_molybdopterin_binding	PF01315;_PF02738	Aldehyde_oxidase_and_xanthine_dehydrogenase,_a/b_hammerhead_domain;_Molybdopterin-binding_domain_of_aldehyde_dehydrogenase	PYQ22883.1_aldehyde_oxidase_[Acidobacteria_bacterium]	7e-249	58	-	-
BS13_bin1._01880	BS13_bin1.	BS13_bin1._38	BS13_bin1_c14099	6782	166		4-hydroxybenzoyl-CoA_reductase_subunit_gamma	COG2080	Aerobic-type_carbon_monoxide_dehydrogenase__small_subunit__CoxS/CutS_family	4.3e-31	-	-	PF01799	[2Fe-2S]_binding_domain	6e-21	TIGR03193	4-hydroxybenzoyl-CoA_reductase,_gamma_subunit	1.3.7.9	4.1e-37	-	-	-	-	-	-	-	-	-	-	-	IPR036010;_IPR012675;_IPR036884;_IPR002888	2Fe-2S_ferredoxin-like_superfamily;_Beta-grasp_domain_superfamily;_[2Fe-2S]-binding_domain_superfamily;_[2Fe-2S]-binding	PF01799	[2Fe-2S]_binding_domain	PIZ68467.1_(2Fe-2S)-binding_protein_[Candidatus_Marinimicrobia_bacterium_CG_4_10_14_0_2_um_filter_48_9]	3.3e-34	53.8	1975522	Bacteria,Candidatus_Marinimicrobia,Candidatus_Marinimicrobia_bacterium_CG_4_10_14_0_2_um_filter_48_9FCB_group,
BS13_bin1._01890	BS13_bin1.	BS13_bin1._38	BS13_bin1_c14099	6782	253		hypothetical_protein	-	-	-	-	-	PF00941	FAD_binding_domain_in_molybdopterin_dehydrogenase	2.2e-17	-	-	-	-	-	-	-	-	-	-	-	-	-	-	-	IPR016166;_IPR002346;_IPR036318;_IPR016169	FAD-binding_domain,_PCMH-type;_Molybdopterin_dehydrogenase,_FAD-binding;_FAD-binding,_type_PCMH-like_superfamily;_FAD-binding,_type_PCMH,_subdomain_2	PF00941	FAD_binding_domain_in_molybdopterin_dehydrogenase	PLX19579.1_hypothetical_protein_C0601_01615_[bacterium_BM706]	1.5e-09	26.2	2053465	Bacteriabacterium_BM706,_(miscellaneous)
BS13_bin1._01900	BS13_bin1.	BS13_bin1._38	BS13_bin1_c14099	6782	128		hypothetical_protein	-	-	-	-	-	PF05635	23S_rRNA-intervening_sequence_protein	5.6e-13	-	-	-	-	-	-	-	-	-	-	-	-	-	-	-	IPR036583;_IPR012657	23S_rRNA-intervening_sequence_superfamily;_23S_rRNA-intervening_sequence_protein	PF05635	23S_rRNA-intervening_sequence_protein	KHE90389.1_hypothetical_protein_SCABRO_03886_[Candidatus_Scalindua_brodae]	6e-36	64.8	237368	Bacteria,Planctomycetes,Planctomycetia,Candidatus_Brocadiales,Candidatus_Brocadiaceae,Candidatus_Scalindua,Candidatus_Scalindua_brodaePVC_group,
BS13_bin1._01910	BS13_bin1.	BS13_bin1._39	BS13_bin1_c52231	2882	519		Heme-binding_protein_A	COG4166	ABC-type_oligopeptide_transport_system__periplasmic_component	2.1e-84	K02035	ABC.PE.S;_peptide/nickel_transport_system_substrate-binding_protein	PF00496	Bacterial_extracellular_solute-binding_proteins,_family_5_Middle	5.7e-87	TIGR02294	nickel_ABC_transporter,_nickel/metallophore_periplasmic_binding_protein	-	3.9e-52	-	-	-	MER0852890	subfamily_M20F_non-peptidase_homologues_M20F_M20.UNF	6.79e-36	3.A.1.5.27	1.03e-69	-	-	-	IPR030678;_IPR000914;_IPR039424	Peptide/nickel_binding_protein,_MppA-type;_Solute-binding_protein_family_5_domain;_Solute-binding_protein_family_5	PF00496	Bacterial_extracellular_solute-binding_proteins,_family_5_Middle	PCJ13571.1_hypothetical_protein_COA98_02080_[Candidatus_Marinimicrobia_bacterium]	3e-195	63.4	2026760	Bacteria,Candidatus_Marinimicrobia,Candidatus_Marinimicrobia_bacteriumFCB_group,
BS13_bin1._01920	BS13_bin1.	BS13_bin1._39	BS13_bin1_c52231	2882	404		Spore_photoproduct_lyase	COG1533	DNA_repair_photolyase	1e-86	-	-	-	-	-	TIGR04070	spore_photoproduct_lyase	4.1.99.14	7.9e-38	-	-	-	-	-	-	-	-	-	-	-	-	-	-	-	OIO66695.1_hypothetical_protein_AUJ47_01240_[Candidatus_Marinimicrobia_bacterium_CG1_02_48_14]	3.3e-149	63	1805240	Bacteria,Candidatus_Marinimicrobia,Candidatus_Marinimicrobia_bacterium_CG1_02_48_14FCB_group,
BS13_bin1._01930	BS13_bin1.	BS13_bin1._40	BS13_bin1_c9476	9163	403		hypothetical_protein	-	-	-	-	-	-	-	-	-	-	-	-	-	-	-	-	-	-	-	-	-	-	-	-	-	-	-	PCJ12977.1_hypothetical_protein_COA98_04080_[Candidatus_Marinimicrobia_bacterium]	6.4e-84	42.2	2026760	Bacteria,Candidatus_Marinimicrobia,Candidatus_Marinimicrobia_bacteriumFCB_group,
BS13_bin1._01940	BS13_bin1.	BS13_bin1._40	BS13_bin1_c9476	9163	341		hypothetical_protein	COG2067	Long-chain_fatty_acid_transport_protein	1.2e-32	-	-	-	-	-	-	-	-	-	-	-	-	-	-	-	-	-	-	-	-	-	-	-	-	OUV04870.1_hypothetical_protein_CBC40_03710_[bacterium_TMED80]	2.6e-118	60.7	1986784	Bacteriabacterium_TMED80,_(miscellaneous)
BS13_bin1._01950	BS13_bin1.	BS13_bin1._40	BS13_bin1_c9476	9163	951		hypothetical_protein	COG4412	Bacillopeptidase_F__M6_metalloprotease_family	3.2e-139	-	-	-	-	-	-	-	-	-	-	-	-	MER0238096	family_M26_non-peptidase_homologues_M26_M26.UNW	2.92e-23	-	-	-	-	-	IPR013783;_IPR036116;_IPR025141;_IPR036278;_IPR026444	Immunoglobulin-like_fold;_Fibronectin_type_III_superfamily;_Domain_of_unknown_function_DUF4082;_Sialidase_superfamily;_Secretion_system_C-terminal_sorting_domain	PF13313	Domain_of_unknown_function_(DUF4082)	KQC03898.1_hypothetical_protein_APR54_02235_[Candidatus_Cloacimonas_sp._SDB]	6e-266	49.7	1732214	Bacteria,Candidatus_CloacimonetesCandidatus_Cloacimonas,Candidatus_Cloacimonas_sp._SDBFCB_group,
BS13_bin1._01960	BS13_bin1.	BS13_bin1._40	BS13_bin1_c9476	9163	993		Streptopain	COG1520	Outer_membrane_protein_assembly_factor_BamB__contains_PQQ-like_beta-propeller_repeat	4.9e-21	-	-	PF01640	Peptidase_C10_family	1.3e-46	-	-	-	-	-	-	-	MER0968725	subfamily_S8A_unassigned_peptidases_S08A_S08.UPA	4.43e-85	-	-	-	-	-	IPR026444;_IPR000200;_IPR025896;_IPR038765	Secretion_system_C-terminal_sorting_domain;_Peptidase_C10,_streptopain;_Spi_protease_inhibitor;_Papain-like_cysteine_peptidase_superfamily	PF13734;_PF01640	Spi_protease_inhibitor;_Peptidase_C10_family	OUW20555.1_hypothetical_protein_CBD21_02950_[bacterium_TMED161]	2.6e-94	36.3	1986652	Bacteriabacterium_TMED161,_(miscellaneous)
BS13_bin1._01970	BS13_bin1.	BS13_bin1._41	BS13_bin1_c2474	24092	528		hypothetical_protein	COG1304	FMN-dependent_dehydrogenase__includes_L-lactate_dehydrogenase_and_type_II_isopentenyl_diphosphate_isomerase	1.2e-196	-	-	PF01645	Conserved_region_in_glutamate_synthase	1.4e-13	-	-	-	-	-	-	-	-	-	-	-	-	-	-	-	IPR002932;_IPR013785	Glutamate_synthase_domain;_Aldolase-type_TIM_barrel	PF01645	Conserved_region_in_glutamate_synthase	ODS31082.1_putative_glutamate_synthase_[Candidatus_Scalindua_rubra]	4.1e-264	83.9	1872076	Bacteria,Planctomycetes,Planctomycetia,Candidatus_Brocadiales,Candidatus_Brocadiaceae,Candidatus_Scalindua,Candidatus_Scalindua_rubraPVC_group,
BS13_bin1._01980	BS13_bin1.	BS13_bin1._41	BS13_bin1_c2474	24092	229		NADPH-Fe(3+)_oxidoreductase_subunit_alpha	COG3383	Predicted_molibdopterin-dependent_oxidoreductase_YjgC	2.6e-42	K00336	nuoG;_NADH-quinone_oxidoreductase_subunit_G_[EC:7.1.1.2]	PF13510	2Fe-2S_iron-sulfur_cluster_binding_domain	2.6e-15	TIGR01973	NADH_dehydrogenase_(quinone),_G_subunit	1.6.99.5	6.7e-25	-	-	-	-	-	-	-	-	WP_014857142.1	[FeFe]_Group_A3	2e-42	IPR001041;_IPR017900;_IPR017896;_IPR036010	2Fe-2S_ferredoxin-type_iron-sulfur_binding_domain;_4Fe-4S_ferredoxin,_iron-sulphur_binding,_conserved_site;_4Fe-4S_ferredoxin-type,_iron-sulphur_binding_domain;_2Fe-2S_ferredoxin-like_superfamily	PF13510	2Fe-2S_iron-sulfur_cluster_binding_domain	OQX92132.1_hypothetical_protein_B6D58_04530_[candidate_division_Zixibacteria_bacterium_4484_95]	1.2e-100	84.8	1970781	Bacteria,candidate_division_Zixibacteria,candidate_division_Zixibacteria_bacterium_4484_95FCB_group,
BS13_bin1._01990	BS13_bin1.	BS13_bin1._41	BS13_bin1_c2474	24092	616		NADP-reducing_hydrogenase_subunit_HndC	COG1145	Ferredoxin	4.7e-192	K00335	nuoF;_NADH-quinone_oxidoreductase_subunit_F_[EC:7.1.1.2]	PF01512	Respiratory-chain_NADH_dehydrogenase_51_Kd_subunit	1.5e-46	TIGR01959	NADH_oxidoreductase_(quinone),_F_subunit	1.6.99.5	2.2e-142	-	-	-	MER0812874	family_M1_unassigned_peptidases_M01_M01.UPW	7.57e-88	3.D.1.5.1	0	WP_005952705.1	[FeFe]_Group_A3	2.16e-118	IPR037225;_IPR019554;_IPR037207;_IPR036249;_IPR017896;_IPR017900;_IPR019575;_IPR011538	NADH-ubiquinone_oxidoreductase_51kDa_subunit,_FMN-binding_domain_superfamily;_Soluble_ligand_binding_domain;_NADH-ubiquinone_oxidoreductase_51kDa_subunit,_iron-sulphur_binding_domain_superfamily;_Thioredoxin-like_superfamily;_4Fe-4S_ferredoxin-type,_iron-sulphur_binding_domain;_4Fe-4S_ferredoxin,_iron-sulphur_binding,_conserved_site;_NADH-ubiquinone_oxidoreductase_51kDa_subunit,_iron-sulphur_bind…	PF10531;_PF00037;_PF10589;_PF01512	SLBB_domain;_4Fe-4S_binding_domain;_NADH-ubiquinone_oxidoreductase-F_iron-sulfur_binding_region;_Respiratory-chain_NADH_dehydrogenase_51_Kd_subunit	KPJ60714.1_NADH_dehydrogenase_[Latescibacteria_bacterium_DG_63]	2.3e-282	75	1703781	Bacteria,Candidatus_Latescibacteria,Latescibacteria_bacterium_DG_63FCB_group,unclassified_Candidatus_Latescibacteria
BS13_bin1._02000	BS13_bin1.	BS13_bin1._41	BS13_bin1_c2474	24092	281		NADP-reducing_hydrogenase_subunit_HndA	COG1905	NADH:ubiquinone_oxidoreductase_24_kD_subunit_(chain_E)	4.4e-36	K00334	nuoE;_NADH-quinone_oxidoreductase_subunit_E_[EC:7.1.1.2]	PF01257	Thioredoxin-like_[2Fe-2S]_ferredoxin	2.2e-47	TIGR01958	NADH-quinone_oxidoreductase,_E_subunit	-	5.3e-36	-	-	-	-	-	-	3.D.1.5.1	3.28e-36	-	-	-	IPR002023;_IPR036249	NADH-quinone_oxidoreductase_subunit_E-like;_Thioredoxin-like_superfamily	PF01257	Thioredoxin-like_[2Fe-2S]_ferredoxin	OQX92134.1_hypothetical_protein_B6D58_04540_[candidate_division_Zixibacteria_bacterium_4484_95]	1.5e-116	76.5	1970781	Bacteria,candidate_division_Zixibacteria,candidate_division_Zixibacteria_bacterium_4484_95FCB_group,
BS13_bin1._02010	BS13_bin1.	BS13_bin1._41	BS13_bin1_c2474	24092	96		hypothetical_protein	-	-	-	-	-	-	-	-	-	-	-	-	-	-	-	-	-	-	-	-	-	-	-	-	-	-	-	OGC81550.1_hypothetical_protein_A2W07_09500_[candidate_division_Zixibacteria_bacterium_RBG_16_43_9]	1.6e-09	43.2	1802784	Bacteria,candidate_division_Zixibacteria,candidate_division_Zixibacteria_bacterium_RBG_16_43_9FCB_group,
BS13_bin1._02020	BS13_bin1.	BS13_bin1._41	BS13_bin1_c2474	24092	444		Regulatory_protein_AtoC	COG2204	DNA-binding_transcriptional_response_regulator__NtrC_family__contains_REC__AAA-type_ATPase__and_a_Fis-type_DNA-binding_domains	9.5e-134	-	-	PF00158	Sigma-54_interaction_domain	5.9e-67	TIGR01818	nitrogen_regulation_protein_NR(I)	-	1.7e-124	-	-	-	-	-	-	3.A.23.1.1	9.75e-65	WP_011393215.1	[FeFe]_Group_C3	1.61e-94	IPR025944;_IPR025662;_IPR025943;_IPR001789;_IPR011006;_IPR002078;_IPR027417;_IPR009057;_IPR003593;_IPR002197	Sigma-54_interaction_domain,_conserved_site;_Sigma-54_interaction_domain,_ATP-binding_site_1;_Sigma-54_interaction_domain,_ATP-binding_site_2;_Signal_transduction_response_regulator,_receiver_domain;_CheY-like_superfamily;_RNA_polymerase_sigma_factor_54_interaction_domain;_P-loop_containing_nucleoside_triphosphate_hydrolase;_Homeobox-like_domain_superfamily;_AAA+_ATPase_domain;_DNA_binding_HTH_do…	PF00158;_PF02954;_PF00072	Sigma-54_interaction_domain;_Bacterial_regulatory_protein,_Fis_family;_Response_regulator_receiver_domain	OGC81551.1_sigma-54-dependent_Fis_family_transcriptional_regulator_[candidate_division_Zixibacteria_bacterium_RBG_16_43_9]	2.4e-172	71.8	1802784	Bacteria,candidate_division_Zixibacteria,candidate_division_Zixibacteria_bacterium_RBG_16_43_9FCB_group,
BS13_bin1._02030	BS13_bin1.	BS13_bin1._41	BS13_bin1_c2474	24092	570		Sensor_kinase_CckA	COG4191	Signal_transduction_histidine_kinase_regulating_C4-dicarboxylate_transport_system	5.2e-92	-	-	PF02518	Histidine_kinase-,_DNA_gyrase_B-,_and_HSP90-like_ATPase	2.4e-20	TIGR02956	TMAO_reductase_sytem_sensor_TorS	2.7.13.3	1.3e-34	-	-	-	-	-	-	2.A.21.9.1	6.63e-29	WP_006928132.1	[FeFe]_Group_C3	5.94e-37	IPR029016;_IPR003594;_IPR005467;_IPR003018;_IPR036890;_IPR004358;_IPR003661;_IPR036097	GAF-like_domain_superfamily;_Histidine_kinase/HSP90-like_ATPase;_Histidine_kinase_domain;_GAF_domain;_Histidine_kinase/HSP90-like_ATPase_superfamily;_Signal_transduction_histidine_kinase-related_protein,_C-terminal;_Signal_transduction_histidine_kinase,_dimerisation/phosphoacceptor_domain;_Signal_transduction_histidine_kinase,_dimerisation/phosphoacceptor_domain_superfamily	PF02518;_PF00512	Histidine_kinase-,_DNA_gyrase_B-,_and_HSP90-like_ATPase;_His_Kinase_A_(phospho-acceptor)_domain	ODS31075.1_signal_transduction_histidine_kinase_[Candidatus_Scalindua_rubra]	7.7e-176	56	1872076	Bacteria,Planctomycetes,Planctomycetia,Candidatus_Brocadiales,Candidatus_Brocadiaceae,Candidatus_Scalindua,Candidatus_Scalindua_rubraPVC_group,
BS13_bin1._02040	BS13_bin1.	BS13_bin1._41	BS13_bin1_c2474	24092	163		hypothetical_protein	-	-	-	-	-	-	-	-	-	-	-	-	-	-	-	-	-	-	-	-	-	-	-	-	-	-	-	OGC82240.1_hypothetical_protein_A2W07_07075_[candidate_division_Zixibacteria_bacterium_RBG_16_43_9]	2.1e-38	47.2	1802784	Bacteria,candidate_division_Zixibacteria,candidate_division_Zixibacteria_bacterium_RBG_16_43_9FCB_group,
BS13_bin1._02050	BS13_bin1.	BS13_bin1._41	BS13_bin1_c2474	24092	186		hypothetical_protein	-	-	-	-	-	-	-	-	-	-	-	-	-	-	-	-	-	-	-	-	-	-	-	-	-	-	-	-	-	-	-	-
BS13_bin1._02060	BS13_bin1.	BS13_bin1._41	BS13_bin1_c2474	24092	117		hypothetical_protein	COG1433	Predicted_Fe-Mo_cluster-binding_protein__NifX_family	3.5e-35	-	-	PF02579	Dinitrogenase_iron-molybdenum_cofactor	7.5e-20	-	-	-	-	-	-	-	-	-	-	-	-	-	-	-	IPR036105;_IPR033913;_IPR003731	Dinitrogenase_iron-molybdenum_cofactor_biosynthesis_superfamily;_MTH1175_domain;_Dinitrogenase_iron-molybdenum_cofactor_biosynthesis	PF02579	Dinitrogenase_iron-molybdenum_cofactor	WP_072901697.1_dinitrogenase_iron-molybdenum_cofactor_biosynthesis_protein_[Hathewaya_proteolytica]	1.6e-35	59.1	29365	Bacteria,Firmicutes,Clostridia,Clostridiales,Clostridiaceae,Hathewaya,Hathewaya_proteolyticaTerrabacteria_group,
BS13_bin1._02070	BS13_bin1.	BS13_bin1._41	BS13_bin1_c2474	24092	164		hypothetical_protein	COG1342	Predicted_DNA-binding_protein__UPF0251_family	2.1e-38	-	-	PF02001	Protein_of_unknown_function__DUF134	5.8e-27	-	-	-	-	-	-	-	MER0501703	family_I15_unassigned_peptidase_inhibitors_I15_I15.UPW	2.55e-21	-	-	-	-	-	IPR013324;_IPR002852	RNA_polymerase_sigma_factor,_region_3/4-like;_Uncharacterised_protein_family_UPF0251	PF02001	Protein_of_unknown_function__DUF134	WP_068867232.1_DUF134_domain-containing_protein_[Prosthecochloris_sp._CIB_2401]	3.3e-39	56.1	1868325	Bacteria,Chlorobi,Chlorobia,Chlorobiales,Chlorobiaceae,Prosthecochloris,Prosthecochloris_sp._CIB_2401FCB_group,Bacteroidetes/Chlorobi_group
BS13_bin1._02080	BS13_bin1.	BS13_bin1._41	BS13_bin1_c2474	24092	399		hypothetical_protein	COG1906	Uncharacterized_protein	3e-22	K09133	K09133;_uncharacterized_protein	PF04165	Protein_of_unknown_function_(DUF401)_	5.5e-33	TIGR00529	integral_membrane_protein,_TIGR00529_family	-	5.9e-41	-	-	-	-	-	-	-	-	-	-	-	IPR007294	Protein_of_unknown_function_DUF401	PF04165	Protein_of_unknown_function_(DUF401)	PIV68274.1_hypothetical_protein_COS08_07010_[Euryarchaeota_archaeon_CG01_land_8_20_14_3_00_38_12]	5e-97	49	1975560	Archaea,Euryarchaeota,Euryarchaeota_archaeon_CG01_land_8_20_14_3_00_38_12unclassified_Euryarchaeota,unclassified_Euryarchaeota_(miscellaneous)
BS13_bin1._02090	BS13_bin1.	BS13_bin1._41	BS13_bin1_c2474	24092	150		hypothetical_protein	-	-	-	-	-	-	-	-	-	-	-	-	-	-	-	-	-	-	-	-	-	-	-	-	-	-	-	-	-	-	-	-
BS13_bin1._02100	BS13_bin1.	BS13_bin1._41	BS13_bin1_c2474	24092	447		Metalloprotease_PmbA	COG0312	Predicted_Zn-dependent_protease_or_its_inactivated_homolog	2.2e-98	K03592	pmbA;_PmbA_protein	PF01523	Putative_modulator_of_DNA_gyrase	9.3e-45	-	-	-	-	-	-	-	MER0130601	BT3649-type_peptidase_U62_U62.003	7.36e-120	-	-	-	-	-	IPR035068;_IPR002510;_IPR036059	Metalloprotease_TldD/PmbA,_N-terminal;_Metalloprotease_TldD/PmbA;_Metalloprotease_TldD/PmbA_superfamily	PF01523	Putative_modulator_of_DNA_gyrase	OIO62470.1_hypothetical_protein_AUJ47_07675_[Candidatus_Marinimicrobia_bacterium_CG1_02_48_14]	3.9e-167	62.8	1805240	Bacteria,Candidatus_Marinimicrobia,Candidatus_Marinimicrobia_bacterium_CG1_02_48_14FCB_group,
BS13_bin1._02110	BS13_bin1.	BS13_bin1._41	BS13_bin1_c2474	24092	508		Metalloprotease_TldD	COG0312	Predicted_Zn-dependent_protease_or_its_inactivated_homolog	2e-148	K03568	tldD;_TldD_protein	PF01523	Putative_modulator_of_DNA_gyrase	1.1e-57	-	-	-	-	-	-	-	MER0088563	microcin-processing_peptidase_2_U62_U62.002	0	-	-	-	-	-	IPR002510;_IPR025502;_IPR036059;_IPR035068	Metalloprotease_TldD/PmbA;_TldD;_Metalloprotease_TldD/PmbA_superfamily;_Metalloprotease_TldD/PmbA,_N-terminal	PF01523	Putative_modulator_of_DNA_gyrase	OIO62471.1_peptidase_U62_[Candidatus_Marinimicrobia_bacterium_CG1_02_48_14]	1.2e-209	70.7	1805240	Bacteria,Candidatus_Marinimicrobia,Candidatus_Marinimicrobia_bacterium_CG1_02_48_14FCB_group,
BS13_bin1._02120	BS13_bin1.	BS13_bin1._41	BS13_bin1_c2474	24092	315		3',5'-cyclic_adenosine_monophosphate_phosphodiesterase_CpdA	-	-	-	-	-	PF00149	Calcineurin-like_phosphoesterase	6.7e-12	-	-	-	-	-	-	-	-	-	-	-	-	-	-	-	IPR004843;_IPR029052;_IPR039331	Calcineurin-like_phosphoesterase_domain,_ApaH_type;_Metallo-dependent_phosphatase-like;_Purple_acid_phosphatase-like	PF00149	Calcineurin-like_phosphoesterase	OGG00613.1_hypothetical_protein_A3F83_04785_[Candidatus_Glassbacteria_bacterium_RIFCSPLOWO2_12_FULL_58_11]	7.7e-85	55.6	1817867	Bacteria,Candidatus_Glassbacteria,Candidatus_Glassbacteria_bacterium_RIFCSPLOWO2_12_FULL_58_11
BS13_bin1._02130	BS13_bin1.	BS13_bin1._41	BS13_bin1_c2474	24092	394		L-methionine_gamma-lyase	COG0626	Cystathionine_beta-lyase/cystathionine_gamma-synthase	1.9e-154	K01761	E4.4.1.11;_methionine-gamma-lyase_[EC:4.4.1.11]	PF01053	Cys/Met_metabolism_PLP-dependent_enzyme	1.7e-157	TIGR01328	methionine_gamma-lyase	4.4.1.11	1.2e-150	-	-	-	MER0136293	family_S33_unassigned_peptidases_S33_S33.UPW	7.86e-93	-	-	-	-	-	IPR015424;_IPR015421;_IPR000277;_IPR015422	Pyridoxal_phosphate-dependent_transferase;_Pyridoxal_phosphate-dependent_transferase,_major_domain;_Cys/Met_metabolism,_pyridoxal_phosphate-dependent_enzyme;_Pyridoxal_phosphate-dependent_transferase_domain_1	PF01053	Cys/Met_metabolism_PLP-dependent_enzyme	OQY28228.1_methionine_gamma-lyase_[Candidatus_Cloacimonetes_bacterium_4572_55]	1.9e-157	68.8	1971726	Bacteria,Candidatus_Cloacimonetes,Candidatus_Cloacimonetes_bacterium_4572_55FCB_group,unclassified_Candidatus_Cloacimonetes
BS13_bin1._02140	BS13_bin1.	BS13_bin1._41	BS13_bin1_c2474	24092	266		putative_iron_export_permease_protein_FetB	COG0390	ABC-type_iron_transport_system_FetAB__permease_component	6.2e-48	K02069	ABC.X2.P;_putative_ABC_transport_system_permease_protein	PF03649	Uncharacterised_protein_family_(UPF0014)	1.5e-79	TIGR00245	TIGR00245_family_protein	-	1.8e-63	-	-	-	-	-	-	3.A.1.139.2	1.65e-48	-	-	-	IPR005226	UPF0014_family	PF03649	Uncharacterised_protein_family_(UPF0014)	OIO61623.1_iron_export_ABC_transporter_permease_subunit_FetB_[Candidatus_Marinimicrobia_bacterium_CG1_02_48_14]	9.7e-89	66.3	1805240	Bacteria,Candidatus_Marinimicrobia,Candidatus_Marinimicrobia_bacterium_CG1_02_48_14FCB_group,
BS13_bin1._02150	BS13_bin1.	BS13_bin1._41	BS13_bin1_c2474	24092	245		Methionine_import_ATP-binding_protein_MetN	COG1117	ABC-type_phosphate_transport_system__ATPase_component	1.5e-40	K02071	metN;_D-methionine_transport_system_ATP-binding_protein	PF00005	ABC_transporter	2.2e-36	TIGR04521	energy-coupling_factor_transporter_ATPase	3.6.3.-	3.2e-47	-	-	-	MER0445858	family_C39_unassigned_peptidases_C39_C39.UPW	4.37e-32	3.A.1.139.4	1.32e-44	-	-	-	IPR003593;_IPR017871;_IPR003439;_IPR027417	AAA+_ATPase_domain;_ABC_transporter,_conserved_site;_ABC_transporter-like;_P-loop_containing_nucleoside_triphosphate_hydrolase	PF00005	ABC_transporter	OIO61622.1_hypothetical_protein_AUJ47_09265_[Candidatus_Marinimicrobia_bacterium_CG1_02_48_14]	2.8e-58	48.8	1805240	Bacteria,Candidatus_Marinimicrobia,Candidatus_Marinimicrobia_bacterium_CG1_02_48_14FCB_group,
BS13_bin1._02160	BS13_bin1.	BS13_bin1._41	BS13_bin1_c2474	24092	104		hypothetical_protein	COG1695	DNA-binding_transcriptional_regulator__PadR_family	3.8e-33	-	-	PF03551	Transcriptional_regulator_PadR-like_family	1.2e-18	-	-	-	-	-	-	-	-	-	-	-	-	-	-	-	IPR036390;_IPR005149;_IPR036388	Winged_helix_DNA-binding_domain_superfamily;_Transcription_regulator_PadR,_N-terminal;_Winged_helix-like_DNA-binding_domain_superfamily	PF03551	Transcriptional_regulator_PadR-like_family	OYD17146.1_PadR_family_transcriptional_regulator_[candidate_division_WOR-3_bacterium_JGI_Cruoil_03_51_56]	2e-34	69.6	1973747	Bacteria,candidate_division_WOR-3,candidate_division_WOR-3_bacterium_JGI_Cruoil_03_51_56
BS13_bin1._02170	BS13_bin1.	BS13_bin1._41	BS13_bin1_c2474	24092	105		hypothetical_protein	-	-	-	-	-	-	-	-	-	-	-	-	-	-	-	-	-	-	-	-	-	-	-	-	-	-	-	-	-	-	-	-
BS13_bin1._02180	BS13_bin1.	BS13_bin1._41	BS13_bin1_c2474	24092	156		Arsenite_methyltransferase	COG2519	tRNA_A58_N-methylase_Trm61	1.2e-35	-	-	PF13847	Methyltransferase_domain	8.9e-17	-	-	-	-	-	-	-	-	-	-	-	-	-	-	-	IPR025714;_IPR029063	Methyltransferase_domain;_S-adenosyl-L-methionine-dependent_methyltransferase	PF13847	Methyltransferase_domain	WP_012176602.1_methyltransferase_domain-containing_protein_[Desulfococcus_oleovorans]	1.2e-33	45.2	96561	Bacteria,Proteobacteria,Deltaproteobacteria,Desulfobacterales,Desulfobacteraceae,Desulfococcus,Desulfococcus_oleovoransDesulfococcus_oleovorans_Hxd3delta/epsilon_subdivisions,
BS13_bin1._02190	BS13_bin1.	BS13_bin1._41	BS13_bin1_c2474	24092	99		putative_HTH-type_transcriptional_regulator_YbaQ	COG3093	Plasmid_maintenance_system_antidote_protein_VapI__contains_XRE-type_HTH_domain	2.2e-35	K21498	higA-1;_antitoxin_HigA-1	-	-	-	TIGR02607	addiction_module_antidote_protein,_HigA_family	-	1.2e-30	-	-	-	-	-	-	-	-	-	-	-	IPR001387;_IPR013430;_IPR010982	Cro/C1-type_helix-turn-helix_domain;_Toxin-antitoxin_system,_antidote_protein,_HigA;_Lambda_repressor-like,_DNA-binding_domain_superfamily	PF01381	Helix-turn-helix	WP_007312979.1_addiction_module_antidote_protein,_HigA_family_[Crocosphaera_watsonii]	2.3e-35	72.4	263511	Bacteria,CyanobacteriaChroococcales,Aphanothecaceae,Crocosphaera,Crocosphaera_watsoniiTerrabacteria_group,Cyanobacteria/Melainabacteria_groupOscillatoriophycideae
BS13_bin1._02200	BS13_bin1.	BS13_bin1._41	BS13_bin1_c2474	24092	192		Rubrerythrin	COG1592	Rubrerythrin	1.5e-83	-	-	PF02915	Rubrerythrin	4.6e-32	-	-	-	-	-	-	-	-	-	-	-	-	WP_027639472.1	[FeFe]_Group_A1	1.22e-63	IPR009078;_IPR024934;_IPR003251;_IPR009040;_IPR012347	Ferritin-like_superfamily;_Rubredoxin-like_domain;_Rubrerythrin;_Ferritin-like_diiron_domain;_Ferritin-like	PF02915	Rubrerythrin	GBE48262.1_rubrerythrin_[bacterium_BMS3Bbin12]	5.7e-91	84.9	2005720	Bacteriabacterium_BMS3Abin12,_(miscellaneous)
BS13_bin1._02210	BS13_bin1.	BS13_bin1._41	BS13_bin1_c2474	24092	128		hypothetical_protein	-	-	-	-	-	-	-	-	-	-	-	-	-	-	-	-	-	-	-	-	-	-	-	-	-	-	-	PIS29521.1_hypothetical_protein_COT43_03625_[Candidatus_Marinimicrobia_bacterium_CG08_land_8_20_14_0_20_45_22]	1.6e-09	34.9	1975524	Bacteria,Candidatus_Marinimicrobia,Candidatus_Marinimicrobia_bacterium_CG08_land_8_20_14_0_20_45_22FCB_group,
BS13_bin1._02220	BS13_bin1.	BS13_bin1._42	BS13_bin1_c50717	2934	83		hypothetical_protein	-	-	-	-	-	-	-	-	-	-	-	-	-	-	-	-	-	-	-	-	-	-	-	-	-	-	-	-	-	-	-	-
BS13_bin1._02230	BS13_bin1.	BS13_bin1._42	BS13_bin1_c50717	2934	35		hypothetical_protein	-	-	-	-	-	-	-	-	-	-	-	-	-	-	-	-	-	-	-	-	-	-	-	-	-	-	-	-	-	-	-	-
BS13_bin1._02240	BS13_bin1.	BS13_bin1._42	BS13_bin1_c50717	2934	79		hypothetical_protein	-	-	-	-	-	-	-	-	-	-	-	-	-	-	-	-	-	-	-	-	-	-	-	-	-	-	-	-	-	-	-	-
BS13_bin1._02250	BS13_bin1.	BS13_bin1._43	BS13_bin1_c10842	8260	447		Glutamate/gamma-aminobutyrate_antiporter	COG0531	Amino_acid_transporter	1.2e-83	K03756	potE;_putrescine:ornithine_antiporter	PF13520	Amino_acid_permease	3.2e-52	TIGR03813	putative_glutamate/gamma-aminobutyrate_antiporter	-	2.1e-60	-	-	-	-	-	-	2.A.3.7.1	2.03e-26	-	-	-	IPR002293	Amino_acid/polyamine_transporter_I	PF13520	Amino_acid_permease	PYS97136.1_hypothetical_protein_DMF50_01930_[Acidobacteria_bacterium]	8.9e-111	45.9	-	-
BS13_bin1._02260	BS13_bin1.	BS13_bin1._43	BS13_bin1_c10842	8260	958		Aminopeptidase_N	COG0308	Aminopeptidase_N	1.1e-83	-	-	PF01433	Peptidase_family_M1_domain	2.7e-31	TIGR02412	aminopeptidase_N	3.4.11.2	4.5e-31	-	-	-	MER0114568	family_M1_unassigned_peptidases_M01_M01.UPW	5.89e-94	-	-	-	-	-	IPR001930;_IPR014782;_IPR026444;_IPR034019	Peptidase_M1,_alanine_aminopeptidase/leukotriene_A4_hydrolase;_Peptidase_M1,_membrane_alanine_aminopeptidase,_N-terminal;_Secretion_system_C-terminal_sorting_domain;_Aminopeptidase_N/Pld-like	PF01433	Peptidase_family_M1_domain	OGC00495.1_hypothetical_protein_A2V82_16800_[candidate_division_KSB1_bacterium_RBG_16_48_16]	1.1e-118	32	1798559	Bacteriacandidate_division_KSB1_bacterium_RBG_16_48_16,candidate_division_KSB1,unclassified_candidate_division_KSB1
BS13_bin1._02270	BS13_bin1.	BS13_bin1._43	BS13_bin1_c10842	8260	94		hypothetical_protein	-	-	-	-	-	-	-	-	-	-	-	-	-	-	-	-	-	-	-	-	-	-	-	IPR023811	Conserved_hypothetical_protein_CHP04076	-	-	KPK90113.1_hypothetical_protein_AMJ80_08870_[bacterium_SM23_31]	1.1e-39	77.7	1703762	Bacteriabacterium_SM23_31,_(miscellaneous)
BS13_bin1._02280	BS13_bin1.	BS13_bin1._43	BS13_bin1_c10842	8260	463		Aminopeptidase_C	COG3579	Aminopeptidase_C	3e-98	K01372	BLMH,_pepC;_bleomycin_hydrolase_[EC:3.4.22.40]	PF03051	Peptidase_C1-like_family	2e-142	-	-	-	-	-	-	-	MER0101310	subfamily_C1B_unassigned_peptidases_C01B_C01.UPB	1.85e-125	-	-	-	-	-	IPR004134;_IPR000169;_IPR038765	Peptidase_C1B,_bleomycin_hydrolase;_Cysteine_peptidase,_cysteine_active_site;_Papain-like_cysteine_peptidase_superfamily	PF03051	Peptidase_C1-like_family	KPL05334.1_hypothetical_protein_AMJ73_01275_[candidate_division_Zixibacteria_bacterium_SM1_73]	3.3e-124	48.3	1703424	Bacteria,candidate_division_Zixibacteria,candidate_division_Zixibacteria_bacterium_SM1_73FCB_group,
BS13_bin1._02290	BS13_bin1.	BS13_bin1._43	BS13_bin1_c10842	8260	214		hypothetical_protein	COG0778	Nitroreductase	1e-56	-	-	PF00881	Nitroreductase_family	8.3e-31	TIGR03605	SagB-type_dehydrogenase_domain	-	1.7e-40	-	-	-	-	-	-	-	-	-	-	-	IPR000415;_IPR020051;_IPR029479	Nitroreductase-like;_SagB-type_dehydrogenase_domain;_Nitroreductase	PF00881	Nitroreductase_family	OGU38387.1_nitroreductase_[Ignavibacteria_bacterium_GWA2_36_19]	1.7e-67	61	1798419	Bacteria,Ignavibacteriae,IgnavibacteriaIgnavibacteria_bacterium_GWA2_36_19FCB_group,Bacteroidetes/Chlorobi_group,unclassified_Ignavibacteria,
BS13_bin1._02300	BS13_bin1.	BS13_bin1._44	BS13_bin1_c50527	2941	374		Putative_monooxygenase	COG2070	NAD(P)H-dependent_flavin_oxidoreductase_YrpB__nitropropane_dioxygenase_family	1.1e-138	K00459	ncd2,_npd;_nitronate_monooxygenase_[EC:1.13.12.16]	PF03060	Nitronate_monooxygenase	1.5e-58	TIGR03151	putative_enoyl-[acyl-carrier-protein]_reductase_II	1.3.1.-	3.7e-41	-	-	-	-	-	-	-	-	-	-	-	IPR013785;_IPR004136	Aldolase-type_TIM_barrel;_Nitronate_monooxygenase	PF03060	Nitronate_monooxygenase	OGB62349.1_2-nitropropane_dioxygenase_[Caldithrix_sp._RBG_13_44_9]	1.7e-168	82.5	1797576	Bacteria,Calditrichaeota,Calditrichae,Calditrichales,Calditrichaceae,Caldithrix,Caldithrix_sp._RBG_13_44_9,
BS13_bin1._02310	BS13_bin1.	BS13_bin1._44	BS13_bin1_c50527	2941	95		hypothetical_protein	COG1669	Predicted_nucleotidyltransferase	1.1e-23	K07075	K07075;_uncharacterized_protein	PF01909	Nucleotidyltransferase_domain	2.8e-14	-	-	-	-	-	-	-	-	-	-	-	-	-	-	-	IPR002934	Polymerase,_nucleotidyl_transferase_domain	PF01909	Nucleotidyltransferase_domain	OQX80600.1_hypothetical_protein_B6D56_04545_[Candidatus_Omnitrophica_bacterium_4484_70.1]	2.4e-34	83.2	1970782	Bacteria,Candidatus_Omnitrophica,Candidatus_Omnitrophica_bacterium_4484_70.1PVC_group,unclassified_Candidatus_Omnitrophica
BS13_bin1._02320	BS13_bin1.	BS13_bin1._44	BS13_bin1_c50527	2941	117		hypothetical_protein	COG2361	Uncharacterized_conserved_protein__contains_HEPN_domain	8e-32	-	-	PF01934	Protein_of_unknown_function_DUF86	3.3e-27	-	-	-	-	-	-	-	-	-	-	-	-	-	-	-	IPR008201	Protein_of_unknown_function_DUF86	PF01934	Protein_of_unknown_function_DUF86	OQX52667.1_hypothetical_protein_B5M53_08075_[Candidatus_Cloacimonas_sp._4484_209]	4e-47	79.3	1968525	Bacteria,Candidatus_CloacimonetesCandidatus_Cloacimonas,Candidatus_Cloacimonas_sp._4484_209FCB_group,
BS13_bin1._02330	BS13_bin1.	BS13_bin1._44	BS13_bin1_c50527	2941	221		Glyoxalase_ElbB	COG3155	Enhancing_lycopene_biosynthesis_protein_2	1.5e-76	-	-	-	-	-	-	-	-	-	-	-	-	MER0201082	Mername-AA297_non-peptidase_homologue_C56_C56.975	5.41e-102	-	-	-	-	-	IPR029062;_IPR026041	Class_I_glutamine_amidotransferase-like;_Glyoxalase_ElbB	-	-	PCJ12188.1_isoprenoid_biosynthesis_protein_ElbB_[Candidatus_Marinimicrobia_bacterium]	3.2e-93	78.6	2026760	Bacteria,Candidatus_Marinimicrobia,Candidatus_Marinimicrobia_bacteriumFCB_group,
BS13_bin1._02340	BS13_bin1.	BS13_bin1._45	BS13_bin1_c48851	3002	292		Succinate--CoA_ligase_[ADP-forming]_subunit_alpha	COG0074	Succinyl-CoA_synthetase__alpha_subunit	7.7e-84	-	-	PF02629	CoA_binding_domain	5.6e-27	TIGR01019	succinate-CoA_ligase,_alpha_subunit	6.2.1.-	1.6e-105	-	-	-	MER0759990	family_I8_unassigned_peptidase_inhibitors_I08_I08.UPW	3.55e-54	-	-	-	-	-	IPR003781;_IPR005810;_IPR016102;_IPR033847;_IPR036291;_IPR005811	CoA-binding;_Succinyl-CoA_ligase,_alpha_subunit;_Succinyl-CoA_synthetase-like;_ATP-citrate_lyase/succinyl-CoA_ligase,_conserved_site;_NAD(P)-binding_domain_superfamily;_ATP-citrate_lyase/succinyl-CoA_ligase	PF02629;_PF00549	CoA_binding_domain;_CoA-ligase	OQY27202.1_succinate--CoA_ligase_subunit_alpha_[Candidatus_Cloacimonetes_bacterium_4572_55]	5.6e-98	61.6	1971726	Bacteria,Candidatus_Cloacimonetes,Candidatus_Cloacimonetes_bacterium_4572_55FCB_group,unclassified_Candidatus_Cloacimonetes
BS13_bin1._02350	BS13_bin1.	BS13_bin1._45	BS13_bin1_c48851	3002	372		Succinate--CoA_ligase_[GDP-forming]_subunit_beta	COG0045	Succinyl-CoA_synthetase__beta_subunit	2.4e-66	K15231	aclB;_ATP-citrate_lyase_beta-subunit_[EC:2.3.3.8]	PF08442	ATP-grasp_domain	3.3e-48	TIGR01016	succinate-CoA_ligase,_beta_subunit	6.2.1.-	1.5e-104	-	-	-	-	-	-	-	-	-	-	-	IPR013650;_IPR016102;_IPR005809;_IPR013815;_IPR005811;_IPR011761	ATP-grasp_fold,_succinyl-CoA_synthetase-type;_Succinyl-CoA_synthetase-like;_Succinate--CoA_synthetase,_beta_subunit;_ATP-grasp_fold,_subdomain_1;_ATP-citrate_lyase/succinyl-CoA_ligase;_ATP-grasp_fold	PF08442;_PF00549	ATP-grasp_domain;_CoA-ligase	OQY27203.1_hypothetical_protein_B6244_11360_[Candidatus_Cloacimonetes_bacterium_4572_55]	6.9e-93	48.1	1971726	Bacteria,Candidatus_Cloacimonetes,Candidatus_Cloacimonetes_bacterium_4572_55FCB_group,unclassified_Candidatus_Cloacimonetes
BS13_bin1._02360	BS13_bin1.	BS13_bin1._45	BS13_bin1_c48851	3002	38		hypothetical_protein	-	-	-	-	-	-	-	-	-	-	-	-	-	-	-	-	-	-	-	-	-	-	-	-	-	-	-	-	-	-	-	-
BS13_bin1._02370	BS13_bin1.	BS13_bin1._45	BS13_bin1_c48851	3002	183		hypothetical_protein	-	-	-	-	-	-	-	-	-	-	-	-	-	-	-	-	-	-	-	-	-	-	-	IPR000462	CDP-alcohol_phosphatidyltransferase	PF01066	CDP-alcohol_phosphatidyltransferase	CUS97469.1_hypothetical_protein_JGI22_00284_[Candidatus_Kryptobacter_tengchongensis]	4.6e-13	36.9	1643429	Bacteria,Candidatus_KryptoniaCandidatus_Kryptobacter,Candidatus_Kryptobacter_tengchongensisFCB_group,
BS13_bin1._02380	BS13_bin1.	BS13_bin1._46	BS13_bin1_c35017	3686	480		hypothetical_protein	COG2911	Autotransporter_translocation_and_assembly_factor_TamB	1.4e-18	-	-	-	-	-	-	-	-	-	-	-	-	MER0975006	subfamily_S8A_unassigned_peptidases_S08A_S08.UPA	1.28e-59	-	-	-	-	-	IPR026444	Secretion_system_C-terminal_sorting_domain	-	-	KPA15188.1_secreted_protein_containing_Cysteine,_histidine-dependent_amidohydrolase/peptidase_domain_protein_[Candidatus_Magnetomorum_sp._HK-1]	1e-56	38.8	1509431	Bacteria,Proteobacteria,Deltaproteobacteria,Desulfobacterales,Desulfobacteraceae,Candidatus_Magnetomorum,Candidatus_Magnetomorum_sp._HK-1delta/epsilon_subdivisions,
BS13_bin1._02390	BS13_bin1.	BS13_bin1._47	BS13_bin1_c47858	3042	155		Nicotinate_dehydrogenase_small_FeS_subunit	COG2080	Aerobic-type_carbon_monoxide_dehydrogenase__small_subunit__CoxS/CutS_family	3.4e-54	K03518	coxS;_aerobic_carbon-monoxide_dehydrogenase_small_subunit_[EC:1.2.5.3]	PF01799	[2Fe-2S]_binding_domain	2.1e-29	TIGR03198	xanthine_dehydrogenase_E_subunit	1.17.1.4	4.1e-52	-	-	-	-	-	-	-	-	-	-	-	IPR002888;_IPR036884;_IPR001041;_IPR012675;_IPR036010;_IPR006058	[2Fe-2S]-binding;_[2Fe-2S]-binding_domain_superfamily;_2Fe-2S_ferredoxin-type_iron-sulfur_binding_domain;_Beta-grasp_domain_superfamily;_2Fe-2S_ferredoxin-like_superfamily;_2Fe-2S_ferredoxin,_iron-sulphur_binding_site	PF01799;_PF00111	[2Fe-2S]_binding_domain;_2Fe-2S_iron-sulfur_cluster_binding_domain	PIS44715.1_(2Fe-2S)-binding_protein_[Ignavibacteria_bacterium_CG08_land_8_20_14_0_20_37_9]	5e-61	70.9	1974041	Bacteria,Ignavibacteriae,IgnavibacteriaIgnavibacteria_bacterium_CG08_land_8_20_14_0_20_37_9FCB_group,Bacteroidetes/Chlorobi_group,unclassified_Ignavibacteria,
BS13_bin1._02400	BS13_bin1.	BS13_bin1._47	BS13_bin1_c47858	3042	781		4-hydroxybenzoyl-CoA_reductase_subunit_alpha	COG1529	CO_or_xanthine_dehydrogenase__Mo-binding_subunit	0	-	-	PF02738	Molybdopterin-binding_domain_of_aldehyde_dehydrogenase	1.2e-154	TIGR03194	4-hydroxybenzoyl-CoA_reductase,_alpha_subunit	1.3.7.9	8.7e-153	-	-	-	MER0815972	family_M1_unassigned_peptidases_M01_M01.UPW	4.07e-55	-	-	-	-	-	IPR000674;_IPR008274;_IPR036856;_IPR037165	Aldehyde_oxidase/xanthine_dehydrogenase,_a/b_hammerhead;_Aldehyde_oxidase/xanthine_dehydrogenase,_molybdopterin_binding;_Aldehyde_oxidase/xanthine_dehydrogenase,_a/b_hammerhead_superfamily;_Aldehyde_oxidase/xanthine_dehydrogenase,_molybdopterin_binding_domain_superfamily	PF01315;_PF02738	Aldehyde_oxidase_and_xanthine_dehydrogenase,_a/b_hammerhead_domain;_Molybdopterin-binding_domain_of_aldehyde_dehydrogenase	PJC59099.1_dehydrogenase,_partial_[Ignavibacteria_bacterium_CG_4_9_14_0_2_um_filter_37_13]	0	80.3	1974039	Bacteria,Ignavibacteriae,IgnavibacteriaIgnavibacteria_bacterium_CG_4_9_14_0_2_um_filter_37_13FCB_group,Bacteroidetes/Chlorobi_group,unclassified_Ignavibacteria,
BS13_bin1._02410	BS13_bin1.	BS13_bin1._48	BS13_bin1_c58281	2703	387		hypothetical_protein	COG3074	Cell_division_protein_ZapB__interacts_with_FtsZ	4.1e-32	-	-	-	-	-	-	-	-	-	-	-	-	-	-	-	1.B.70.1.10	3.01e-42	-	-	-	-	-	-	-	OGV45694.1_hypothetical_protein_A2X46_09315_[Lentisphaerae_bacterium_GWF2_57_35]	8.4e-41	31.4	1798576	Bacteria,Lentisphaerae,Lentisphaerae_bacterium_GWF2_57_35PVC_group,unclassified_Lentisphaerae,unclassified_Lentisphaerae_(miscellaneous),
BS13_bin1._02420	BS13_bin1.	BS13_bin1._48	BS13_bin1_c58281	2703	70		hypothetical_protein	-	-	-	-	-	-	-	-	-	-	-	-	-	-	-	-	-	-	-	-	-	-	-	-	-	-	-	-	-	-	-	-
BS13_bin1._02430	BS13_bin1.	BS13_bin1._48	BS13_bin1_c58281	2703	109		hypothetical_protein	-	-	-	-	-	-	-	-	-	-	-	-	-	-	-	-	-	-	-	-	-	-	-	-	-	-	-	KKQ38411.1_Pseudouridine_synthase_[Candidatus_Moranbacteria_bacterium_GW2011_GWF2_37_7]	1e-12	54.5	1618725	Bacteria,Candidatus_Moranbacteria,Candidatus_Moranbacteria_bacterium_GW2011_GWF2_37_7,Patescibacteria_group,Parcubacteria_group
BS13_bin1._02440	BS13_bin1.	BS13_bin1._49	BS13_bin1_c2643	23057	405		hypothetical_protein	COG2864	Cytochrome_b_subunit_of_formate_dehydrogenase	1.8e-102	-	-	-	-	-	-	-	-	-	-	-	-	-	-	-	-	-	-	-	-	IPR036280;_IPR016174;_IPR011031	Multiheme_cytochrome_superfamily;_Di-haem_cytochrome,_transmembrane;_Multihaem_cytochrome	-	-	GBE30993.1_cytochrome_c_nitrite_reductase_pentaheme_subunit_[bacterium_BMS3Bbin04]	4.7e-111	52.1	2005727	Bacteriabacterium_BMS3Bbin04,_(miscellaneous)
BS13_bin1._02450	BS13_bin1.	BS13_bin1._49	BS13_bin1_c2643	23057	165		Putative_heat_shock_protein_HspR	COG0789	DNA-binding_transcriptional_regulator__MerR_family	4.9e-35	-	-	PF13411	MerR_HTH_family_regulatory_protein	4.4e-19	-	-	-	-	-	-	-	-	-	-	-	-	-	-	-	IPR000551;_IPR009061	MerR-type_HTH_domain;_Putative_DNA-binding_domain_superfamily	PF13411	MerR_HTH_family_regulatory_protein	OIO58201.1_hypothetical_protein_AUJ47_11670_[Candidatus_Marinimicrobia_bacterium_CG1_02_48_14]	1.2e-36	50.3	1805240	Bacteria,Candidatus_Marinimicrobia,Candidatus_Marinimicrobia_bacterium_CG1_02_48_14FCB_group,
BS13_bin1._02460	BS13_bin1.	BS13_bin1._49	BS13_bin1_c2643	23057	669		hypothetical_protein	COG2864	Cytochrome_b_subunit_of_formate_dehydrogenase	1.4e-117	-	-	PF14522	Cytochrome_c7_and_related_cytochrome_c	3.3e-12	-	-	-	-	-	-	-	-	-	-	-	-	-	-	-	IPR016174;_IPR011031;_IPR036280;_IPR011577	Di-haem_cytochrome,_transmembrane;_Multihaem_cytochrome;_Multiheme_cytochrome_superfamily;_Cytochrome_b561,_bacterial/Ni-hydrogenase	PF01292	Prokaryotic_cytochrome_b561	WP_116782994.1_cytochrome_B_[Holophagae_bacterium]	2e-260	70.4	-	-
BS13_bin1._02470	BS13_bin1.	BS13_bin1._49	BS13_bin1_c2643	23057	180		Signal_transduction_histidine-protein_kinase_AtoS	COG4191	Signal_transduction_histidine_kinase_regulating_C4-dicarboxylate_transport_system	8e-39	-	-	PF02518	Histidine_kinase-,_DNA_gyrase_B-,_and_HSP90-like_ATPase	8.6e-16	-	-	-	-	-	-	-	-	-	-	-	-	-	-	-	IPR036890;_IPR003594;_IPR005467;_IPR004358	Histidine_kinase/HSP90-like_ATPase_superfamily;_Histidine_kinase/HSP90-like_ATPase;_Histidine_kinase_domain;_Signal_transduction_histidine_kinase-related_protein,_C-terminal	PF02518	Histidine_kinase-,_DNA_gyrase_B-,_and_HSP90-like_ATPase	OGW32228.1_histidine_kinase_[Nitrospirae_bacterium_GWF2_44_13]	2.9e-44	51.2	1801702	Bacteria,Nitrospirae,Nitrospirae_bacterium_GWF2_44_13unclassified_Nitrospirae,
BS13_bin1._02480	BS13_bin1.	BS13_bin1._49	BS13_bin1_c2643	23057	246		hypothetical_protein	COG0613	Predicted_metal-dependent_phosphoesterase_TrpH__contains_PHP_domain	1.3e-55	K07053	E3.1.3.97;_3',5'-nucleoside_bisphosphate_phosphatase_[EC:3.1.3.97]	-	-	-	-	-	-	-	-	-	-	-	-	-	-	-	-	-	-	IPR003141;_IPR004013;_IPR016195	Polymerase/histidinol_phosphatase,_N-terminal;_PHP_domain;_Polymerase/histidinol_phosphatase-like	PF13263;_PF02811	PHP-associated;_PHP_domain	KPL19532.1_hypothetical_protein_AMJ92_02740_[candidate_division_Zixibacteria_bacterium_SM23_81]	2.8e-66	53.1	1703428	Bacteria,candidate_division_Zixibacteria,candidate_division_Zixibacteria_bacterium_SM23_81FCB_group,
BS13_bin1._02490	BS13_bin1.	BS13_bin1._49	BS13_bin1_c2643	23057	111		hypothetical_protein	COG4109	Predicted_transcriptional_regulator_containing_CBS_domains	8.4e-23	-	-	-	-	-	-	-	-	-	-	-	-	-	-	-	-	-	-	-	-	IPR028979	HPr(Ser)_kinase/phosphorylase-like,_N-terminal_domain_superfamily	-	-	OGW32226.1_serine_kinase_[Nitrospirae_bacterium_GWF2_44_13]	6.8e-28	57.4	1801699	Bacteria,Nitrospirae,Nitrospirae_bacterium_GWD2_44_7unclassified_Nitrospirae,
BS13_bin1._02500	BS13_bin1.	BS13_bin1._49	BS13_bin1_c2643	23057	312		Serine/threonine-protein_kinase_RsbT	COG2172	Anti-sigma_regulatory_factor_(Ser/Thr_protein_kinase)	1.6e-66	-	-	PF00571	CBS_domain	2.2e-22	-	-	-	-	-	-	-	-	-	-	-	-	-	-	-	IPR000644;_IPR003594;_IPR036890	CBS_domain;_Histidine_kinase/HSP90-like_ATPase;_Histidine_kinase/HSP90-like_ATPase_superfamily	PF00571;_PF13581	CBS_domain;_Histidine_kinase-like_ATPase_domain	PIQ89430.1_histidine_kinase_[Candidatus_Omnitrophica_bacterium_CG11_big_fil_rev_8_21_14_0_20_42_13]	1.1e-96	59.1	1974746	Bacteria,Candidatus_Omnitrophica,Candidatus_Omnitrophica_bacterium_CG11_big_fil_rev_8_21_14_0_20_42_13PVC_group,unclassified_Candidatus_Omnitrophica
BS13_bin1._02510	BS13_bin1.	BS13_bin1._49	BS13_bin1_c2643	23057	117		hypothetical_protein	COG2172	Anti-sigma_regulatory_factor_(Ser/Thr_protein_kinase)	1.3e-26	-	-	-	-	-	-	-	-	-	-	-	-	-	-	-	-	-	-	-	-	IPR028979;_IPR010766	HPr(Ser)_kinase/phosphorylase-like,_N-terminal_domain_superfamily;_DRTGG	PF07085	DRTGG_domain	PIU29556.1_hypothetical_protein_COT09_00160_[Actinobacteria_bacterium_CG08_land_8_20_14_0_20_35_9]	1.4e-36	65.5	1973893	Bacteria,Actinobacteria,Actinobacteria_bacterium_CG08_land_8_20_14_0_20_35_9Terrabacteria_group,unclassified_Actinobacteria
BS13_bin1._02520	BS13_bin1.	BS13_bin1._49	BS13_bin1_c2643	23057	159		Hydrogenase_2_maturation_protease	COG0680	Ni_Fe-hydrogenase_maturation_factor	3.5e-38	K00442	frhD;_coenzyme_F420_hydrogenase_subunit_delta	PF01750	Hydrogenase_maturation_protease	6.2e-26	TIGR00130	coenzyme_F420-reducing_hydrogenase,_FrhD_protein	-	2.7e-39	-	-	-	MER0158137	family_A31_unassigned_peptidases_A31_A31.UPW	3.38e-51	-	-	-	-	-	IPR023430;_IPR000671	Peptidase_HybD-like_domain_superfamily;_Peptidase_A31_family	PF01750	Hydrogenase_maturation_protease	PIU29525.1_coenzyme_F420_hydrogenase_[Actinobacteria_bacterium_CG08_land_8_20_14_0_20_35_9]	1.1e-52	66.7	1973893	Bacteria,Actinobacteria,Actinobacteria_bacterium_CG08_land_8_20_14_0_20_35_9Terrabacteria_group,unclassified_Actinobacteria
BS13_bin1._02530	BS13_bin1.	BS13_bin1._49	BS13_bin1_c2643	23057	481		NAD-reducing_hydrogenase_HoxS_subunit_beta	COG3259	Coenzyme_F420-reducing_hydrogenase__alpha_subunit	1.8e-210	K14126	mvhA,_vhuA,_vhcA;_F420-non-reducing_hydrogenase_large_subunit_[EC:1.12.99.-_1.8.98.5]	PF00374	Nickel-dependent_hydrogenase	6.1e-33	TIGR03295	coenzyme_F420_hydrogenase,_subunit_alpha	1.12.98.1	2.8e-48	-	-	-	-	-	-	-	-	WP_013218178.1	[NiFe]_Group_3c	0	IPR001501;_IPR029014;_IPR018194	Nickel-dependent_hydrogenase,_large_subunit;_[NiFe]-hydrogenase,_large_subunit;_Nickel-dependent_hydrogenase,_large_subunit,_nickel_binding_site	PF00374	Nickel-dependent_hydrogenase	KYK30227.1_F420-nonreducing_hydrogenase_[Euryarchaeota_archaeon_SG8-5]	2.8e-227	78.2	1803822	Archaea,Euryarchaeota,Euryarchaeota_archaeon_SG8-5unclassified_Euryarchaeota,unclassified_Euryarchaeota_(miscellaneous)
BS13_bin1._02540	BS13_bin1.	BS13_bin1._49	BS13_bin1_c2643	23057	314		NAD-reducing_hydrogenase_HoxS_subunit_delta	COG1941	Coenzyme_F420-reducing_hydrogenase__gamma_subunit	2.5e-120	K14128	mvhG,_vhuG,_vhcG;_F420-non-reducing_hydrogenase_small_subunit_[EC:1.12.99.-_1.8.98.5]	PF01058	NADH_ubiquinone_oxidoreductase,_20_Kd_subunit	5.4e-32	-	-	-	-	-	-	-	-	-	-	-	-	-	-	-	IPR037024;_IPR006137	[NiFe]-hydrogenase,_small_subunit,_N-terminal_domain_superfamily;_NADH:ubiquinone_oxidoreductase-like,_20kDa_subunit	PF01058	NADH_ubiquinone_oxidoreductase,_20_Kd_subunit	KPK70603.1_methyl_viologen-reducing_hydrogenase_[candidate_division_TA06_bacterium_SM23_40]	4e-134	72.4	1703774	Bacteriacandidate_division_TA06_bacterium_SM23_40,candidate_division_TA06,
BS13_bin1._02550	BS13_bin1.	BS13_bin1._49	BS13_bin1_c2643	23057	66		hypothetical_protein	-	-	-	-	-	-	-	-	-	-	-	-	-	-	-	-	-	-	-	-	-	-	-	-	-	-	-	PIU60896.1_hypothetical_protein_COS84_11790_[Armatimonadetes_bacterium_CG07_land_8_20_14_0_80_40_9]	4.8e-13	64.6	1973916	Bacteria,Armatimonadetes,Armatimonadetes_bacterium_CG07_land_8_20_14_0_80_40_9Terrabacteria_group,unclassified_Armatimonadetes
BS13_bin1._02560	BS13_bin1.	BS13_bin1._49	BS13_bin1_c2643	23057	136		hypothetical_protein	COG1908	Coenzyme_F420-reducing_hydrogenase__delta_subunit	1.2e-58	K14127	mvhD,_vhuD,_vhcD;_F420-non-reducing_hydrogenase_iron-sulfur_subunit_[EC:1.12.99.-_1.8.98.5_1.8.98.6]	PF02662	Methyl-viologen-reducing_hydrogenase,_delta_subunit	2.3e-54	-	-	-	-	-	-	-	-	-	-	-	-	-	-	-	IPR003813	F420-non-reducing_hydrogenase_iron-sulfur_subunit_D	PF02662	Methyl-viologen-reducing_hydrogenase,_delta_subunit	KPL20142.1_methyl-viologen-reducing_hydrogenase_subunit_delta_[Phycisphaerae_bacterium_SM1_79]	1.5e-61	78.4	1703410	Bacteria,Planctomycetes,PhycisphaeraePhycisphaerae_bacterium_SM1_79PVC_group,unclassified_Phycisphaerae
BS13_bin1._02570	BS13_bin1.	BS13_bin1._49	BS13_bin1_c2643	23057	1088		NADP-reducing_hydrogenase_subunit_HndD	COG1018	Ferredoxin-NADP_reductase	9.1e-263	K03388	hdrA2;_heterodisulfide_reductase_subunit_A2_[EC:1.8.7.3_1.8.98.4_1.8.98.5_1.8.98.6]	PF07992	Pyridine_nucleotide-disulphide_oxidoreductase	3e-27	TIGR01973	NADH_dehydrogenase_(quinone),_G_subunit	1.6.99.5	6.6e-22	-	-	-	-	-	-	-	-	WP_009145651.1	[FeFe]_Group_A3	1.48e-33	IPR023753;_IPR017900;_IPR017896;_IPR036188;_IPR001041;_IPR039650;_IPR036010	FAD/NAD(P)-binding_domain;_4Fe-4S_ferredoxin,_iron-sulphur_binding,_conserved_site;_4Fe-4S_ferredoxin-type,_iron-sulphur_binding_domain;_FAD/NAD(P)-binding_domain_superfamily;_2Fe-2S_ferredoxin-type_iron-sulfur_binding_domain;_H(2):CoB-CoM_heterodisulfide,ferredoxin_reductase_subunit_A-like;_2Fe-2S_ferredoxin-like_superfamily	PF07992;_PF13510;_PF12838	Pyridine_nucleotide-disulphide_oxidoreductase;_2Fe-2S_iron-sulfur_cluster_binding_domain;_4Fe-4S_dicluster_domain	PIU28299.1_heterodisulfide_reductase_[Actinobacteria_bacterium_CG08_land_8_20_14_0_20_35_9]	0	63.1	1973893	Bacteria,Actinobacteria,Actinobacteria_bacterium_CG08_land_8_20_14_0_20_35_9Terrabacteria_group,unclassified_Actinobacteria
BS13_bin1._02580	BS13_bin1.	BS13_bin1._49	BS13_bin1_c2643	23057	627		NADP-reducing_hydrogenase_subunit_HndC	COG1145	Ferredoxin	1.8e-218	K00335	nuoF;_NADH-quinone_oxidoreductase_subunit_F_[EC:7.1.1.2]	PF01512	Respiratory-chain_NADH_dehydrogenase_51_Kd_subunit	2.4e-48	TIGR01959	NADH_oxidoreductase_(quinone),_F_subunit	1.6.99.5	1.3e-153	-	-	-	MER0812874	family_M1_unassigned_peptidases_M01_M01.UPW	2.84e-91	3.D.1.5.1	0	WP_005952705.1	[FeFe]_Group_A3	5.94e-130	IPR017900;_IPR017896;_IPR019575;_IPR037207;_IPR019554;_IPR037225;_IPR011538;_IPR036249	4Fe-4S_ferredoxin,_iron-sulphur_binding,_conserved_site;_4Fe-4S_ferredoxin-type,_iron-sulphur_binding_domain;_NADH-ubiquinone_oxidoreductase_51kDa_subunit,_iron-sulphur_binding_domain;_NADH-ubiquinone_oxidoreductase_51kDa_subunit,_iron-sulphur_binding_domain_superfamily;_Soluble_ligand_binding_domain;_NADH-ubiquinone_oxidoreductase_51kDa_subunit,_FMN-binding_domain_superfamily;_NADH-ubiquinone_ox…	PF00037;_PF10531;_PF01512;_PF10589;_PF01257	4Fe-4S_binding_domain;_SLBB_domain;_Respiratory-chain_NADH_dehydrogenase_51_Kd_subunit;_NADH-ubiquinone_oxidoreductase-F_iron-sulfur_binding_region;_Thioredoxin-like_[2Fe-2S]_ferredoxin	PIU29557.1_NADH-quinone_oxidoreductase_subunit_NuoF_[Actinobacteria_bacterium_CG08_land_8_20_14_0_20_35_9]	4.3e-244	69.4	1973893	Bacteria,Actinobacteria,Actinobacteria_bacterium_CG08_land_8_20_14_0_20_35_9Terrabacteria_group,unclassified_Actinobacteria
BS13_bin1._02590	BS13_bin1.	BS13_bin1._49	BS13_bin1_c2643	23057	127		NADP-reducing_hydrogenase_subunit_HndB	COG3411	(2Fe-2S)_ferredoxin	2.7e-33	K17992	hndB;_NADP-reducing_hydrogenase_subunit_HndB_[EC:1.12.1.3]	-	-	-	-	-	-	-	-	-	-	-	-	-	-	-	-	-	-	IPR036249	Thioredoxin-like_superfamily	-	-	OQX55495.1_NADP_oxidoreductase_[Candidatus_Aminicenantes_bacterium_4484_214]	7.5e-39	65.1	1968529	Bacteria,Candidatus_Aminicenantes,Candidatus_Aminicenantes_bacterium_4484_214,unclassified_Aminicenantes,
BS13_bin1._02600	BS13_bin1.	BS13_bin1._49	BS13_bin1_c2643	23057	296		NADP-reducing_hydrogenase_subunit_HndA	COG1148	Heterodisulfide_reductase__subunit_A_(polyferredoxin)	2.4e-40	K00334	nuoE;_NADH-quinone_oxidoreductase_subunit_E_[EC:7.1.1.2]	PF01257	Thioredoxin-like_[2Fe-2S]_ferredoxin	3.5e-44	TIGR01958	NADH-quinone_oxidoreductase,_E_subunit	-	4e-31	-	-	-	-	-	-	3.D.1.5.1	4.49e-36	-	-	-	IPR017900;_IPR017896;_IPR036249;_IPR002023;_IPR036188;_IPR023753	4Fe-4S_ferredoxin,_iron-sulphur_binding,_conserved_site;_4Fe-4S_ferredoxin-type,_iron-sulphur_binding_domain;_Thioredoxin-like_superfamily;_NADH-quinone_oxidoreductase_subunit_E-like;_FAD/NAD(P)-binding_domain_superfamily;_FAD/NAD(P)-binding_domain	PF01257;_PF00037;_PF07992	Thioredoxin-like_[2Fe-2S]_ferredoxin;_4Fe-4S_binding_domain;_Pyridine_nucleotide-disulphide_oxidoreductase	OFY59298.1_hypothetical_protein_A2V50_07755_[Bacteroidetes_bacterium_RBG_19FT_COMBO_42_10]	1.2e-111	66.2	1797359	Bacteria,Bacteroidetes,Bacteroidetes_bacterium_RBG_19FT_COMBO_42_10FCB_group,Bacteroidetes/Chlorobi_group,unclassified_Bacteroidetes,unclassified_Bacteroidetes_(miscellaneous)
BS13_bin1._02610	BS13_bin1.	BS13_bin1._49	BS13_bin1_c2643	23057	283		8-methylmenaquinol:fumarate_reductase_membrane_anchor_subunit	COG2048	Heterodisulfide_reductase__subunit_B	1.5e-87	K03389	hdrB2;_heterodisulfide_reductase_subunit_B2_[EC:1.8.7.3_1.8.98.4_1.8.98.5_1.8.98.6]	PF02754	Cysteine-rich_domain	2.6e-27	TIGR03288	CoB--CoM_heterodisulfide_reductase,_subunit_B	1.8.98.1	2.8e-48	-	-	-	-	-	-	3.D.10.1.4	3.06e-52	-	-	-	IPR004017	Cysteine-rich_domain	PF02754	Cysteine-rich_domain	KPK45531.1_hypothetical_protein_AMK74_03145_[Nitrospira_bacterium_SM23_35]	8.6e-128	76	1704026	Bacteria,Nitrospirae,NitrospiraNitrospira_bacterium_SM23_35unclassified_Nitrospira,
BS13_bin1._02620	BS13_bin1.	BS13_bin1._49	BS13_bin1_c2643	23057	193		hypothetical_protein	COG1150	Heterodisulfide_reductase__subunit_C	2e-43	K03390	hdrC2;_heterodisulfide_reductase_subunit_C2_[EC:1.8.7.3_1.8.98.4_1.8.98.5_1.8.98.6]	-	-	-	-	-	-	-	-	-	-	-	-	-	-	-	-	-	-	IPR009051;_IPR017900	Alpha-helical_ferredoxin;_4Fe-4S_ferredoxin,_iron-sulphur_binding,_conserved_site	PF13534	4Fe-4S_dicluster_domain	KPK45530.1_hypothetical_protein_AMK74_03140_[Nitrospira_bacterium_SM23_35]	7.8e-64	67.6	1704026	Bacteria,Nitrospirae,NitrospiraNitrospira_bacterium_SM23_35unclassified_Nitrospira,
BS13_bin1._02630	BS13_bin1.	BS13_bin1._49	BS13_bin1_c2643	23057	395		putative_protein	COG1373	Predicted_ATPase__AAA+_superfamily	1.1e-144	K07133	K07133;_uncharacterized_protein	PF13173	AAA_domain	7.3e-22	-	-	-	-	-	-	-	-	-	-	-	-	-	-	-	IPR025420;_IPR027417	Domain_of_unknown_function_DUF4143;_P-loop_containing_nucleoside_triphosphate_hydrolase	PF13635;_PF13173	Domain_of_unknown_function_(DUF4143);_AAA_domain	OGV95461.1_AAA_family_ATPase_[Nitrospinae_bacterium_RIFCSPHIGHO2_02_39_11]	1.3e-145	61.9	1801680	Bacteria,Nitrospinae,Nitrospinae_bacterium_RIFCSPHIGHO2_02_39_11Nitrospinae/Tectomicrobia_group,unclassified_Nitrospinae
BS13_bin1._02640	BS13_bin1.	BS13_bin1._49	BS13_bin1_c2643	23057	417		hypothetical_protein	-	-	-	-	-	-	-	-	-	-	-	-	-	-	-	-	-	-	-	-	-	-	-	-	-	-	-	PCJ12383.1_asparagine_synthetase_B_[Candidatus_Marinimicrobia_bacterium]	6e-194	78.2	2026760	Bacteria,Candidatus_Marinimicrobia,Candidatus_Marinimicrobia_bacteriumFCB_group,
BS13_bin1._02650	BS13_bin1.	BS13_bin1._50	BS13_bin1_c43491	3224	36		hypothetical_protein	-	-	-	-	-	-	-	-	-	-	-	-	-	-	-	-	-	-	-	-	-	-	-	-	-	-	-	-	-	-	-	-
BS13_bin1._02660	BS13_bin1.	BS13_bin1._50	BS13_bin1_c43491	3224	123		hypothetical_protein	-	-	-	-	-	PF05635	23S_rRNA-intervening_sequence_protein	1.7e-13	-	-	-	-	-	-	-	-	-	-	-	-	-	-	-	IPR012657;_IPR036583	23S_rRNA-intervening_sequence_protein;_23S_rRNA-intervening_sequence_superfamily	PF05635	23S_rRNA-intervening_sequence_protein	PIP77266.1_four_helix_bundle_protein_[Ignavibacteria_bacterium_CG22_combo_CG10-13_8_21_14_all_37_15]	4.1e-26	56.6	1974042	Bacteria,Ignavibacteriae,IgnavibacteriaIgnavibacteria_bacterium_CG22_combo_CG10-13_8_21_14_all_37_15FCB_group,Bacteroidetes/Chlorobi_group,unclassified_Ignavibacteria,
BS13_bin1._02670	BS13_bin1.	BS13_bin1._50	BS13_bin1_c43491	3224	156		AP-4-A_phosphorylase	COG0537	Diadenosine_tetraphosphate_(Ap4A)_hydrolase_or_other_HIT_family_hydrolase	6.4e-45	K19710	E2.7.7.53;_ATP_adenylyltransferase_[EC:2.7.7.53]	-	-	-	-	-	-	-	-	-	-	-	-	-	-	-	-	-	-	IPR039383;_IPR036265;_IPR011146;_IPR001310	FHIT_family;_HIT-like_superfamily;_HIT-like_domain;_Histidine_triad_(HIT)_protein	PF01230	HIT_domain	OUX30086.1_HIT_family_hydrolase_[bacterium_TMED264]	1.8e-47	58.6	1986658	Bacteriabacterium_TMED264,_(miscellaneous)
BS13_bin1._02680	BS13_bin1.	BS13_bin1._50	BS13_bin1_c43491	3224	70		hypothetical_protein	-	-	-	-	-	-	-	-	-	-	-	-	-	-	-	-	-	-	-	-	-	-	-	-	-	-	-	PCJ13840.1_hypothetical_protein_COA98_01235_[Candidatus_Marinimicrobia_bacterium]	3e-13	51.5	2026760	Bacteria,Candidatus_Marinimicrobia,Candidatus_Marinimicrobia_bacteriumFCB_group,
BS13_bin1._02690	BS13_bin1.	BS13_bin1._50	BS13_bin1_c43491	3224	614		Sodium/glucose_cotransporter	COG0591	Na+/proline_symporter	8.9e-207	K03307	TC.SSS;_solute:Na+_symporter,_SSS_family	PF00474	Sodium:solute_symporter_family	3.4e-48	TIGR00813	transporter,_solute:sodium_symporter_(SSS)_family	-	4.3e-63	-	-	-	-	-	-	2.A.21.3.2	2.25e-38	-	-	-	IPR001734;_IPR038377	Sodium/solute_symporter;_Sodium/glucose_symporter_superfamily	PF00474	Sodium:solute_symporter_family	OUX20565.1_sodium:proline_symporter_[bacterium_TMED250]	8.7e-234	66.2	1986657	Bacteriabacterium_TMED250,_(miscellaneous)
BS13_bin1._02700	BS13_bin1.	BS13_bin1._51	BS13_bin1_c42771	3259	524		Urocanate_hydratase	COG2987	Urocanate_hydratase	5.8e-223	K01712	hutU,_UROC1;_urocanate_hydratase_[EC:4.2.1.49]	PF17392	Urocanase_C-terminal_domain	4.1e-94	TIGR01228	urocanate_hydratase	4.2.1.49	8.8e-272	-	-	-	MER0872688	family_M38_non-peptidase_homologues_M38_M38.UNW	1.29e-94	-	-	-	-	-	IPR038364;_IPR036190;_IPR023637;_IPR023636;_IPR035401;_IPR035085;_IPR035400	Urocanase,_central_domain_superfamily;_Urocanase_superfamily;_Urocanase;_Urocanase_conserved_site;_Urocanase,_C-terminal_domain;_Urocanase,_Rossmann-like_domain;_Urocanase,_N-terminal_domain	PF17392;_PF01175;_PF17391	Urocanase_C-terminal_domain;_Urocanase_Rossmann-like_domain;_Urocanase_N-terminal_domain	PCJ14182.1_urocanate_hydratase_[Candidatus_Marinimicrobia_bacterium]	1.2e-255	81	2026760	Bacteria,Candidatus_Marinimicrobia,Candidatus_Marinimicrobia_bacteriumFCB_group,
BS13_bin1._02710	BS13_bin1.	BS13_bin1._51	BS13_bin1_c42771	3259	76		hypothetical_protein	-	-	-	-	-	-	-	-	-	-	-	-	-	-	-	-	-	-	-	-	-	-	-	-	-	-	-	-	-	-	-	-
BS13_bin1._02720	BS13_bin1.	BS13_bin1._51	BS13_bin1_c42771	3259	401		Imidazolonepropionase	COG1228	Imidazolonepropionase_or_related_amidohydrolase	1.2e-100	K01468	hutI,_AMDHD1;_imidazolonepropionase_[EC:3.5.2.7]	PF01979	Amidohydrolase_family	2.6e-27	TIGR01224	imidazolonepropionase	3.5.2.7	1.8e-141	-	-	-	MER0864246	family_M38_non-peptidase_homologues_M38_M38.UNW	8.63e-137	-	-	-	-	-	IPR005920;_IPR011059;_IPR032466;_IPR006680	Imidazolonepropionase;_Metal-dependent_hydrolase,_composite_domain_superfamily;_Metal-dependent_hydrolase;_Amidohydrolase-related	PF01979	Amidohydrolase_family	PCJ14181.1_imidazolonepropionase_[Candidatus_Marinimicrobia_bacterium]	1.4e-131	59.5	2026760	Bacteria,Candidatus_Marinimicrobia,Candidatus_Marinimicrobia_bacteriumFCB_group,
BS13_bin1._02730	BS13_bin1.	BS13_bin1._52	BS13_bin1_c64571	2544	401		Pyrophosphate--fructose_6-phosphate_1-phosphotransferase	COG0205	6-phosphofructokinase	5.9e-143	K00895	pfp,_PFP;_diphosphate-dependent_phosphofructokinase_[EC:2.7.1.90]	PF00365	Phosphofructokinase	2.3e-37	TIGR02483	phosphofructokinase	-	4.4e-31	-	-	-	-	-	-	-	-	-	-	-	IPR022953;_IPR035966;_IPR000023	ATP-dependent_6-phosphofructokinase;_Phosphofructokinase_superfamily;_Phosphofructokinase_domain	PF00365	Phosphofructokinase	PCJ13854.1_pyrophosphate--fructose-6-phosphate_1-phosphotransferase_[Candidatus_Marinimicrobia_bacterium]	1.7e-169	72.9	2026760	Bacteria,Candidatus_Marinimicrobia,Candidatus_Marinimicrobia_bacteriumFCB_group,
BS13_bin1._02740	BS13_bin1.	BS13_bin1._52	BS13_bin1_c64571	2544	390		Fructose-bisphosphate_aldolase	COG0191	Fructose/tagatose_bisphosphate_aldolase	1.2e-31	K01624	FBA,_fbaA;_fructose-bisphosphate_aldolase,_class_II_[EC:4.1.2.13]	PF01116	Fructose-bisphosphate_aldolase_class-II	1.1e-53	TIGR01859	fructose-1,6-bisphosphate_aldolase,_class_II	4.1.2.13	7.2e-48	-	-	-	-	-	-	-	-	-	-	-	IPR000771;_IPR013785	Fructose-bisphosphate_aldolase,_class-II;_Aldolase-type_TIM_barrel	PF01116	Fructose-bisphosphate_aldolase_class-II	OIO67508.1_hypothetical_protein_AUJ47_00025_[Candidatus_Marinimicrobia_bacterium_CG1_02_48_14]	2e-159	72.3	1805240	Bacteria,Candidatus_Marinimicrobia,Candidatus_Marinimicrobia_bacterium_CG1_02_48_14FCB_group,
BS13_bin1._02750	BS13_bin1.	BS13_bin1._53	BS13_bin1_c40234	3384	96		Acylphosphatase	COG1254	Acylphosphatase	7e-26	K01512	acyP;_acylphosphatase_[EC:3.6.1.7]	PF00708	Acylphosphatase	7.4e-25	-	-	-	-	-	-	-	-	-	-	-	-	-	-	-	IPR020456;_IPR036046;_IPR017968;_IPR001792	Acylphosphatase;_Acylphosphatase-like_domain_superfamily;_Acylphosphatase,_conserved_site;_Acylphosphatase-like_domain	PF00708	Acylphosphatase	WP_038057379.1_acylphosphatase_[Thermodesulfobacterium_hydrogeniphilum]	7.9e-25	63.3	161156	Bacteria,Thermodesulfobacteria,Thermodesulfobacteria,Thermodesulfobacteriales,Thermodesulfobacteriaceae,Thermodesulfobacterium,Thermodesulfobacterium_hydrogeniphilum,
BS13_bin1._02760	BS13_bin1.	BS13_bin1._53	BS13_bin1_c40234	3384	80		hypothetical_protein	-	-	-	-	-	-	-	-	-	-	-	-	-	-	-	-	-	-	-	-	-	-	-	IPR024227	Protein_of_unknown_function_DUF3795	PF12675	Protein_of_unknown_function_(DUF3795)	PIV70060.1_hypothetical_protein_COS08_02235_[Euryarchaeota_archaeon_CG01_land_8_20_14_3_00_38_12]	1.1e-16	51.3	1975559	Archaea,Euryarchaeota,Euryarchaeota_archaeon_CG_4_9_14_3_um_filter_38_12unclassified_Euryarchaeota,unclassified_Euryarchaeota_(miscellaneous)
BS13_bin1._02770	BS13_bin1.	BS13_bin1._53	BS13_bin1_c40234	3384	102		(4S)-4-hydroxy-5-phosphonooxypentane-2,3-dione_isomerase	COG1359	Quinol_monooxygenase_YgiN	2.2e-30	-	-	PF03992	Antibiotic_biosynthesis_monooxygenase	7.9e-16	-	-	-	-	-	-	-	-	-	-	-	-	-	-	-	IPR011008;_IPR007138	Dimeric_alpha-beta_barrel;_Antibiotic_biosynthesis_monooxygenase_domain	PF03992	Antibiotic_biosynthesis_monooxygenase	WP_094552184.1_antibiotic_biosynthesis_monooxygenase_[Petroclostridium_xylanilyticum]	6.4e-33	67.6	1792311	Bacteria,Firmicutes,Clostridia,Clostridiales,Hungateiclostridiaceae,Petroclostridium,Petroclostridium_xylanilyticumTerrabacteria_group,
BS13_bin1._02780	BS13_bin1.	BS13_bin1._53	BS13_bin1_c40234	3384	393		Long-chain-alcohol_dehydrogenase_1	COG1454	Alcohol_dehydrogenase__class_IV	9.6e-114	K00001	E1.1.1.1,_adh;_alcohol_dehydrogenase_[EC:1.1.1.1]	PF00465	Iron-containing_alcohol_dehydrogenase_	1.6e-92	TIGR02638	lactaldehyde_reductase	1.1.1.77	1.7e-55	-	-	-	-	-	-	-	-	-	-	-	IPR018211;_IPR001670;_IPR039697	Alcohol_dehydrogenase,_iron-type,_conserved_site;_Alcohol_dehydrogenase,_iron-type/glycerol_dehydrogenase_GldA;_Iron-type_alcohol_dehydrogenase-like	PF00465	Iron-containing_alcohol_dehydrogenase	WP_094552186.1_iron-containing_alcohol_dehydrogenase_[Petroclostridium_xylanilyticum]	2.5e-125	58.1	1792311	Bacteria,Firmicutes,Clostridia,Clostridiales,Hungateiclostridiaceae,Petroclostridium,Petroclostridium_xylanilyticumTerrabacteria_group,
BS13_bin1._02790	BS13_bin1.	BS13_bin1._53	BS13_bin1_c40234	3384	203		hypothetical_protein	COG3287	Uncharacterized_conserved_protein__contains_FIST_N_domain	2.3e-34	-	-	PF08495	FIST_N_domain	4.6e-20	-	-	-	-	-	-	-	-	-	-	-	-	-	-	-	IPR013702	FIST_domain,_N-terminal	PF08495	FIST_N_domain	WP_084098977.1_hypothetical_protein_[Caldanaerovirga_acetigignens]	1.8e-47	50.3	447595	Bacteria,Firmicutes,Clostridia,Thermoanaerobacterales,Thermoanaerobacterales_Family_III._Incertae_Sedis,Caldanaerovirga,Caldanaerovirga_acetigignensTerrabacteria_group,
BS13_bin1._02800	BS13_bin1.	BS13_bin1._54	BS13_bin1_c39144	3439	72		hypothetical_protein	-	-	-	-	-	-	-	-	-	-	-	-	-	-	-	-	-	-	-	-	-	-	-	-	-	-	-	WP_096894813.1_hypothetical_protein_[Candidatus_Scalindua_sp._husup-a2]	6.2e-14	62.5	1284222	Bacteria,Planctomycetes,Planctomycetia,Candidatus_Brocadiales,Candidatus_Brocadiaceae,Candidatus_Scalindua,Candidatus_Scalindua_sp._husup-a2PVC_group,
BS13_bin1._02810	BS13_bin1.	BS13_bin1._54	BS13_bin1_c39144	3439	564		Peptide_transporter_CstA	COG1966	Carbon_starvation_protein_CstA	3.8e-172	K06200	cstA;_carbon_starvation_protein	PF02554	Carbon_starvation_protein_CstA	4.9e-113	-	-	-	-	-	-	-	-	-	-	2.A.114.1.3	1.64e-89	-	-	-	IPR003706;_IPR025299	CstA,_N-terminal_domain;_CstA,_C-terminal_domain	PF02554;_PF13722	Carbon_starvation_protein_CstA;_5TM_C-terminal_transporter_carbon_starvation_CstA	KPJ76636.1_carbon_starvation_protein_CstA_[Deltaproteobacteria_bacterium_SG8_13]	9.8e-216	68.4	1703398	Bacteria,Proteobacteria,DeltaproteobacteriaDeltaproteobacteria_bacterium_SG8_13unclassified_Deltaproteobacteria,unclassified_Deltaproteobacteria_(miscellaneous),delta/epsilon_subdivisions,
BS13_bin1._02820	BS13_bin1.	BS13_bin1._54	BS13_bin1_c39144	3439	300		hypothetical_protein	COG1578	Uncharacterized_conserved_protein__contains_ATP-grasp_and_redox_domains	2.2e-65	K09116	K09116;_uncharacterized_protein	PF01937	Protein_of_unknown_function_DUF89	2.6e-56	-	-	-	-	-	-	-	-	-	-	-	-	-	-	-	IPR002791;_IPR014444;_IPR036075	Domain_of_unknown_function_DUF89;_Uncharacterised_conserved_protein_UCP006593;_AF1104-like_superfamily	PF01937	Protein_of_unknown_function_DUF89	OQY06655.1_hypothetical_protein_B6I25_03420_[Planctomycetales_bacterium_4572_13]	7.4e-69	47.5	1971638	Bacteria,Planctomycetes,Planctomycetia,Planctomycetales,Planctomycetales_bacterium_4572_13PVC_group,unclassified_Planctomycetales,unclassified_Planctomycetales_(miscellaneous),
BS13_bin1._02830	BS13_bin1.	BS13_bin1._55	BS13_bin1_c33878	3765	113		50S_ribosomal_protein_L19	COG0335	Ribosomal_protein_L19	2.5e-38	K02884	RP-L19,_MRPL19,_rplS;_large_subunit_ribosomal_protein_L19	PF01245	Ribosomal_protein_L19	5.6e-50	TIGR01024	ribosomal_protein_bL19	-	3.1e-48	-	-	-	-	-	-	-	-	-	-	-	IPR018257;_IPR001857;_IPR008991;_IPR038657	Ribosomal_protein_L19,_conserved_site;_Ribosomal_protein_L19;_Translation_protein_SH3-like_domain_superfamily;_Ribosomal_protein_L19_superfamily	PF01245	Ribosomal_protein_L19	PCJ14244.1_50S_ribosomal_protein_L19_[Candidatus_Marinimicrobia_bacterium]	7.4e-38	71.4	2026760	Bacteria,Candidatus_Marinimicrobia,Candidatus_Marinimicrobia_bacteriumFCB_group,
BS13_bin1._02840	BS13_bin1.	BS13_bin1._55	BS13_bin1_c33878	3765	239		tRNA_(guanine-N(1)-)-methyltransferase	COG0336	tRNA_G37_N-methylase_TrmD	1.5e-69	K00554	trmD;_tRNA_(guanine37-N1)-methyltransferase_[EC:2.1.1.228]	PF01746	tRNA_(Guanine-1)-methyltransferase	2.7e-62	TIGR00088	tRNA_(guanine(37)-N(1))-methyltransferase	2.1.1.228	8.3e-90	-	-	-	-	-	-	-	-	-	-	-	IPR029028;_IPR016009;_IPR002649;_IPR023148;_IPR029026	Alpha/beta_knot_methyltransferases;_tRNA_methyltransferase_TRMD/TRM10-type_domain;_tRNA_(guanine-N1-)-methyltransferase,_bacteria;_tRNA_(guanine-N1-)-methyltransferase,_C-terminal;_tRNA_(guanine-N1-)-methyltransferase,_N-terminal	PF01746	tRNA_(Guanine-1)-methyltransferase	PCJ14245.1_tRNA_(guanosine(37)-N1)-methyltransferase_TrmD_[Candidatus_Marinimicrobia_bacterium]	8.7e-81	65.8	2026760	Bacteria,Candidatus_Marinimicrobia,Candidatus_Marinimicrobia_bacteriumFCB_group,
BS13_bin1._02850	BS13_bin1.	BS13_bin1._55	BS13_bin1_c33878	3765	82		Ribosome_maturation_factor_RimM	COG0806	Ribosomal_30S_subunit_maturation_factor_RimM__required_for_16S_rRNA_processing	7.1e-11	K02860	rimM;_16S_rRNA_processing_protein_RimM	PF05239	PRC-barrel_domain	9.2e-11	-	-	-	-	-	-	-	-	-	-	-	-	-	-	-	IPR027275;_IPR011033	PRC-barrel_domain;_PRC-barrel-like_superfamily	PF05239	PRC-barrel_domain	CED94472.1_Ribosome_maturation_factor_RimM_[Romboutsia_ilealis]	3.5e-13	56.4	1115758	Bacteria,Firmicutes,Clostridia,Clostridiales,Peptostreptococcaceae,Romboutsia,Romboutsia_ilealisTerrabacteria_group,
BS13_bin1._02860	BS13_bin1.	BS13_bin1._55	BS13_bin1_c33878	3765	77		hypothetical_protein	COG1837	Predicted_RNA-binding_protein_YlqC__contains_KH_domain__UPF0109_family	2.1e-17	K06960	K06960;_uncharacterized_protein	PF13083	KH_domain	2.4e-22	-	-	-	-	-	-	-	-	-	-	-	-	-	-	-	IPR015946;_IPR020627;_IPR009019	K_homology_domain-like,_alpha/beta;_Uncharacterised_protein_family_UPF0109;_K_homology_domain_superfamily,_prokaryotic_type	PF13083	KH_domain	PCJ50136.1_hypothetical_protein_COA72_02260_[Candidatus_Marinimicrobia_bacterium]	2.8e-20	71.4	2026760	Bacteria,Candidatus_Marinimicrobia,Candidatus_Marinimicrobia_bacteriumFCB_group,
BS13_bin1._02870	BS13_bin1.	BS13_bin1._55	BS13_bin1_c33878	3765	106		hypothetical_protein	-	-	-	-	-	-	-	-	-	-	-	-	-	-	-	-	-	-	-	-	-	-	-	-	-	-	-	-	-	-	-	-
BS13_bin1._02880	BS13_bin1.	BS13_bin1._56	BS13_bin1_c19378	5435	330		3-oxoacyl-[acyl-carrier-protein]_synthase_3	COG0332	3-oxoacyl-[acyl-carrier-protein]_synthase_III	1.6e-98	K00648	fabH;_3-oxoacyl-[acyl-carrier-protein]_synthase_III_[EC:2.3.1.180]	PF08541	3-Oxoacyl-[acyl-carrier-protein_(ACP)]_synthase_III_C_terminal__	3.9e-35	TIGR00747	3-oxoacyl-[acyl-carrier-protein]_synthase_III	2.3.1.180	4.6e-116	-	-	-	-	-	-	-	-	-	-	-	IPR016039;_IPR004655;_IPR013747;_IPR013751	Thiolase-like;_3-oxoacyl-[acyl-carrier-protein]_synthase_3;_3-Oxoacyl-[acyl-carrier-protein_(ACP)]_synthase_III,_C-terminal;_3-Oxoacyl-[acyl-carrier-protein_(ACP)]_synthase_III	PF08541;_PF08545	3-Oxoacyl-[acyl-carrier-protein_(ACP)]_synthase_III_C_terminal;_3-Oxoacyl-[acyl-carrier-protein_(ACP)]_synthase_III	PCJ13112.1_3-oxoacyl-ACP_synthase_[Candidatus_Marinimicrobia_bacterium]	1.7e-130	67.3	2026760	Bacteria,Candidatus_Marinimicrobia,Candidatus_Marinimicrobia_bacteriumFCB_group,
BS13_bin1._02890	BS13_bin1.	BS13_bin1._56	BS13_bin1_c19378	5435	571		Single-stranded-DNA-specific_exonuclease_RecJ	COG0608	Single-stranded_DNA-specific_exonuclease__DHH_superfamily__may_be_involved_in_archaeal_DNA_replication_intiation	1.1e-131	K07462	recJ;_single-stranded-DNA-specific_exonuclease_[EC:3.1.-.-]	PF02272	DHHA1_domain	1.9e-17	TIGR00644	single-stranded-DNA-specific_exonuclease_RecJ	3.1.-.-	3.3e-166	-	-	-	-	-	-	-	-	-	-	-	IPR003156;_IPR038763;_IPR001667;_IPR004610	DHHA1_domain;_DHH_phosphoesterase_superfamily;_DDH_domain;_Bacterial_RecJ_exonuclease	PF02272;_PF01368	DHHA1_domain;_DHH_family	PCJ13116.1_single-stranded-DNA-specific_exonuclease_RecJ_[Candidatus_Marinimicrobia_bacterium]	2.3e-212	62.8	2026760	Bacteria,Candidatus_Marinimicrobia,Candidatus_Marinimicrobia_bacteriumFCB_group,
BS13_bin1._02900	BS13_bin1.	BS13_bin1._56	BS13_bin1_c19378	5435	243		hypothetical_protein	COG1579	Predicted__nucleic_acid-binding_protein__contains_Zn-ribbon_domain	1.2e-18	K07164	K07164;_uncharacterized_protein	-	-	-	-	-	-	-	-	-	-	-	-	-	-	-	-	-	-	IPR003743	C4-type_zinc_ribbon_domain	PF02591	C4-type_zinc_ribbon_domain	PCJ13113.1_hypothetical_protein_COA98_03770_[Candidatus_Marinimicrobia_bacterium]	3e-44	45.9	2026760	Bacteria,Candidatus_Marinimicrobia,Candidatus_Marinimicrobia_bacteriumFCB_group,
BS13_bin1._02910	BS13_bin1.	BS13_bin1._56	BS13_bin1_c19378	5435	162		hypothetical_protein	-	-	-	-	-	-	-	-	-	-	-	-	-	-	-	-	-	-	-	-	-	-	-	-	-	-	-	PKO23053.1_hypothetical_protein_CVU38_06045_[Chloroflexi_bacterium_HGW-Chloroflexi-1]	3.9e-16	34.8	2013723	Bacteria,Chloroflexi,Chloroflexi_bacterium_HGW-Chloroflexi-1Terrabacteria_group,unclassified_Chloroflexi,unclassified_Chloroflexi_(miscellaneous),
BS13_bin1._02920	BS13_bin1.	BS13_bin1._57	BS13_bin1_c31437	3945	44		hypothetical_protein	-	-	-	-	-	-	-	-	-	-	-	-	-	-	-	-	-	-	-	-	-	-	-	-	-	-	-	-	-	-	-	-
BS13_bin1._02930	BS13_bin1.	BS13_bin1._57	BS13_bin1_c31437	3945	147		HTH-type_transcriptional_regulator_MhqR	COG1846	DNA-binding_transcriptional_regulator__MarR_family	8.5e-15	-	-	PF01047	MarR_family	8.9e-18	-	-	-	-	-	-	-	-	-	-	-	-	-	-	-	IPR036390;_IPR023187;_IPR000835;_IPR036388	Winged_helix_DNA-binding_domain_superfamily;_Transcriptional_regulator_MarR-type,_conserved_site;_MarR-type_HTH_domain;_Winged_helix-like_DNA-binding_domain_superfamily	PF01047	MarR_family	OGP23074.1_hypothetical_protein_A2X99_03040_[Deltaproteobacteria_bacterium_GWB2_55_19]	1.7e-18	40.2	1797814	Bacteria,Proteobacteria,DeltaproteobacteriaDeltaproteobacteria_bacterium_GWB2_55_19unclassified_Deltaproteobacteria,unclassified_Deltaproteobacteria_(miscellaneous),delta/epsilon_subdivisions,
BS13_bin1._02940	BS13_bin1.	BS13_bin1._57	BS13_bin1_c31437	3945	383		(R)-2-hydroxyisocaproyl-CoA_dehydratase_beta_subunit	COG1775	Benzoyl-CoA_reductase/2-hydroxyglutaryl-CoA_dehydratase_subunit__BcrC/BadD/HgdB	1.1e-125	-	-	PF06050	2-hydroxyglutaryl-CoA_dehydratase,_D-component_	7.3e-55	TIGR03190	benzoyl-CoA_reductase,_bzd-type,_N_subunit	1.3.7.8	3.4e-129	-	-	-	-	-	-	-	-	-	-	-	IPR010327	FldB/FldC_dehydratase_alpha/beta_subunit	PF06050	2-hydroxyglutaryl-CoA_dehydratase,_D-component	OQX02894.1_benzoyl-CoA_reductase,_bzd-type,_subunit_N_[Desulfobacteraceae_bacterium_IS3]	2e-196	83.3	1934248	Bacteria,Proteobacteria,Deltaproteobacteria,Desulfobacterales,DesulfobacteraceaeDesulfobacteraceae_bacterium_IS3unclassified_Desulfobacteraceaedelta/epsilon_subdivisions,
BS13_bin1._02950	BS13_bin1.	BS13_bin1._57	BS13_bin1_c31437	3945	441		(R)-2-hydroxyisocaproyl-CoA_dehydratase_alpha_subunit	COG1775	Benzoyl-CoA_reductase/2-hydroxyglutaryl-CoA_dehydratase_subunit__BcrC/BadD/HgdB	1.2e-152	-	-	PF06050	2-hydroxyglutaryl-CoA_dehydratase,_D-component_	5.6e-27	TIGR03191	benzoyl-CoA_reductase,_bzd-type,_O_subunit	1.3.7.8	1.4e-175	-	-	-	-	-	-	-	-	-	-	-	IPR017604;_IPR010327	Benzoyl-CoA_reductase,_bzd-type,_O_subunit;_FldB/FldC_dehydratase_alpha/beta_subunit	PF06050	2-hydroxyglutaryl-CoA_dehydratase,_D-component	OGP59853.1_benzoyl-CoA_reductase,_bzd-type,_subunit_O_[Deltaproteobacteria_bacterium_RBG_13_49_15]	1.4e-225	80.6	1797827	Bacteria,Proteobacteria,DeltaproteobacteriaDeltaproteobacteria_bacterium_RBG_13_49_15unclassified_Deltaproteobacteria,unclassified_Deltaproteobacteria_(miscellaneous),delta/epsilon_subdivisions,
BS13_bin1._02960	BS13_bin1.	BS13_bin1._57	BS13_bin1_c31437	3945	107		putative_protein	COG2852	Very-short-patch-repair_endonuclease	3.2e-27	-	-	PF04480	Protein_of_unknown_function_(DUF559)	9.7e-24	-	-	-	-	-	-	-	-	-	-	-	-	-	-	-	IPR007569;_IPR011335	Protein_of_unknown_function_DUF559;_Restriction_endonuclease__type_II-like	PF04480	Protein_of_unknown_function_(DUF559)	WP_015181718.1_endonuclease_domain-containing_protein_[Microcoleus_sp._PCC_7113]	3e-25	55.7	1173027	Bacteria,CyanobacteriaOscillatoriales,Microcoleaceae,Microcoleus,Microcoleus_sp._PCC_7113Terrabacteria_group,Cyanobacteria/Melainabacteria_groupOscillatoriophycideae
BS13_bin1._02970	BS13_bin1.	BS13_bin1._58	BS13_bin1_c22067	4966	386		Capsule_biosynthesis_protein_CapB	COG0771	UDP-N-acetylmuramoylalanine-D-glutamate_ligase	1.3e-73	K01932	capB,_pgsB;_gamma-polyglutamate_synthase_[EC:6.3.2.-]	-	-	-	TIGR04012	poly-gamma-glutamate_synthase_PgsB	6.3.2.-	4.6e-125	-	-	-	-	-	-	-	-	-	-	-	IPR036565;_IPR013221;_IPR008337	Mur-like,_catalytic_domain_superfamily;_Mur_ligase,_central;_Capsule_biosynthesis_protein_CapB	PF08245	Mur_ligase_middle_domain	RCL87318.1_poly-gamma-glutamate_synthase_PgsB_[bacterium]	1.9e-109	52.2	-	-
BS13_bin1._02980	BS13_bin1.	BS13_bin1._58	BS13_bin1_c22067	4966	147		Capsule_biosynthesis_protein_CapC	-	-	-	K22116	capC,_pgsC;_gamma-polyglutamate_biosynthesis_protein_CapC	PF14102	Capsule_biosynthesis_CapC	5.2e-34	TIGR04011	poly-gamma-glutamate_biosynthesis_protein_PgsC	6.3.2.-	8.3e-37	-	-	-	-	-	-	-	-	-	-	-	IPR008338	Capsule_biosynthesis_protein_CapC	PF14102	Capsule_biosynthesis_CapC	PCJ13189.1_poly-gamma-glutamate_biosynthesis_protein_PgsC_[Candidatus_Marinimicrobia_bacterium]	6.6e-47	74.1	2026760	Bacteria,Candidatus_Marinimicrobia,Candidatus_Marinimicrobia_bacteriumFCB_group,
BS13_bin1._02990	BS13_bin1.	BS13_bin1._58	BS13_bin1_c22067	4966	373		hypothetical_protein	-	-	-	-	-	-	-	-	TIGR04332	poly-gamma-glutamate_system_protein	-	6.5e-91	-	-	-	-	-	-	-	-	-	-	-	IPR027602	Poly-gamma-glutamate_system_protein	-	-	PCJ13190.1_hypothetical_protein_COA98_03505_[Candidatus_Marinimicrobia_bacterium]	8.7e-112	57	2026760	Bacteria,Candidatus_Marinimicrobia,Candidatus_Marinimicrobia_bacteriumFCB_group,
BS13_bin1._03000	BS13_bin1.	BS13_bin1._58	BS13_bin1_c22067	4966	290		hypothetical_protein	-	-	-	-	-	-	-	-	-	-	-	-	-	-	-	-	-	-	-	-	-	-	-	-	-	-	-	PCJ13191.1_hypothetical_protein_COA98_03510_[Candidatus_Marinimicrobia_bacterium]	3.1e-80	55.5	2026760	Bacteria,Candidatus_Marinimicrobia,Candidatus_Marinimicrobia_bacteriumFCB_group,
BS13_bin1._03010	BS13_bin1.	BS13_bin1._59	BS13_bin1_c35683	3641	72		hypothetical_protein	-	-	-	-	-	-	-	-	-	-	-	-	-	-	-	-	-	-	-	-	-	-	-	-	-	-	-	-	-	-	-	-
BS13_bin1._03020	BS13_bin1.	BS13_bin1._59	BS13_bin1_c35683	3641	152		putative_protein_YqeY	COG1610	Uncharacterized_conserved_protein_YqeY	5.9e-27	K09117	K09117;_uncharacterized_protein	PF09424	Yqey-like_protein	4.7e-49	-	-	-	-	-	-	-	-	-	-	-	-	-	-	-	IPR019004;_IPR023168;_IPR003789	Uncharacterised_protein_YqeY/AIM41;_Aspartyl/glutamyl-tRNA(Asn/Gln)_amidotransferase_subunit_B,_C-terminal;_Aspartyl/glutamyl-tRNA_amidotransferase_subunit_B-like	PF09424	Yqey-like_protein	PCJ12381.1_aspartyl-tRNA_amidotransferase_[Candidatus_Marinimicrobia_bacterium]	3.4e-30	54.4	2026760	Bacteria,Candidatus_Marinimicrobia,Candidatus_Marinimicrobia_bacteriumFCB_group,
BS13_bin1._03030	BS13_bin1.	BS13_bin1._59	BS13_bin1_c35683	3641	181		hypothetical_protein	-	-	-	-	-	PF02674	Colicin_V_production_protein	7.8e-28	-	-	-	-	-	-	-	-	-	-	-	-	-	-	-	IPR003825	Colicin_V_production,_CvpA	PF02674	Colicin_V_production_protein	PCJ48615.1_hypothetical_protein_COA72_05075_[Candidatus_Marinimicrobia_bacterium]	1.1e-14	26.9	2026760	Bacteria,Candidatus_Marinimicrobia,Candidatus_Marinimicrobia_bacteriumFCB_group,
BS13_bin1._03040	BS13_bin1.	BS13_bin1._59	BS13_bin1_c35683	3641	523		DNA_primase	COG0358	DNA_primase_(bacterial_type)	1.7e-57	K02316	dnaG;_DNA_primase_[EC:2.7.7.-]	PF08275	DNA_primase_catalytic_core,_N-terminal_domain	2.9e-41	TIGR01391	DNA_primase	2.7.7.-	2.5e-94	-	-	-	-	-	-	-	-	-	-	-	IPR013264;_IPR037068;_IPR006171;_IPR034151;_IPR006295;_IPR019475	DNA_primase,_catalytic_core,_N-terminal;_DNA_primase,_catalytic_core,_N-terminal_domain_superfamily;_TOPRIM__domain;_Bacterial_DnaG_primase,_TOPRIM_domain;_DNA_primase,_DnaG;_DNA_primase,_DnaB-helicase_binding_domain	PF08275;_PF13662;_PF10410	DNA_primase_catalytic_core,_N-terminal_domain;_Toprim_domain;_DnaB-helicase_binding_domain_of_primase	PCJ12379.1_DNA_primase_[Candidatus_Marinimicrobia_bacterium]	1.7e-137	46.3	2026760	Bacteria,Candidatus_Marinimicrobia,Candidatus_Marinimicrobia_bacteriumFCB_group,
BS13_bin1._03050	BS13_bin1.	BS13_bin1._60	BS13_bin1_c31436	3945	198		Thiol-disulfide_oxidoreductase_ResA	COG0526	Thiol-disulfide_isomerase_or_thioredoxin	4.2e-25	-	-	PF08534	Redoxin	4e-22	-	-	-	-	-	-	-	-	-	-	-	-	-	-	-	IPR013740;_IPR036249;_IPR017937;_IPR013766	Redoxin;_Thioredoxin-like_superfamily;_Thioredoxin,_conserved_site;_Thioredoxin_domain	PF08534	Redoxin	OUU30909.1_hypothetical_protein_CBC06_05385_[bacterium_TMED46]	5.8e-38	42.2	1986782	Bacteriabacterium_TMED46,_(miscellaneous)
BS13_bin1._03060	BS13_bin1.	BS13_bin1._60	BS13_bin1_c31436	3945	78		hypothetical_protein	-	-	-	-	-	-	-	-	-	-	-	-	-	-	-	-	-	-	-	-	-	-	-	-	-	-	-	-	-	-	-	-
BS13_bin1._03070	BS13_bin1.	BS13_bin1._60	BS13_bin1_c31436	3945	980		hypothetical_protein	COG0308	Aminopeptidase_N	9.5e-78	-	-	PF01433	Peptidase_family_M1_domain	1.5e-19	-	-	-	-	-	-	-	MER0336438	family_M1_unassigned_peptidases_M01_M01.UPW	2.12e-82	-	-	-	-	-	IPR014782;_IPR001930	Peptidase_M1,_membrane_alanine_aminopeptidase,_N-terminal;_Peptidase_M1,_alanine_aminopeptidase/leukotriene_A4_hydrolase	PF01433	Peptidase_family_M1_domain	PCJ11344.1_hypothetical_protein_COA98_07775_[Candidatus_Marinimicrobia_bacterium]	7e-294	51	2026760	Bacteria,Candidatus_Marinimicrobia,Candidatus_Marinimicrobia_bacteriumFCB_group,
BS13_bin1._03080	BS13_bin1.	BS13_bin1._61	BS13_bin1_c26596	4394	280		putative_2,4-dienoyl-CoA_reductase	COG1028	NAD(P)-dependent_dehydrogenase__short-chain_alcohol_dehydrogenase_family	1.5e-97	-	-	PF13561	Enoyl-(Acyl_carrier_protein)_reductase	1.1e-53	TIGR01830	3-oxoacyl-[acyl-carrier-protein]_reductase	1.1.1.100	9.7e-52	-	-	-	-	-	-	-	-	-	-	-	IPR036291;_IPR002347	NAD(P)-binding_domain_superfamily;_Short-chain_dehydrogenase/reductase_SDR	PF13561	Enoyl-(Acyl_carrier_protein)_reductase	PCJ12144.1_2,4-dienoyl-CoA_reductase_[Candidatus_Marinimicrobia_bacterium]	1.2e-110	71.9	2026760	Bacteria,Candidatus_Marinimicrobia,Candidatus_Marinimicrobia_bacteriumFCB_group,
BS13_bin1._03090	BS13_bin1.	BS13_bin1._61	BS13_bin1_c26596	4394	205		hypothetical_protein	-	-	-	-	-	-	-	-	-	-	-	-	-	-	-	-	-	-	-	-	-	-	-	IPR002123	Phospholipid/glycerol_acyltransferase	PF01553	Acyltransferase	KJR43029.1_1-acyl-sn-glycerol-3-phosphate_acyltransferase_[Candidatus_Magnetoovum_chiemensis]	3.8e-32	42.6	1609970	Bacteria,Nitrospirae,Nitrospira,Nitrospirales,Nitrospiraceae,Candidatus_Magnetoovum,Candidatus_Magnetoovum_chiemensis,
BS13_bin1._03100	BS13_bin1.	BS13_bin1._61	BS13_bin1_c26596	4394	388		hypothetical_protein	COG4299	Predicted_acyltransferase	5.3e-88	-	-	PF07786	Protein_of_unknown_function_(DUF1624)	8.5e-12	-	-	-	-	-	-	-	-	-	-	9.B.169.4.5	1.6e-69	-	-	-	IPR012429	Domain_of_unknown_function_DUF1624	PF07786	Protein_of_unknown_function_(DUF1624)	PCJ12138.1_DUF5009_domain-containing_protein_[Candidatus_Marinimicrobia_bacterium]	1.3e-113	56.4	2026760	Bacteria,Candidatus_Marinimicrobia,Candidatus_Marinimicrobia_bacteriumFCB_group,
BS13_bin1._03110	BS13_bin1.	BS13_bin1._61	BS13_bin1_c26596	4394	450		hypothetical_protein	COG3876	Uncharacterized_conserved_protein_YbbC__DUF1343_family	1.5e-89	-	-	PF07075	Protein_of_unknown_function_(DUF1343)	6.8e-126	-	-	-	-	-	-	-	MER0354369	family_S12_unassigned_peptidases_S12_S12.UPW	1.58e-97	-	-	-	-	-	IPR008302	Uncharacterised_conserved_protein_UCP016719	PF07075	Protein_of_unknown_function_(DUF1343)	PCJ12137.1_hypothetical_protein_COA98_06050_[Candidatus_Marinimicrobia_bacterium]	6.8e-119	53.5	2026760	Bacteria,Candidatus_Marinimicrobia,Candidatus_Marinimicrobia_bacteriumFCB_group,
BS13_bin1._03120	BS13_bin1.	BS13_bin1._62	BS13_bin1_c26534	4400	55		hypothetical_protein	-	-	-	-	-	-	-	-	-	-	-	-	-	-	-	-	-	-	-	-	-	-	-	-	-	-	-	-	-	-	-	-
BS13_bin1._03130	BS13_bin1.	BS13_bin1._62	BS13_bin1_c26534	4400	646		hypothetical_protein	COG0457	Tetratricopeptide_(TPR)_repeat	1.4e-48	-	-	PF07719	Tetratricopeptide_repeat	2.2e-13	-	-	-	-	-	-	-	-	-	-	-	-	-	-	-	IPR019734;_IPR011990;_IPR000904;_IPR013026	Tetratricopeptide_repeat;_Tetratricopeptide-like_helical_domain_superfamily;_Sec7_domain;_Tetratricopeptide_repeat-containing_domain	PF13432	Tetratricopeptide_repeat	ODS30029.1_Tetratricopeptide_repeat_protein_[Candidatus_Scalindua_rubra]	3.6e-238	65.2	1872076	Bacteria,Planctomycetes,Planctomycetia,Candidatus_Brocadiales,Candidatus_Brocadiaceae,Candidatus_Scalindua,Candidatus_Scalindua_rubraPVC_group,
BS13_bin1._03140	BS13_bin1.	BS13_bin1._62	BS13_bin1_c26534	4400	80		hypothetical_protein	-	-	-	-	-	-	-	-	-	-	-	-	-	-	-	-	-	-	-	-	-	-	-	-	-	-	-	-	-	-	-	-
BS13_bin1._03150	BS13_bin1.	BS13_bin1._62	BS13_bin1_c26534	4400	71		hypothetical_protein	-	-	-	-	-	-	-	-	-	-	-	-	-	-	-	-	-	-	-	-	-	-	-	-	-	-	-	PCJ13994.1_hypothetical_protein_COA98_00820_[Candidatus_Marinimicrobia_bacterium]	8e-06	42.3	2026760	Bacteria,Candidatus_Marinimicrobia,Candidatus_Marinimicrobia_bacteriumFCB_group,
BS13_bin1._03160	BS13_bin1.	BS13_bin1._62	BS13_bin1_c26534	4400	106		hypothetical_protein	COG0393	Uncharacterized_conserved_protein_YbjQ__UPF0145_family	4.5e-26	-	-	PF01906	Putative_heavy-metal-binding	9.3e-35	-	-	-	-	-	-	-	-	-	-	-	-	-	-	-	IPR002765;_IPR035439	Uncharacterised_protein_family_UPF0145;_UPF0145_domain_superfamily	PF01906	Putative_heavy-metal-binding	GBD84912.1_hypothetical_protein_BMS3Abin02_01306_[bacterium_BMS3Abin02]	1.9e-27	67	2005710	Bacteriabacterium_BMS3Abin02,_(miscellaneous)
BS13_bin1._03170	BS13_bin1.	BS13_bin1._63	BS13_bin1_c64053	2556	368		Adenosine_monophosphate-protein_transferase_SoFic	COG3177	Fic_family_protein	2.6e-129	-	-	PF13784	Fic/DOC_family_N-terminal	4.6e-23	-	-	-	-	-	-	-	-	-	-	-	-	-	-	-	IPR036597;_IPR026287;_IPR003812;_IPR025758	Fido-like_domain_superfamily;_Adenosine_monophosphate-protein_transferase;_Fido_domain;_Fic/DOC_N-terminal	PF02661;_PF13784	Fic/DOC_family;_Fic/DOC_family_N-terminal	WP_025337655.1_Fic_family_protein_[Pseudomonas_sp._FGI182]	2.3e-136	65.3	1259844	Bacteria,Proteobacteria,Gammaproteobacteria,Pseudomonadales,Pseudomonadaceae,Pseudomonas,Pseudomonas_sp._FGI182,
BS13_bin1._03180	BS13_bin1.	BS13_bin1._64	BS13_bin1_c29321	4127	82		hypothetical_protein	-	-	-	-	-	-	-	-	-	-	-	-	-	-	-	-	-	-	-	-	-	-	-	-	-	-	-	ODS30132.1_hypothetical_protein_SCARUB_04759_[Candidatus_Scalindua_rubra]	4.4e-16	47.3	1872076	Bacteria,Planctomycetes,Planctomycetia,Candidatus_Brocadiales,Candidatus_Brocadiaceae,Candidatus_Scalindua,Candidatus_Scalindua_rubraPVC_group,
BS13_bin1._03190	BS13_bin1.	BS13_bin1._64	BS13_bin1_c29321	4127	437		hypothetical_protein	COG1373	Predicted_ATPase__AAA+_superfamily	7.1e-134	K07133	K07133;_uncharacterized_protein	PF13173	AAA_domain	1.9e-25	-	-	-	-	-	-	-	-	-	-	-	-	-	-	-	IPR027417;_IPR025420	P-loop_containing_nucleoside_triphosphate_hydrolase;_Domain_of_unknown_function_DUF4143	PF13173;_PF13635	AAA_domain;_Domain_of_unknown_function_(DUF4143)	KPA12464.1_ATPase_[Candidatus_Magnetomorum_sp._HK-1]	3.5e-160	64.8	1509431	Bacteria,Proteobacteria,Deltaproteobacteria,Desulfobacterales,Desulfobacteraceae,Candidatus_Magnetomorum,Candidatus_Magnetomorum_sp._HK-1delta/epsilon_subdivisions,
BS13_bin1._03200	BS13_bin1.	BS13_bin1._64	BS13_bin1_c29321	4127	421		Serine--tRNA_ligase	COG0172	Seryl-tRNA_synthetase	5.3e-134	K01875	SARS,_serS;_seryl-tRNA_synthetase_[EC:6.1.1.11]	PF00587	tRNA_synthetase_class_II_core_domain_(G,_H,_P,_S_and_T)	6.9e-35	TIGR00414	serine--tRNA_ligase	6.1.1.11	2.5e-153	-	-	-	MER0517403	subfamily_M23B_non-peptidase_homologues_M23B_M23.UNB	8.53e-108	-	-	-	-	-	IPR002317;_IPR015866;_IPR033729;_IPR010978;_IPR002314;_IPR006195	Serine-tRNA_ligase,_type1;_Serine-tRNA_synthetase,_type1,_N-terminal;_Serine-tRNA_ligase_catalytic_core_domain;_Class_I_and_II_aminoacyl-tRNA_synthetase,_tRNA-binding_arm;_Aminoacyl-tRNA_synthetase,_class_II_(G/_P/_S/T);_Aminoacyl-tRNA_synthetase,_class_II	PF02403;_PF00587	Seryl-tRNA_synthetase_N-terminal_domain;_tRNA_synthetase_class_II_core_domain_(G,_H,_P,_S_and_T)	PCJ13749.1_serine--tRNA_ligase_[Candidatus_Marinimicrobia_bacterium]	1.3e-159	66	2026760	Bacteria,Candidatus_Marinimicrobia,Candidatus_Marinimicrobia_bacteriumFCB_group,
BS13_bin1._03210	BS13_bin1.	BS13_bin1._65	BS13_bin1_c25820	4478	418		Lipase	COG1075	Triacylglycerol_esterase/lipase_EstA__alpha/beta_hydrolase_fold	3.1e-70	-	-	-	-	-	-	-	-	-	-	-	-	-	-	-	-	-	-	-	-	IPR029058	Alpha/Beta_hydrolase_fold	-	-	AIF19338.1_Lipase_[uncultured_marine_group_II/III_euryarchaeote_KM3_86_F07]	2.3e-137	55.5	1456529	Archaea,Euryarchaeota,uncultured_marine_group_II/III_euryarchaeote_KM3_86_F07environmental_samples,
BS13_bin1._03220	BS13_bin1.	BS13_bin1._65	BS13_bin1_c25820	4478	238		hypothetical_protein	COG1680	CubicO_group_peptidase__beta-lactamase_class_C_family	2.6e-37	-	-	PF00144	Beta-lactamase	1.3e-17	-	-	-	-	-	-	-	MER0177598	family_S12_unassigned_peptidases_S12_S12.UPW	1.36e-44	-	-	-	-	-	IPR001466;_IPR012338	Beta-lactamase-related;_Beta-lactamase/transpeptidase-like	PF00144	Beta-lactamase	PCJ54851.1_hypothetical_protein_COA70_03950_[Planctomycetes_bacterium]	7.6e-61	49.4	2026780	Bacteria,Planctomycetes,Planctomycetes_bacteriumPVC_group,unclassified_Planctomycetes
BS13_bin1._03230	BS13_bin1.	BS13_bin1._65	BS13_bin1_c25820	4478	73		hypothetical_protein	-	-	-	-	-	-	-	-	-	-	-	-	-	-	-	-	-	-	-	-	-	-	-	-	-	-	-	PCJ54851.1_hypothetical_protein_COA70_03950_[Planctomycetes_bacterium]	1.9e-07	58.8	2026780	Bacteria,Planctomycetes,Planctomycetes_bacteriumPVC_group,unclassified_Planctomycetes
BS13_bin1._03240	BS13_bin1.	BS13_bin1._66	BS13_bin1_c25101	4557	131		hypothetical_protein	COG1545	Uncharacterized_OB-fold_protein__contains_Zn-ribbon_domain	3.1e-32	-	-	PF01796	DUF35_OB-fold_domain,_acyl-CoA-associated	2.7e-23	-	-	-	-	-	-	-	-	-	-	-	-	-	-	-	IPR012340;_IPR022002;_IPR002878	Nucleic_acid-binding,_OB-fold;_Domain_of_unknown_function_DUF35,_rubredoxin-like_zinc_ribbon_domain,_N-terminal;_Domain_of_unknown_function_DUF35,_OB-fold,_C-terminal	PF12172;_PF01796	Rubredoxin-like_zinc_ribbon_domain_(DUF35_N);_DUF35_OB-fold_domain,_acyl-CoA-associated	KPL03826.1_transcriptional_regulator_[candidate_division_Zixibacteria_bacterium_SM23_73_2]	8e-52	73.4	1703426	Bacteria,candidate_division_Zixibacteria,candidate_division_Zixibacteria_bacterium_SM23_73_2FCB_group,
BS13_bin1._03250	BS13_bin1.	BS13_bin1._66	BS13_bin1_c25101	4557	385		putative_acetyl-CoA_acyltransferase	COG0183	Acetyl-CoA_acetyltransferase	4.5e-132	K00626	E2.3.1.9,_atoB;_acetyl-CoA_C-acetyltransferase_[EC:2.3.1.9]	PF00108	Thiolase,_N-terminal_domain	3.1e-26	TIGR01930	acetyl-CoA_C-acyltransferase	2.3.1.16	6.3e-30	-	-	-	-	-	-	-	-	-	-	-	IPR002155;_IPR016039;_IPR020617;_IPR020616	Thiolase;_Thiolase-like;_Thiolase,_C-terminal;_Thiolase,_N-terminal	PF02803;_PF00108	Thiolase,_C-terminal_domain;_Thiolase,_N-terminal_domain	KPJ54231.1_acetyl-CoA_acetyltransferase_[candidate_division_TA06_bacterium_DG_24]	3.8e-171	75.5	1703770	Bacteriacandidate_division_TA06_bacterium_DG_24,candidate_division_TA06,
BS13_bin1._03260	BS13_bin1.	BS13_bin1._66	BS13_bin1_c25101	4557	348		Hydroxymethylglutaryl-CoA_synthase	COG3425	3-hydroxy-3-methylglutaryl_CoA_synthase	5.7e-126	K01641	E2.3.3.10;_hydroxymethylglutaryl-CoA_synthase_[EC:2.3.3.10]	-	-	-	TIGR00748	putative_hydroxymethylglutaryl-CoA_synthase	2.3.3.10	1.7e-162	-	-	-	-	-	-	-	-	-	-	-	IPR016039;_IPR004656;_IPR013747;_IPR013528	Thiolase-like;_Putative_condensing_enzyme_FabH-related;_3-Oxoacyl-[acyl-carrier-protein_(ACP)]_synthase_III,_C-terminal;_Hydroxymethylglutaryl-coenzyme_A_synthase,_N-terminal	PF08541;_PF01154	3-Oxoacyl-[acyl-carrier-protein_(ACP)]_synthase_III_C_terminal;_Hydroxymethylglutaryl-coenzyme_A_synthase_N_terminal	KPL01122.1_hypothetical_protein_AMJ91_01575_[candidate_division_Zixibacteria_bacterium_SM23_73_3]	1.7e-157	76.7	1703427	Bacteria,candidate_division_Zixibacteria,candidate_division_Zixibacteria_bacterium_SM23_73_3FCB_group,
BS13_bin1._03270	BS13_bin1.	BS13_bin1._67	BS13_bin1_c58121	2707	457		2-methylcitrate_dehydratase	COG2079	2-methylcitrate_dehydratase_PrpD	4.2e-193	K01720	prpD;_2-methylcitrate_dehydratase_[EC:4.2.1.79]	PF03972	MmgE/PrpD_family	4.3e-129	-	-	-	-	-	-	-	-	-	-	-	-	-	-	-	IPR005656;_IPR036148	MmgE/PrpD;_MmgE/PrpD_superfamily	PF03972	MmgE/PrpD_family	KPK95896.1_2-methylcitrate_dehydratase_[bacterium_SM23_31]	4e-207	76.5	1703762	Bacteriabacterium_SM23_31,_(miscellaneous)
BS13_bin1._03280	BS13_bin1.	BS13_bin1._68	BS13_bin1_c14616	6605	455		hypothetical_protein	COG1361	Uncharacterized_conserved_protein	1.4e-18	-	-	-	-	-	-	-	-	-	-	-	-	-	-	-	-	-	-	-	-	IPR036278;_IPR025965;_IPR001202	Sialidase_superfamily;_FlgD_Ig-like_domain;_WW_domain	PF13860	FlgD_Ig-like_domain	KQC08746.1_hypothetical_protein_APR54_04245_[Candidatus_Cloacimonas_sp._SDB]	2.5e-97	44.1	1732214	Bacteria,Candidatus_CloacimonetesCandidatus_Cloacimonas,Candidatus_Cloacimonas_sp._SDBFCB_group,
BS13_bin1._03290	BS13_bin1.	BS13_bin1._68	BS13_bin1_c14616	6605	210		hypothetical_protein	-	-	-	-	-	-	-	-	-	-	-	-	-	-	-	-	-	-	-	-	-	-	-	IPR018247	EF-Hand_1,_calcium-binding_site	-	-	KQC08747.1_hypothetical_protein_APR54_04250_[Candidatus_Cloacimonas_sp._SDB]	1.8e-29	48.7	1732214	Bacteria,Candidatus_CloacimonetesCandidatus_Cloacimonas,Candidatus_Cloacimonas_sp._SDBFCB_group,
BS13_bin1._03300	BS13_bin1.	BS13_bin1._68	BS13_bin1_c14616	6605	449		Xyloglucanase	COG4447	Uncharacterized_protein_related_to_plant_photosystem_II_stability/assembly_factor	6.4e-29	-	-	PF15902	Sortilin,_neurotensin_receptor_3,	9.7e-19	-	-	-	-	GH74	1.5e-30	__endoglucanase_(EC_3.2.1.4);_oligoxyloglucan_reducing_end-specific_cellobiohydrolase_(EC_3.2.1.150);_xyloglucanase_(EC_3.2.1.151)	-	-	-	-	-	-	-	-	IPR031778;_IPR026444;_IPR015943	Sortilin,_N-terminal;_Secretion_system_C-terminal_sorting_domain;_WD40/YVTN_repeat-like-containing_domain_superfamily	PF15902	Sortilin,_neurotensin_receptor_3,	OFY65353.1_hypothetical_protein_A2Y71_08105_[Bacteroidetes_bacterium_RBG_13_42_15]	9.6e-81	42.4	1797355	Bacteria,Bacteroidetes,Bacteroidetes_bacterium_RBG_13_42_15FCB_group,Bacteroidetes/Chlorobi_group,unclassified_Bacteroidetes,unclassified_Bacteroidetes_(miscellaneous)
BS13_bin1._03310	BS13_bin1.	BS13_bin1._69	BS13_bin1_c23563	4755	403		putative_acetyl-CoA_acyltransferase	COG0183	Acetyl-CoA_acetyltransferase	7.7e-74	K00626	E2.3.1.9,_atoB;_acetyl-CoA_C-acetyltransferase_[EC:2.3.1.9]	PF00108	Thiolase,_N-terminal_domain	3.6e-68	TIGR01930	acetyl-CoA_C-acyltransferase	2.3.1.16	4e-111	-	-	-	MER0832107	family_M13_unassigned_peptidases_M13_M13.UPW	1.19e-51	-	-	-	-	-	IPR020617;_IPR016039;_IPR002155;_IPR020616	Thiolase,_C-terminal;_Thiolase-like;_Thiolase;_Thiolase,_N-terminal	PF02803;_PF00108	Thiolase,_C-terminal_domain;_Thiolase,_N-terminal_domain	OGQ90744.1_hypothetical_protein_A2289_26095_[Deltaproteobacteria_bacterium_RIFOXYA12_FULL_58_15]	6.5e-153	65.1	1797895	Bacteria,Proteobacteria,DeltaproteobacteriaDeltaproteobacteria_bacterium_RIFOXYA12_FULL_58_15unclassified_Deltaproteobacteria,unclassified_Deltaproteobacteria_(miscellaneous),delta/epsilon_subdivisions,
BS13_bin1._03320	BS13_bin1.	BS13_bin1._69	BS13_bin1_c23563	4755	251		hypothetical_protein	COG1656	Uncharacterized_conserved_protein__contains_PIN_domain	6.5e-55	K09122	K09122;_uncharacterized_protein	PF01927	Mut7-C_RNAse_domain	1.6e-35	-	-	-	-	-	-	-	-	-	-	-	-	-	-	-	IPR027798;_IPR002782	Ubiquitin_Mut7-C_domain;_Mut7-C_RNAse_domain	PF14451;_PF01927	Mut7-C_ubiquitin;_Mut7-C_RNAse_domain	WP_058443454.1_twitching_motility_protein_PilT_[Legionella_feeleii]	1.6e-61	47.1	453	Bacteria,Proteobacteria,Gammaproteobacteria,Legionellales,Legionellaceae,Legionella,Legionella_feeleii,
BS13_bin1._03330	BS13_bin1.	BS13_bin1._69	BS13_bin1_c23563	4755	312		hypothetical_protein	COG1313	Uncharacterized_Fe-S_protein_PflX__radical_SAM_superfamily	5e-97	K04070	pflX;_putative_pyruvate_formate_lyase_activating_enzyme_[EC:1.97.1.4]	-	-	-	-	-	-	-	-	-	-	-	-	-	-	-	-	-	-	IPR016431;_IPR040085;_IPR013785;_IPR007197	Pyruvate-formate_lyase-activating_enzyme,_predicted;_Protein_MJ0674-like;_Aldolase-type_TIM_barrel;_Radical_SAM	-	-	WP_044276662.1_radical_SAM_protein_[Caldilinea_aerophila]	4.2e-99	60.1	133453	Bacteria,Chloroflexi,Caldilineae,Caldilineales,Caldilineaceae,Caldilinea,Caldilinea_aerophilaTerrabacteria_group,
BS13_bin1._03340	BS13_bin1.	BS13_bin1._69	BS13_bin1_c23563	4755	148		hypothetical_protein	COG1943	REP_element-mobilizing_transposase_RayT	4.2e-46	-	-	PF01797	Transposase_IS200_like	3e-25	-	-	-	-	-	-	-	-	-	-	-	-	-	-	-	IPR036515;_IPR002686	Transposase_IS200-like_superfamily;_Transposase_IS200-like	PF01797	Transposase_IS200_like	WP_090392590.1_IS200/IS605_family_transposase_[Niabella_drilacis]	1.4e-49	58.6	1285928	Bacteria,Bacteroidetes,Chitinophagia,Chitinophagales,Chitinophagaceae,Niabella,Niabella_drilacisFCB_group,Bacteroidetes/Chlorobi_group
BS13_bin1._03350	BS13_bin1.	BS13_bin1._70	BS13_bin1_c10716	8339	275		Prolipoprotein_diacylglyceryl_transferase	COG0682	Prolipoprotein_diacylglyceryltransferase	1.9e-39	K13292	lgt,_umpA;_phosphatidylglycerol---prolipoprotein_diacylglyceryl_transferase_[EC:2.5.1.145]	PF01790	Prolipoprotein_diacylglyceryl_transferase	4.4e-55	TIGR00544	prolipoprotein_diacylglyceryl_transferase	2.4.99.-	4.7e-34	-	-	-	-	-	-	-	-	-	-	-	IPR001640	Prolipoprotein_diacylglyceryl_transferase	PF01790	Prolipoprotein_diacylglyceryl_transferase	RCL88889.1_hypothetical_protein_DBW60_05075_[bacterium]	8.5e-88	57.2	-	-
BS13_bin1._03360	BS13_bin1.	BS13_bin1._70	BS13_bin1_c10716	8339	295		hypothetical_protein	COG3391	DNA-binding_beta-propeller_fold_protein_YncE	8e-12	-	-	-	-	-	-	-	-	-	-	-	-	-	-	-	-	-	-	-	-	IPR011042	Six-bladed_beta-propeller,_TolB-like	-	-	PCJ12644.1_hypothetical_protein_COA98_04790_[Candidatus_Marinimicrobia_bacterium]	2.5e-45	36.3	2026760	Bacteria,Candidatus_Marinimicrobia,Candidatus_Marinimicrobia_bacteriumFCB_group,
BS13_bin1._03370	BS13_bin1.	BS13_bin1._70	BS13_bin1_c10716	8339	1103		hypothetical_protein	COG3536	Uncharacterized_conserved_protein__DUF971_family	1e-48	-	-	-	-	-	-	-	-	-	-	-	-	-	-	-	-	-	-	-	-	-	-	-	-	PCJ12645.1_hypothetical_protein_COA98_04795_[Candidatus_Marinimicrobia_bacterium]	1.9e-247	41.2	2026760	Bacteria,Candidatus_Marinimicrobia,Candidatus_Marinimicrobia_bacteriumFCB_group,
BS13_bin1._03380	BS13_bin1.	BS13_bin1._70	BS13_bin1_c10716	8339	617		Outer_membrane_protein_assembly_factor_BamA	COG4775	Outer_membrane_protein_assembly_factor_BamA	1e-32	-	-	-	-	-	-	-	-	-	-	-	-	-	-	-	-	-	-	-	-	IPR039910;_IPR000184	Surface_antigen_D15-like;_Bacterial_surface_antigen_(D15)	PF01103	Surface_antigen	PCJ12646.1_hypothetical_protein_COA98_04800_[Candidatus_Marinimicrobia_bacterium]	1.9e-87	39	2026760	Bacteria,Candidatus_Marinimicrobia,Candidatus_Marinimicrobia_bacteriumFCB_group,
BS13_bin1._03390	BS13_bin1.	BS13_bin1._71	BS13_bin1_c20052	5313	1114		RNA_polymerase-associated_protein_RapA	COG0553	Superfamily_II_DNA_or_RNA_helicase__SNF2_family	0	-	-	PF13091	PLD-like_domain	1.3e-15	-	-	-	-	-	-	-	-	-	-	-	-	-	-	-	IPR025202;_IPR001650;_IPR038718;_IPR027417;_IPR014001	Phospholipase_D-like_domain;_Helicase,_C-terminal;_SNF2-like,_N-terminal_domain_superfamily;_P-loop_containing_nucleoside_triphosphate_hydrolase;_Helicase_superfamily_1/2,_ATP-binding_domain	PF13091;_PF00271	PLD-like_domain;_Helicase_conserved_C-terminal_domain	OEU53128.1_NgoFVII_family_restriction_endonuclease_[Desulfobacterales_bacterium_S3730MH5]	0	59	1869298	Bacteria,Proteobacteria,Deltaproteobacteria,Desulfobacterales,Desulfobacterales_bacterium_S3730MH5unclassified_Desulfobacteralesdelta/epsilon_subdivisions,
BS13_bin1._03400	BS13_bin1.	BS13_bin1._71	BS13_bin1_c20052	5313	230		hypothetical_protein	COG3012	Uncharacterized_conserved_protein_YchJ__contains_N-_and_C-terminal_SEC-C_domains	3.3e-37	K07039	K07039;_uncharacterized_protein	PF03695	Uncharacterised_protein_family_(UPF0149)	1.6e-29	TIGR02292	yecA_family_protein	-	3.1e-35	-	-	-	-	-	-	-	-	-	-	-	IPR011978;_IPR036255;_IPR004027	Uncharacterised_protein_family_UPF0149;_YgfB-like_superfamily;_SEC-C_motif	PF02810;_PF03695	SEC-C_motif;_Uncharacterised_protein_family_(UPF0149)	WP_099788738.1_YecA_family_protein_[Massilia_eurypsychrophila]	1.7e-41	43.3	1485217	Bacteria,Proteobacteria,Betaproteobacteria,Burkholderiales,Oxalobacteraceae,Massilia,Massilia_eurypsychrophila,
BS13_bin1._03410	BS13_bin1.	BS13_bin1._71	BS13_bin1_c20052	5313	135		hypothetical_protein	-	-	-	-	-	-	-	-	-	-	-	-	-	-	-	-	-	-	-	-	-	-	-	-	-	-	-	-	-	-	-	-
BS13_bin1._03420	BS13_bin1.	BS13_bin1._71	BS13_bin1_c20052	5313	154		hypothetical_protein	-	-	-	-	-	-	-	-	-	-	-	-	-	-	-	-	-	-	-	-	-	-	-	-	-	-	-	-	-	-	-	-
BS13_bin1._03430	BS13_bin1.	BS13_bin1._72	BS13_bin1_c26732	4379	186		ADP-ribose_pyrophosphatase	COG0494	8-oxo-dGTP_pyrophosphatase_MutT_and_related_house-cleaning_NTP_pyrophosphohydrolases__NUDIX_family	1.7e-44	K01515	nudF;_ADP-ribose_pyrophosphatase_[EC:3.6.1.13]	PF00293	NUDIX_domain	1.9e-16	-	-	-	-	-	-	-	-	-	-	-	-	-	-	-	IPR015797;_IPR000086;_IPR020476;_IPR020084	NUDIX_hydrolase-like_domain_superfamily;_NUDIX_hydrolase_domain;_NUDIX_hydrolase;_NUDIX_hydrolase,_conserved_site	PF00293	NUDIX_domain	PCJ12185.1_ADP-ribose_pyrophosphatase_[Candidatus_Marinimicrobia_bacterium]	1.1e-62	60.6	2026760	Bacteria,Candidatus_Marinimicrobia,Candidatus_Marinimicrobia_bacteriumFCB_group,
BS13_bin1._03440	BS13_bin1.	BS13_bin1._72	BS13_bin1_c26732	4379	320		Epoxyqueuosine_reductase	COG1600	Epoxyqueuosine_reductase__QueG_(queuosine_biosynthesis)	1.9e-80	K18979	queG;_epoxyqueuosine_reductase_[EC:1.17.99.6]	PF13484	4Fe-4S_double_cluster_binding_domain	3.9e-21	TIGR00276	epoxyqueuosine_reductase	1.-.-.-	2.9e-96	-	-	-	-	-	-	-	-	-	-	-	IPR004453;_IPR017896;_IPR017900;_IPR013542;_IPR009051	Epoxyqueuosine_reductase_QueG;_4Fe-4S_ferredoxin-type,_iron-sulphur_binding_domain;_4Fe-4S_ferredoxin,_iron-sulphur_binding,_conserved_site;_Domain_of_unknown_function_DUF1730;_Alpha-helical_ferredoxin	PF13484;_PF08331	4Fe-4S_double_cluster_binding_domain;_Domain_of_unknown_function_(DUF1730)	PCJ12186.1_tRNA_epoxyqueuosine(34)_reductase_QueG_[Candidatus_Marinimicrobia_bacterium]	2.3e-113	63.7	2026760	Bacteria,Candidatus_Marinimicrobia,Candidatus_Marinimicrobia_bacteriumFCB_group,
BS13_bin1._03450	BS13_bin1.	BS13_bin1._72	BS13_bin1_c26732	4379	808		Protease_4	COG0616	Periplasmic_serine_protease__ClpP_class	1.2e-81	K04773	sppA;_protease_IV_[EC:3.4.21.-]	PF01343	Peptidase_family_S49	3.9e-69	TIGR00705	signal_peptide_peptidase_SppA,_67K_type	3.4.-.-	8.4e-102	-	-	-	MER0231999	subfamily_S49B_unassigned_peptidases_S49B_S49.UPB	2.6e-97	8.A.21.2.4	7.34e-24	-	-	-	IPR004635;_IPR029045;_IPR004634;_IPR002142	Peptidase_S49,_SppA;_ClpP/crotonase-like_domain_superfamily;_Peptidase_S49,_protease_IV;_Peptidase_S49	PF01343	Peptidase_family_S49	PCJ12187.1_signal_peptide_peptidase_SppA_[Candidatus_Marinimicrobia_bacterium]	4e-287	61.3	2026760	Bacteria,Candidatus_Marinimicrobia,Candidatus_Marinimicrobia_bacteriumFCB_group,
BS13_bin1._03460	BS13_bin1.	BS13_bin1._72	BS13_bin1_c26732	4379	106		hypothetical_protein	-	-	-	-	-	-	-	-	-	-	-	-	-	-	-	-	-	-	-	-	-	-	-	-	-	-	-	-	-	-	-	-
BS13_bin1._03470	BS13_bin1.	BS13_bin1._73	BS13_bin1_c16286	6125	291		Cadmium,_cobalt_and_zinc/H(+)-K(+)_antiporter	COG1230	Co/Zn/Cd_efflux_system_component	2.2e-38	K16264	czcD,_zitB;_cobalt-zinc-cadmium_efflux_system_protein	PF01545	Cation_efflux_family	8.8e-41	TIGR01297	cation_diffusion_facilitator_family_transporter	-	3.3e-64	-	-	-	-	-	-	2.A.4.1.3	1.61e-47	-	-	-	IPR027469;_IPR002524;_IPR036837	Cation_efflux_transmembrane_domain_superfamily;_Cation_efflux_protein;_Cation_efflux_protein,_cytoplasmic_domain_superfamily	PF01545	Cation_efflux_family	OIP35930.1_hypothetical_protein_AUK27_03265_[Deltaproteobacteria_bacterium_CG2_30_66_27]	1.2e-39	33.2	1805127	Bacteria,Proteobacteria,DeltaproteobacteriaDeltaproteobacteria_bacterium_CG2_30_66_27unclassified_Deltaproteobacteria,unclassified_Deltaproteobacteria_(miscellaneous),delta/epsilon_subdivisions,
BS13_bin1._03480	BS13_bin1.	BS13_bin1._73	BS13_bin1_c16286	6125	669		putative_iron-sulfur-binding_oxidoreductase_FadF	COG0247	Fe-S_oxidoreductase	1.3e-134	-	-	PF02754	Cysteine-rich_domain	2.4e-36	-	-	-	-	-	-	-	-	-	-	3.D.7.1.3	8.76e-114	-	-	-	IPR017896;_IPR017900;_IPR009051;_IPR004017;_IPR036197	4Fe-4S_ferredoxin-type,_iron-sulphur_binding_domain;_4Fe-4S_ferredoxin,_iron-sulphur_binding,_conserved_site;_Alpha-helical_ferredoxin;_Cysteine-rich_domain;_NarG-like_superfamily	PF13237;_PF02754	4Fe-4S_dicluster_domain;_Cysteine-rich_domain	OUV45810.1_hypothetical_protein_CBC78_00385_[Candidatus_Pelagibacter_sp._TMED118]	9.1e-253	60.8	1986797	Bacteria,Proteobacteria,Alphaproteobacteria,Pelagibacterales,Pelagibacteraceae,Candidatus_Pelagibacter,Candidatus_Pelagibacter_sp._TMED118,
BS13_bin1._03490	BS13_bin1.	BS13_bin1._73	BS13_bin1_c16286	6125	326		Caffeyl-CoA_reductase-Etf_complex_subunit_CarE	COG2025	Electron_transfer_flavoprotein__alpha_subunit	2.3e-89	K03522	fixB,_etfA;_electron_transfer_flavoprotein_alpha_subunit	PF00766	Electron_transfer_flavoprotein_FAD-binding_domain	3.7e-35	-	-	-	-	-	-	-	-	-	-	-	-	-	-	-	IPR018206;_IPR029035;_IPR014730;_IPR001308;_IPR033947;_IPR014729;_IPR014731	Electron_transfer_flavoprotein_subunit_alpha,_conserved_site;_DHS-like_NAD/FAD-binding_domain_superfamily;_Electron_transfer_flavoprotein,_alpha/beta-subunit,_N-terminal;_Electron_transfer_flavoprotein_alpha_subunit/FixB;_Electron_transfer_flavoprotein,_alpha_subunit,_N-terminal;_Rossmann-like_alpha/beta/alpha_sandwich_fold;_Electron_transfer_flavoprotein,_alpha_subunit,_C-terminal	PF01012;_PF00766	Electron_transfer_flavoprotein_domain;_Electron_transfer_flavoprotein_FAD-binding_domain	PCJ14029.1_electron_transfer_flavoprotein_subunit_alpha_[Candidatus_Marinimicrobia_bacterium]	1e-119	65.5	2026760	Bacteria,Candidatus_Marinimicrobia,Candidatus_Marinimicrobia_bacteriumFCB_group,
BS13_bin1._03500	BS13_bin1.	BS13_bin1._73	BS13_bin1_c16286	6125	131		hypothetical_protein	COG0614	ABC-type_Fe3+-hydroxamate_transport_system__periplasmic_component	1.1e-21	-	-	PF13366	PD-(D/E)XK_nuclease_superfamily	1.3e-41	TIGR04256	GxxExxY_protein	-	1.5e-42	-	-	-	-	-	-	-	-	-	-	-	IPR026350	GxxExxY_protein	PF13366	PD-(D/E)XK_nuclease_superfamily	KQC11842.1_GxxExxY_protein_[Candidatus_Cloacimonas_sp._SDB]	2.7e-36	68.3	1732214	Bacteria,Candidatus_CloacimonetesCandidatus_Cloacimonas,Candidatus_Cloacimonas_sp._SDBFCB_group,
BS13_bin1._03510	BS13_bin1.	BS13_bin1._73	BS13_bin1_c16286	6125	253		Electron_transfer_flavoprotein_subunit_beta	COG2086	Electron_transfer_flavoprotein__alpha_and_beta_subunits	2.1e-61	K03521	fixA,_etfB;_electron_transfer_flavoprotein_beta_subunit	PF01012	Electron_transfer_flavoprotein_domain	4.3e-37	-	-	-	-	-	-	-	-	-	-	-	-	-	-	-	IPR014729;_IPR012255;_IPR033948;_IPR014730	Rossmann-like_alpha/beta/alpha_sandwich_fold;_Electron_transfer_flavoprotein,_beta_subunit;_Electron_transfer_flavoprotein,_beta_subunit,_N-terminal;_Electron_transfer_flavoprotein,_alpha/beta-subunit,_N-terminal	PF01012	Electron_transfer_flavoprotein_domain	PCJ14028.1_electron_transfer_flavoprotein_subunit_beta_[Candidatus_Marinimicrobia_bacterium]	2.3e-87	64.8	2026760	Bacteria,Candidatus_Marinimicrobia,Candidatus_Marinimicrobia_bacteriumFCB_group,
BS13_bin1._03520	BS13_bin1.	BS13_bin1._74	BS13_bin1_c19398	5432	475		NADP-dependent_glyceraldehyde-3-phosphate_dehydrogenase	COG1012	Acyl-CoA_reductase_or_other_NAD-dependent_aldehyde_dehydrogenase	9.1e-159	-	-	PF00171	Aldehyde_dehydrogenase_family	4.2e-157	TIGR01780	succinate-semialdehyde_dehydrogenase	1.2.1.-	2.9e-112	-	-	-	MER0932451	subfamily_M20A_unassigned_peptidases_M20A_M20.UPA	1.04e-68	-	-	-	-	-	IPR016162;_IPR016161;_IPR015590;_IPR016163	Aldehyde_dehydrogenase,_N-terminal;_Aldehyde/histidinol_dehydrogenase;_Aldehyde_dehydrogenase_domain;_Aldehyde_dehydrogenase,_C-terminal	PF00171	Aldehyde_dehydrogenase_family	OGB92554.1_aldehyde_dehydrogenase_[candidate_division_NC10_bacterium_RIFCSPLOWO2_02_FULL_66_22]	4.9e-160	60.2	1801658	Bacteria,candidate_division_NC10,candidate_division_NC10_bacterium_RIFCSPLOWO2_02_FULL_66_22,unclassified_candidate_division_NC10,
BS13_bin1._03530	BS13_bin1.	BS13_bin1._74	BS13_bin1_c19398	5432	137		hypothetical_protein	-	-	-	-	-	-	-	-	-	-	-	-	-	-	-	-	-	-	-	-	-	-	-	-	-	-	-	OIO65436.1_hypothetical_protein_AUJ47_02715_[Candidatus_Marinimicrobia_bacterium_CG1_02_48_14]	8.1e-07	69.4	1805240	Bacteria,Candidatus_Marinimicrobia,Candidatus_Marinimicrobia_bacterium_CG1_02_48_14FCB_group,
BS13_bin1._03540	BS13_bin1.	BS13_bin1._74	BS13_bin1_c19398	5432	88		hypothetical_protein	COG2119	Putative_Ca2+/H+_antiporter__TMEM165/GDT1_family	1.8e-12	-	-	PF01169	Uncharacterized_protein_family_UPF0016	3.5e-18	-	-	-	-	-	-	-	-	-	-	-	-	-	-	-	IPR001727	Gdt1_family	PF01169	Uncharacterized_protein_family_UPF0016	WP_075426441.1_hypothetical_protein_[Candidatus_Kryptonium_thompsoni]	1.6e-11	44.8	1633631	Bacteria,Candidatus_KryptoniaCandidatus_Kryptonium,Candidatus_Kryptonium_thompsoniFCB_group,
BS13_bin1._03550	BS13_bin1.	BS13_bin1._74	BS13_bin1_c19398	5432	182		hypothetical_protein	-	-	-	-	-	-	-	-	-	-	-	-	-	-	-	-	-	-	-	-	-	-	-	IPR014094	Penicillin-binding_protein_activator_LpoB	PF13036	Peptidoglycan-synthase_activator_LpoB	WP_028322595.1_hypothetical_protein_[Desulfatiglans_anilini]	1.8e-09	31.3	90728	Bacteria,Proteobacteria,Deltaproteobacteria,Desulfobacterales,Desulfobacteraceae,Desulfatiglans,Desulfatiglans_anilinidelta/epsilon_subdivisions,
BS13_bin1._03560	BS13_bin1.	BS13_bin1._74	BS13_bin1_c19398	5432	73		hypothetical_protein	-	-	-	-	-	PF09851	Short_C-terminal_domain	2e-11	-	-	-	-	-	-	-	-	-	-	-	-	-	-	-	IPR018649	SHOCT_domain	PF09851	Short_C-terminal_domain	-	-	-	-	-
BS13_bin1._03570	BS13_bin1.	BS13_bin1._74	BS13_bin1_c19398	5432	128		hypothetical_protein	COG3439	Uncharacterized_conserved_protein__DUF302_family	6.9e-45	-	-	PF03625	Domain_of_unknown_function_DUF302_	4.6e-28	-	-	-	-	-	-	-	-	-	-	-	-	-	-	-	IPR016796;_IPR035923;_IPR005180	Uncharacterised_conserved_protein_UCP021774;_TT1751-like_domain_superfamily;_Domain_of_unknown_function_DUF302	PF03625	Domain_of_unknown_function_DUF302	OGW47729.1_hypothetical_protein_A2Y66_08555_[Nitrospirae_bacterium_RBG_13_41_22]	6.2e-49	78.9	1801704	Bacteria,Nitrospirae,Nitrospirae_bacterium_RBG_13_41_22unclassified_Nitrospirae,
BS13_bin1._03580	BS13_bin1.	BS13_bin1._75	BS13_bin1_c18376	5637	948		Protein_YhjJ	COG0612	Predicted_Zn-dependent_peptidase	2.5e-285	K07263	pqqL;_zinc_protease_[EC:3.4.24.-]	PF05193	Peptidase_M16_inactive_domain	2.7e-31	-	-	-	-	-	-	-	MER0114572	PqqL_protein__	0	-	-	-	-	-	IPR011249;_IPR011765;_IPR007863;_IPR001431	Metalloenzyme,_LuxS/M16_peptidase-like;_Peptidase_M16,_N-terminal;_Peptidase_M16,_C-terminal;_Peptidase_M16,_zinc-binding_site	PF00675;_PF05193	Insulinase_(Peptidase_family_M16);_Peptidase_M16_inactive_domain	KPK81832.1_hypothetical_protein_AMS25_04705_[Gemmatimonas_sp._SM23_52]	0	58.8	1703359	Bacteria,Gemmatimonadetes,Gemmatimonadetes,Gemmatimonadales,Gemmatimonadaceae,Gemmatimonas,Gemmatimonas_sp._SM23_52FCB_group,
BS13_bin1._03590	BS13_bin1.	BS13_bin1._75	BS13_bin1_c18376	5637	144		hypothetical_protein	-	-	-	-	-	PF04246	Positive_regulator_of_sigma(E),_RseC/MucC	2.9e-18	-	-	-	-	-	-	-	-	-	-	-	-	-	-	-	-	-	PF04246	Positive_regulator_of_sigma(E),_RseC/MucC	PIS28575.1_hypothetical_protein_COT43_06150_[Candidatus_Marinimicrobia_bacterium_CG08_land_8_20_14_0_20_45_22]	4.5e-08	25.7	1975524	Bacteria,Candidatus_Marinimicrobia,Candidatus_Marinimicrobia_bacterium_CG08_land_8_20_14_0_20_45_22FCB_group,
BS13_bin1._03600	BS13_bin1.	BS13_bin1._75	BS13_bin1_c18376	5637	278		Electron_transport_complex_subunit_RsxB	COG2878	Na+-translocating_ferredoxin:NAD+_oxidoreductase_RNF__RnfB_subunit	6.7e-61	K03616	rnfB;_Na+-translocating_ferredoxin:NAD+_oxidoreductase_subunit_B_[EC:7.2.1.2]	PF04060	Putative_Fe-S_cluster	4.8e-13	TIGR01944	electron_transport_complex,_RnfABCDGE_type,_B_subunit	-	1.5e-25	-	-	-	-	-	-	3.D.6.1.2	2.26e-74	-	-	-	IPR017896;_IPR010207;_IPR007202;_IPR011005	4Fe-4S_ferredoxin-type,_iron-sulphur_binding_domain;_Ion-translocating_oxidoreductase_complex,_RnfB/RsxB;_4Fe-4S_domain;_Dihydropteroate_synthase-like	PF12838;_PF04060	4Fe-4S_dicluster_domain;_Putative_Fe-S_cluster	PIS28576.1_electron_transporter_RnfB_[Candidatus_Marinimicrobia_bacterium_CG08_land_8_20_14_0_20_45_22]	4.9e-75	60.3	1975524	Bacteria,Candidatus_Marinimicrobia,Candidatus_Marinimicrobia_bacterium_CG08_land_8_20_14_0_20_45_22FCB_group,
BS13_bin1._03610	BS13_bin1.	BS13_bin1._75	BS13_bin1_c18376	5637	192		Electron_transport_complex_subunit_RsxA	COG4657	Na+-translocating_ferredoxin:NAD+_oxidoreductase_RNF__RnfA_subunit	1.6e-66	K03617	rnfA;_Na+-translocating_ferredoxin:NAD+_oxidoreductase_subunit_A	PF02508	Rnf-Nqr_subunit,_membrane_protein	1.5e-59	TIGR01943	electron_transport_complex,_RnfABCDGE_type,_A_subunit	-	5e-76	-	-	-	-	-	-	3.D.6.1.2	1.62e-70	-	-	-	IPR003667;_IPR011293	NqrDE/RnfAE;_Ion-translocating_oxidoreductase_complex,_subunit__RnfA/RsxA	PF02508	Rnf-Nqr_subunit,_membrane_protein	PIQ08376.1_electron_transport_complex_subunit_RsxA_[Ignavibacteriales_bacterium_CG18_big_fil_WC_8_21_14_2_50_31_20]	3.6e-69	74.9	1974047	Bacteria,Ignavibacteriae,Ignavibacteria,Ignavibacteriales,Ignavibacteriales_bacterium_CG18_big_fil_WC_8_21_14_2_50_31_20FCB_group,Bacteroidetes/Chlorobi_group,unclassified_Ignavibacteriales,
BS13_bin1._03620	BS13_bin1.	BS13_bin1._75	BS13_bin1_c18376	5637	204		Electron_transport_complex_subunit_RnfE	COG4660	Na+-translocating_ferredoxin:NAD+_oxidoreductase__RNF__RnfE_subunit	1.7e-66	K03613	rnfE;_Na+-translocating_ferredoxin:NAD+_oxidoreductase_subunit_E	PF02508	Rnf-Nqr_subunit,_membrane_protein	3.1e-66	TIGR01948	electron_transport_complex,_RnfABCDGE_type,_E_subunit	-	9e-72	-	-	-	-	-	-	3.D.6.1.2	6.26e-65	-	-	-	IPR010968;_IPR003667	Ion-translocating_oxidoreductase_complex_subunit_E;_NqrDE/RnfAE	PF02508	Rnf-Nqr_subunit,_membrane_protein	KUK55426.1_rnfE_[Marinimicrobia_bacterium_46_47]	5.7e-73	71.4	1635279	Bacteria,Candidatus_Marinimicrobia,Marinimicrobia_bacterium_46_47FCB_group,
BS13_bin1._03630	BS13_bin1.	BS13_bin1._76	BS13_bin1_c18033	5715	691		Oligopeptidase_A	COG0339	Zn-dependent_oligopeptidase	9.5e-157	K01414	prlC;_oligopeptidase_A_[EC:3.4.24.70]	PF01432	Peptidase_family_M3	2.5e-134	-	-	-	-	-	-	-	MER0332808	tropolysin_M03A_M03.011	0	-	-	-	-	-	IPR024077;_IPR001567	Neurolysin/Thimet_oligopeptidase,_domain_2;_Peptidase_M3A/M3B_catalytic_domain	PF01432	Peptidase_family_M3	RAP32271.1_hypothetical_protein_DID76_00815_[Candidatus_Marinamargulisbacteria_bacterium_SCGC_AG-414-C22]	6.2e-204	51.9	-	-
BS13_bin1._03640	BS13_bin1.	BS13_bin1._76	BS13_bin1_c18033	5715	268		Crotonyl-CoA_reductase	COG0604	NADPH:quinone_reductase_or_related_Zn-dependent_oxidoreductase	6.2e-72	-	-	PF00107	Zinc-binding_dehydrogenase	1.3e-42	TIGR02824	putative_NAD(P)H_quinone_oxidoreductase,_PIG3_family	-	1.2e-54	-	-	-	MER0065827	family_S33_non-peptidase_homologues_S33_S33.UNW	2.64e-27	-	-	-	-	-	IPR013154;_IPR020843;_IPR013149;_IPR036291;_IPR011032	Alcohol_dehydrogenase,_N-terminal;_Polyketide_synthase,_enoylreductase_domain;_Alcohol_dehydrogenase,_C-terminal;_NAD(P)-binding_domain_superfamily;_GroES-like_superfamily	PF08240;_PF00107	Alcohol_dehydrogenase_GroES-like_domain;_Zinc-binding_dehydrogenase	PCJ11915.1_alcohol_dehydrogenase_[Candidatus_Marinimicrobia_bacterium]	8.8e-90	57.1	2026760	Bacteria,Candidatus_Marinimicrobia,Candidatus_Marinimicrobia_bacteriumFCB_group,
BS13_bin1._03650	BS13_bin1.	BS13_bin1._76	BS13_bin1_c18033	5715	68		Quinone_oxidoreductase_1	COG0604	NADPH:quinone_reductase_or_related_Zn-dependent_oxidoreductase	9.1e-20	-	-	-	-	-	-	-	-	-	-	-	-	-	-	-	-	-	-	-	-	IPR011032;_IPR013154	GroES-like_superfamily;_Alcohol_dehydrogenase,_N-terminal	PF08240	Alcohol_dehydrogenase_GroES-like_domain	PYX46496.1_alcohol_dehydrogenase,_partial_[Acidobacteria_bacterium]	1.6e-19	70.1	-	-
BS13_bin1._03660	BS13_bin1.	BS13_bin1._76	BS13_bin1_c18033	5715	61		hypothetical_protein	-	-	-	-	-	-	-	-	-	-	-	-	-	-	-	-	-	-	-	-	-	-	-	-	-	-	-	-	-	-	-	-
BS13_bin1._03670	BS13_bin1.	BS13_bin1._76	BS13_bin1_c18033	5715	213		Deoxyguanosine_kinase	COG1428	Deoxyadenosine/deoxycytidine_kinase	9.4e-55	-	-	PF01712	Deoxynucleoside_kinase	2.8e-42	-	-	-	-	-	-	-	-	-	-	-	-	-	-	-	IPR027417;_IPR031314;_IPR002624	P-loop_containing_nucleoside_triphosphate_hydrolase;_Deoxynucleoside_kinase_domain;_Deoxynucleoside_kinase	PF01712	Deoxynucleoside_kinase	OUV04726.1_deoxynucleoside_kinase_[bacterium_TMED80]	1.3e-88	75.9	1986784	Bacteriabacterium_TMED80,_(miscellaneous)
BS13_bin1._03680	BS13_bin1.	BS13_bin1._76	BS13_bin1_c18033	5715	175		2-amino-4-hydroxy-6-hydroxymethyldihydropteridine_pyrophosphokinase	COG0801	7_8-dihydro-6-hydroxymethylpterin-pyrophosphokinase	2.7e-31	K00950	folK;_2-amino-4-hydroxy-6-hydroxymethyldihydropteridine_diphosphokinase_[EC:2.7.6.3]	PF01288	7,8-dihydro-6-hydroxymethylpterin-pyrophosphokinase_(HPPK)	6.7e-37	TIGR01498	2-amino-4-hydroxy-6-hydroxymethyldihydropteridine_diphosphokinase	2.7.6.3	7.9e-44	-	-	-	-	-	-	-	-	-	-	-	IPR000550;_IPR035907	7,8-Dihydro-6-hydroxymethylpterin-pyrophosphokinase,_HPPK;_7,8-Dihydro-6-hydroxymethylpterin-pyrophosphokinase_HPPK_superfamily	PF01288	7,8-dihydro-6-hydroxymethylpterin-pyrophosphokinase_(HPPK)	WP_048718395.1_2-amino-4-hydroxy-6-hydroxymethyldihydropteridine_diphosphokinase_[Bacillus_sp._522_BSPC]	2.2e-33	48.8	1579338	Bacteria,Firmicutes,Bacilli,Bacillales,Bacillaceae,Bacillus,Bacillus_sp._522_BSPCTerrabacteria_group,
BS13_bin1._03690	BS13_bin1.	BS13_bin1._76	BS13_bin1_c18033	5715	119		Dihydroneopterin_aldolase	COG1539	Dihydroneopterin_aldolase	2.1e-19	K01633	folB;_7,8-dihydroneopterin_aldolase/epimerase/oxygenase_[EC:4.1.2.25_5.1.99.8_1.13.11.81]	PF02152	Dihydroneopterin_aldolase	1.4e-30	TIGR00525	dihydroneopterin_aldolase	4.1.2.25	2.5e-29	-	-	-	-	-	-	-	-	-	-	-	IPR006157;_IPR006156	Dihydroneopterin_aldolase/epimerase_domain;_Dihydroneopterin_aldolase	PF02152	Dihydroneopterin_aldolase	PCJ11920.1_dihydroneopterin_aldolase_[Candidatus_Marinimicrobia_bacterium]	1e-37	70.9	2026760	Bacteria,Candidatus_Marinimicrobia,Candidatus_Marinimicrobia_bacteriumFCB_group,
BS13_bin1._03700	BS13_bin1.	BS13_bin1._77	BS13_bin1_c28744	4179	344		Glutathione_transport_system_permease_protein_GsiD	COG1173	ABC-type_dipeptide/oligopeptide/nickel_transport_system__permease_component	9.1e-76	K02034	ABC.PE.P1;_peptide/nickel_transport_system_permease_protein	PF00528	Binding-protein-dependent_transport_system_inner_membrane_component	2.3e-29	TIGR02790	nickel_ABC_transporter,_permease_subunit_NikC	3.6.3.24	2.9e-78	-	-	-	MER0316934	family_P01_unassigned_peptidases_P01_P01.UPW	2.07e-54	3.A.1.5.11	9.39e-73	-	-	-	IPR000515;_IPR035906;_IPR025966	ABC_transporter_type_1,_transmembrane_domain_MetI-like;_MetI-like_superfamily;_Oligopeptide_transport_permease_C-like,_N-terminal_domain	PF00528;_PF12911	Binding-protein-dependent_transport_system_inner_membrane_component;_N-terminal_TM_domain_of_oligopeptide_transport_permease_C	PCJ13573.1_peptide_ABC_transporter_permease_[Candidatus_Marinimicrobia_bacterium]	2.7e-144	74.9	2026760	Bacteria,Candidatus_Marinimicrobia,Candidatus_Marinimicrobia_bacteriumFCB_group,
BS13_bin1._03710	BS13_bin1.	BS13_bin1._77	BS13_bin1_c28744	4179	310		Glutathione_transport_system_permease_protein_GsiC	COG0601	ABC-type_dipeptide/oligopeptide/nickel_transport_system__permease_component	2.9e-89	K02033	ABC.PE.P;_peptide/nickel_transport_system_permease_protein	PF00528	Binding-protein-dependent_transport_system_inner_membrane_component	2.9e-45	TIGR02789	nickel_ABC_transporter,_permease_subunit_NikB	3.6.3.24	4e-85	-	-	-	MER0852890	subfamily_M20F_non-peptidase_homologues_M20F_M20.UNF	7.81e-70	3.A.1.5.39	1.22e-91	-	-	-	IPR000515;_IPR035906	ABC_transporter_type_1,_transmembrane_domain_MetI-like;_MetI-like_superfamily	PF00528	Binding-protein-dependent_transport_system_inner_membrane_component	PCJ13572.1_peptide_ABC_transporter_permease_[Candidatus_Marinimicrobia_bacterium]	1.7e-137	80.6	2026760	Bacteria,Candidatus_Marinimicrobia,Candidatus_Marinimicrobia_bacteriumFCB_group,
BS13_bin1._03720	BS13_bin1.	BS13_bin1._77	BS13_bin1_c28744	4179	269		1,4-dihydroxy-2-naphthoate_octaprenyltransferase	COG1575	1_4-dihydroxy-2-naphthoate_octaprenyltransferase	6.4e-77	K02548	menA;_1,4-dihydroxy-2-naphthoate_octaprenyltransferase_[EC:2.5.1.74_2.5.1.-]	PF01040	UbiA_prenyltransferase_family	1.8e-30	TIGR00751	1,4-dihydroxy-2-naphthoate_octaprenyltransferase	2.5.1.74	1e-21	-	-	-	-	-	-	-	-	-	-	-	IPR026046;_IPR000537	UbiA_prenyltransferase_domain_containing_protein_1;_UbiA_prenyltransferase_family	PF01040	UbiA_prenyltransferase_family	OGO28122.1_ubiquinone_biosynthesis_protein_UbiA_[Chloroflexi_bacterium_RBG_16_54_18]	5.6e-84	57.6	1797648	Bacteria,Chloroflexi,Chloroflexi_bacterium_RBG_16_54_18Terrabacteria_group,unclassified_Chloroflexi,unclassified_Chloroflexi_(miscellaneous),
BS13_bin1._03730	BS13_bin1.	BS13_bin1._77	BS13_bin1_c28744	4179	133		hypothetical_protein	-	-	-	-	-	-	-	-	-	-	-	-	-	-	-	-	-	-	-	-	-	-	-	-	-	-	-	-	-	-	-	-
BS13_bin1._03740	BS13_bin1.	BS13_bin1._77	BS13_bin1_c28744	4179	176		hypothetical_protein	COG1943	REP_element-mobilizing_transposase_RayT	7.6e-18	-	-	-	-	-	-	-	-	-	-	-	-	-	-	-	-	-	-	-	-	IPR002686;_IPR036515	Transposase_IS200-like;_Transposase_IS200-like_superfamily	PF01797	Transposase_IS200_like	OQX71861.1_hypothetical_protein_B6D62_01170_[Candidatus_Cloacimonas_sp._4484_275]	1.7e-25	42.5	1970770	Bacteria,Candidatus_CloacimonetesCandidatus_Cloacimonas,Candidatus_Cloacimonas_sp._4484_275FCB_group,
BS13_bin1._03750	BS13_bin1.	BS13_bin1._78	BS13_bin1_c16392	6096	149		Endolytic_peptidoglycan_transglycosylase_RlpA	COG0797	Rare_lipoprotein_A__peptidoglycan_hydrolase_digesting_"naked"_glycans__contains_C-terminal_SPOR_domain	3.1e-28	K03642	rlpA;_rare_lipoprotein_A	PF03330	Lytic_transglycolase	3.9e-22	TIGR00413	rare_lipoprotein_A	-	9.1e-44	-	-	-	-	-	-	-	-	-	-	-	IPR036908;_IPR034718;_IPR012997;_IPR009009	RlpA-like_domain_superfamily;_Endolytic_peptidoglycan_transglycosylase_RlpA;_Rare_lipoprotein_A;_RlpA-like_protein,_double-psi_beta-barrel_domain	PF03330	Lytic_transglycolase	PCJ12127.1_septal_ring_lytic_transglycosylase_RlpA_family_lipoprotein_[Candidatus_Marinimicrobia_bacterium]	3.1e-52	69.6	2026760	Bacteria,Candidatus_Marinimicrobia,Candidatus_Marinimicrobia_bacteriumFCB_group,
BS13_bin1._03760	BS13_bin1.	BS13_bin1._78	BS13_bin1_c16392	6096	306		Dihydroorotate_dehydrogenase_B_(NAD(+)),_catalytic_subunit	COG0167	Dihydroorotate_dehydrogenase	6.6e-86	K17828	pyrDI;_dihydroorotate_dehydrogenase_(NAD+)_catalytic_subunit_[EC:1.3.1.14]	PF01180	Dihydroorotate_dehydrogenase	2.3e-75	TIGR01037	dihydroorotate_dehydrogenase_family_protein	1.3.-.-	1.4e-105	-	-	-	-	-	-	-	-	-	-	-	IPR001295;_IPR012135;_IPR023359;_IPR005720;_IPR013785;_IPR024920;_IPR033888	Dihydroorotate_dehydrogenase,_conserved_site;_Dihydroorotate_dehydrogenase,_class_1/_2;_Dihydroorotate_dehydrogenase_A,_chain_A,_domain_2;_Dihydroorotate_dehydrogenase_domain;_Aldolase-type_TIM_barrel;_Dihydroorotate_dehydrogenase,_class_1;_Dihydroorotate_dehydrogenase,_class_1B	PF01180	Dihydroorotate_dehydrogenase	PCJ12128.1_dihydroorotate_dehydrogenase_B_catalytic_subunit_[Candidatus_Marinimicrobia_bacterium]	1e-105	63.4	2026760	Bacteria,Candidatus_Marinimicrobia,Candidatus_Marinimicrobia_bacteriumFCB_group,
BS13_bin1._03770	BS13_bin1.	BS13_bin1._78	BS13_bin1_c16392	6096	243		Dihydroorotate_dehydrogenase_B_(NAD(+)),_electron_transfer_subunit	COG0543	NAD(P)H-flavin_reductase	1.7e-36	K02823	pyrDII;_dihydroorotate_dehydrogenase_electron_transfer_subunit	PF10418	Iron-sulfur_cluster_binding_domain_of_dihydroorotate_dehydrogenase_B	1.1e-12	-	-	-	-	-	-	-	-	-	-	-	-	-	-	-	IPR012165;_IPR019480;_IPR039261;_IPR017938;_IPR037117	Cytochrome-c3_hydrogenase,_gamma_subunit;_Dihydroorotate_dehydrogenase,_electron_transfer_subunit,_iron-sulphur_cluster_binding_domain;_Ferredoxin-NADP_reductase_(FNR),_nucleotide-binding_domain;_Riboflavin_synthase-like_beta-barrel;_Dihydroorotate_dehydrogenase,_electron_transfer_subunit,_Fe-S_binding_domain_superfamily	PF10418	Iron-sulfur_cluster_binding_domain_of_dihydroorotate_dehydrogenase_B	PCJ12129.1_hypothetical_protein_COA98_06000_[Candidatus_Marinimicrobia_bacterium]	1.9e-70	50	2026760	Bacteria,Candidatus_Marinimicrobia,Candidatus_Marinimicrobia_bacteriumFCB_group,
BS13_bin1._03780	BS13_bin1.	BS13_bin1._78	BS13_bin1_c16392	6096	628		Outer_membrane_protein_assembly_factor_BamD	COG0457	Tetratricopeptide_(TPR)_repeat	1.9e-23	-	-	PF13174	Tetratricopeptide_repeat	1.6e-20	TIGR02795	tol-pal_system_protein_YbgF	-	2.3e-31	-	-	-	-	-	-	-	-	-	-	-	IPR019734;_IPR011990;_IPR013026	Tetratricopeptide_repeat;_Tetratricopeptide-like_helical_domain_superfamily;_Tetratricopeptide_repeat-containing_domain	PF13174;_PF13432	Tetratricopeptide_repeat	PCJ12130.1_hypothetical_protein_COA98_06005_[Candidatus_Marinimicrobia_bacterium]	1.4e-93	35.4	2026760	Bacteria,Candidatus_Marinimicrobia,Candidatus_Marinimicrobia_bacteriumFCB_group,
BS13_bin1._03790	BS13_bin1.	BS13_bin1._78	BS13_bin1_c16392	6096	161		hypothetical_protein	-	-	-	-	-	-	-	-	-	-	-	-	-	-	-	-	-	-	-	-	-	-	-	-	-	-	-	PCJ12131.1_hypothetical_protein_COA98_06010_[Candidatus_Marinimicrobia_bacterium]	5.1e-24	44.3	2026760	Bacteria,Candidatus_Marinimicrobia,Candidatus_Marinimicrobia_bacteriumFCB_group,
BS13_bin1._03800	BS13_bin1.	BS13_bin1._78	BS13_bin1_c16392	6096	63		hypothetical_protein	-	-	-	-	-	-	-	-	-	-	-	-	-	-	-	-	-	-	-	-	-	-	-	-	-	-	-	PCJ12132.1_hypothetical_protein_COA98_06015_[Candidatus_Marinimicrobia_bacterium]	2.3e-17	55.6	2026760	Bacteria,Candidatus_Marinimicrobia,Candidatus_Marinimicrobia_bacteriumFCB_group,
BS13_bin1._03810	BS13_bin1.	BS13_bin1._78	BS13_bin1_c16392	6096	130		hypothetical_protein	-	-	-	-	-	-	-	-	-	-	-	-	-	-	-	-	-	-	-	-	-	-	-	IPR010652	Domain_of_unknown_function_DUF1232	PF06803	Protein_of_unknown_function_(DUF1232)	PCJ12133.1_hypothetical_protein_COA98_06030_[Candidatus_Marinimicrobia_bacterium]	4.2e-29	53.2	2026760	Bacteria,Candidatus_Marinimicrobia,Candidatus_Marinimicrobia_bacteriumFCB_group,
BS13_bin1._03820	BS13_bin1.	BS13_bin1._79	BS13_bin1_c25589	4503	931		Protein_oar	COG4771	Outer_membrane_receptor_for_ferrienterochelin_and_colicins	1.3e-172	-	-	PF13715	CarboxypepD_reg-like_domain	5.4e-19	TIGR01785	TonB-dependent_heme/hemoglobin_receptor_family_protein	-	3.5e-22	-	-	-	MER0469297	subfamily_M14B_non-peptidase_homologues_M14B_M14.UNB	4.4e-69	-	-	-	-	-	IPR039423;_IPR012910;_IPR008969;_IPR000531;_IPR036942;_IPR037066	TonB-dependent_receptor-like;_TonB-dependent_receptor,_plug_domain;_Carboxypeptidase-like,_regulatory_domain_superfamily;_TonB-dependent_receptor-like,_beta-barrel;_TonB-dependent_receptor-like,_beta-barrel_domain_superfamily;_TonB-dependent_receptor,_plug_domain_superfamily	PF13715;_PF07715;_PF00593	CarboxypepD_reg-like_domain;_TonB-dependent_Receptor_Plug_Domain;_TonB_dependent_receptor	PCJ12178.1_hypothetical_protein_COA98_05840_[Candidatus_Marinimicrobia_bacterium]	0	67.6	2026760	Bacteria,Candidatus_Marinimicrobia,Candidatus_Marinimicrobia_bacteriumFCB_group,
BS13_bin1._03830	BS13_bin1.	BS13_bin1._79	BS13_bin1_c25589	4503	337		hypothetical_protein	COG2067	Long-chain_fatty_acid_transport_protein	4e-68	-	-	-	-	-	-	-	-	-	-	-	-	-	-	-	-	-	-	-	-	-	-	-	-	PCJ12177.1_hypothetical_protein_COA98_05835_[Candidatus_Marinimicrobia_bacterium]	8.4e-130	67	2026760	Bacteria,Candidatus_Marinimicrobia,Candidatus_Marinimicrobia_bacteriumFCB_group,
BS13_bin1._03840	BS13_bin1.	BS13_bin1._80	BS13_bin1_c5044	14868	991		hypothetical_protein	COG0308	Aminopeptidase_N	1.6e-152	-	-	PF01433	Peptidase_family_M1_domain	1.8e-16	-	-	-	-	-	-	-	MER0243297	family_M1_unassigned_peptidases_M01_M01.UPW	1.86e-172	-	-	-	-	-	IPR014782;_IPR001930	Peptidase_M1,_membrane_alanine_aminopeptidase,_N-terminal;_Peptidase_M1,_alanine_aminopeptidase/leukotriene_A4_hydrolase	PF01433	Peptidase_family_M1_domain	AGO87994.1_hypothetical_protein_[uncultured_bacterium_FPPP_13C3]	1.1e-265	47.7	1343845	Bacteriauncultured_bacterium_FPPP_13C3environmental_samples,
BS13_bin1._03850	BS13_bin1.	BS13_bin1._80	BS13_bin1_c5044	14868	142		hypothetical_protein	-	-	-	-	-	-	-	-	-	-	-	-	-	-	-	-	-	-	-	-	-	-	-	-	-	-	-	AGO88030.1_hypothetical_protein_[uncultured_bacterium_122006-I05]	9.2e-46	63.8	1343837	Bacteriauncultured_bacterium_122006-I05environmental_samples,
BS13_bin1._03860	BS13_bin1.	BS13_bin1._80	BS13_bin1_c5044	14868	336		Pyruvate_formate-lyase_1-activating_enzyme	COG1180	Pyruvate-formate_lyase-activating_enzyme	5.1e-132	K04069	pflA,_pflC,_pflE;_pyruvate_formate_lyase_activating_enzyme_[EC:1.97.1.4]	PF04055	Radical_SAM_superfamily	9e-21	TIGR04337	AmmeMemoRadiSam_system_radical_SAM_enzyme	-	4.2e-146	-	-	-	-	-	-	-	-	-	-	-	IPR007197;_IPR027596;_IPR016431;_IPR013785	Radical_SAM;_AmmeMemoRadiSam_system_radical_SAM_enzyme;_Pyruvate-formate_lyase-activating_enzyme,_predicted;_Aldolase-type_TIM_barrel	PF04055;_PF13353	Radical_SAM_superfamily;_4Fe-4S_single_cluster_domain	OGQ80237.1_AmmeMemoRadiSam_system_radical_SAM_enzyme_[Deltaproteobacteria_bacterium_RIFCSPLOWO2_12_FULL_60_19]	1.3e-135	63.1	1797894	Bacteria,Proteobacteria,DeltaproteobacteriaDeltaproteobacteria_bacterium_RIFCSPLOWO2_12_FULL_60_19unclassified_Deltaproteobacteria,unclassified_Deltaproteobacteria_(miscellaneous),delta/epsilon_subdivisions,
BS13_bin1._03870	BS13_bin1.	BS13_bin1._80	BS13_bin1_c5044	14868	176		hypothetical_protein	COG1695	DNA-binding_transcriptional_regulator__PadR_family	1.4e-19	-	-	PF03551	Transcriptional_regulator_PadR-like_family	3.1e-14	-	-	-	-	-	-	-	-	-	-	-	-	-	-	-	IPR005149;_IPR018309;_IPR036388;_IPR036390	Transcription_regulator_PadR,_N-terminal;_Transcription_regulator_PadR,_C-terminal;_Winged_helix-like_DNA-binding_domain_superfamily;_Winged_helix_DNA-binding_domain_superfamily	PF03551;_PF10400	Transcriptional_regulator_PadR-like_family;_Virulence_activator_alpha_C-term	OQY48147.1_hypothetical_protein_B6242_03125_[Anaerolineaceae_bacterium_4572_78]	2e-21	35.9	1972460	Bacteria,Chloroflexi,Anaerolineae,Anaerolineales,AnaerolineaceaeAnaerolineaceae_bacterium_4572_78Terrabacteria_group,unclassified_Anaerolineaceae
BS13_bin1._03880	BS13_bin1.	BS13_bin1._80	BS13_bin1_c5044	14868	390		putative_protein	COG0778	Nitroreductase	9.7e-74	-	-	-	-	-	-	-	-	-	-	-	-	-	-	-	-	-	-	-	-	IPR000415	Nitroreductase-like	-	-	WP_106010429.1_hypothetical_protein_[Clostridium_luticellarii]	7.1e-80	41.5	-	-
BS13_bin1._03890	BS13_bin1.	BS13_bin1._80	BS13_bin1_c5044	14868	813		Protein_oar	COG4771	Outer_membrane_receptor_for_ferrienterochelin_and_colicins	1.9e-103	-	-	PF00593	TonB_dependent_receptor	4.1e-19	-	-	-	-	-	-	-	MER0469337	subfamily_M14B_non-peptidase_homologues_M14B_M14.UNB	3.11e-84	1.B.14.6.5	3.94e-56	-	-	-	IPR000531;_IPR039426;_IPR012910;_IPR008969;_IPR037066	TonB-dependent_receptor-like,_beta-barrel;_Vitamin_B12_transporter_BtuB-like;_TonB-dependent_receptor,_plug_domain;_Carboxypeptidase-like,_regulatory_domain_superfamily;_TonB-dependent_receptor,_plug_domain_superfamily	PF00593;_PF07715;_PF13715	TonB_dependent_receptor;_TonB-dependent_Receptor_Plug_Domain;_CarboxypepD_reg-like_domain	OIO63667.1_hypothetical_protein_AUJ47_05305_[Candidatus_Marinimicrobia_bacterium_CG1_02_48_14]	4.5e-254	50.9	1805240	Bacteria,Candidatus_Marinimicrobia,Candidatus_Marinimicrobia_bacterium_CG1_02_48_14FCB_group,
BS13_bin1._03900	BS13_bin1.	BS13_bin1._80	BS13_bin1_c5044	14868	821		TonB-dependent_receptor_SusC	COG4771	Outer_membrane_receptor_for_ferrienterochelin_and_colicins	2.9e-104	-	-	PF13715	CarboxypepD_reg-like_domain	5.3e-14	-	-	-	-	-	-	-	MER0469408	subfamily_M14B_non-peptidase_homologues_M14B_M14.UNB	5.85e-58	1.B.14.6.5	7.75e-59	-	-	-	IPR036942;_IPR012910;_IPR037066;_IPR008969;_IPR039426	TonB-dependent_receptor-like,_beta-barrel_domain_superfamily;_TonB-dependent_receptor,_plug_domain;_TonB-dependent_receptor,_plug_domain_superfamily;_Carboxypeptidase-like,_regulatory_domain_superfamily;_Vitamin_B12_transporter_BtuB-like	PF13715;_PF07715	CarboxypepD_reg-like_domain;_TonB-dependent_Receptor_Plug_Domain	OPX25319.1_hypothetical_protein_B1H02_01835_[Candidatus_Latescibacteria_bacterium_4484_107]	4.4e-172	42.8	1956171	Bacteria,Candidatus_Latescibacteria,Candidatus_Latescibacteria_bacterium_4484_107FCB_group,unclassified_Candidatus_Latescibacteria
BS13_bin1._03910	BS13_bin1.	BS13_bin1._80	BS13_bin1_c5044	14868	210		hypothetical_protein	-	-	-	-	-	-	-	-	-	-	-	-	-	-	-	-	-	-	-	-	-	-	-	-	-	-	-	PCJ12968.1_hypothetical_protein_COA98_04035_[Candidatus_Marinimicrobia_bacterium]	2.5e-47	47.5	2026760	Bacteria,Candidatus_Marinimicrobia,Candidatus_Marinimicrobia_bacteriumFCB_group,
BS13_bin1._03920	BS13_bin1.	BS13_bin1._80	BS13_bin1_c5044	14868	426		Trigger_factor	COG0544	FKBP-type_peptidyl-prolyl_cis-trans_isomerase_(trigger_factor)	1.1e-35	K03545	tig;_trigger_factor	PF05697	Bacterial_trigger_factor_protein_(TF)	3.9e-30	TIGR00115	trigger_factor	5.2.1.8	3.8e-78	-	-	-	MER0517890	family_S14_unassigned_peptidases_S14_S14.UPW	1.52e-23	-	-	-	-	-	IPR005215;_IPR008880;_IPR008881;_IPR036611;_IPR037041;_IPR027304	Trigger_factor;_Trigger_factor,_C-terminal;_Trigger_factor,_ribosome-binding,_bacterial;_Trigger_factor_ribosome-binding_domain_superfamily;_Trigger_factor,_C-terminal_domain_superfamily;_Trigger_factor/SurA_domain_superfamily	PF05698;_PF05697	Bacterial_trigger_factor_protein_(TF)_C-terminus;_Bacterial_trigger_factor_protein_(TF)	AGO88032.1_hypothetical_protein_[uncultured_bacterium_122006-I05]	1.9e-115	47.8	1343837	Bacteriauncultured_bacterium_122006-I05environmental_samples,
BS13_bin1._03930	BS13_bin1.	BS13_bin1._80	BS13_bin1_c5044	14868	197		ATP-dependent_Clp_protease_proteolytic_subunit	COG0740	ATP-dependent_protease_ClpP__protease_subunit	2.4e-73	K01358	clpP,_CLPP;_ATP-dependent_Clp_protease,_protease_subunit_[EC:3.4.21.92]	PF00574	Clp_protease	4.8e-81	TIGR00493	ATP-dependent_Clp_endopeptidase,_proteolytic_subunit_ClpP	3.4.21.92	7.7e-97	-	-	-	MER0280235	peptidase_Clp_S14_S14.001	2.66e-101	3.A.26.1.1	3.3e-53	-	-	-	IPR001907;_IPR023562;_IPR033135;_IPR029045	ATP-dependent_Clp_protease_proteolytic_subunit;_Clp_protease_proteolytic_subunit_/Translocation-enhancing_protein_TepA;_ClpP,_histidine_active_site;_ClpP/crotonase-like_domain_superfamily	PF00574	Clp_protease	PCJ12971.1_ATP-dependent_Clp_endopeptidase,_proteolytic_subunit_ClpP_[Candidatus_Marinimicrobia_bacterium]	2e-78	75.3	2026760	Bacteria,Candidatus_Marinimicrobia,Candidatus_Marinimicrobia_bacteriumFCB_group,
BS13_bin1._03940	BS13_bin1.	BS13_bin1._81	BS13_bin1_c12435	7459	469		Osmoregulated_proline_transporter_OpuE	COG0591	Na+/proline_symporter	1e-90	K03307	TC.SSS;_solute:Na+_symporter,_SSS_family	PF00474	Sodium:solute_symporter_family	1.5e-33	TIGR00813	transporter,_solute:sodium_symporter_(SSS)_family	-	1.4e-34	-	-	-	-	-	-	-	-	-	-	-	IPR001734;_IPR038377	Sodium/solute_symporter;_Sodium/glucose_symporter_superfamily	PF00474	Sodium:solute_symporter_family	PCJ13856.1_hypothetical_protein_COA98_01330_[Candidatus_Marinimicrobia_bacterium]	1.8e-130	55.8	2026760	Bacteria,Candidatus_Marinimicrobia,Candidatus_Marinimicrobia_bacteriumFCB_group,
BS13_bin1._03950	BS13_bin1.	BS13_bin1._81	BS13_bin1_c12435	7459	262		Thiamine_pyrophosphokinase	COG1564	Thiamine_pyrophosphokinase	1.2e-32	K00949	thiN,_TPK1,_THI80;_thiamine_pyrophosphokinase_[EC:2.7.6.2]	PF04263	Thiamin_pyrophosphokinase,_catalytic_domain	2e-21	TIGR01378	thiamine_pyrophosphokinase	2.7.6.2	1.4e-45	-	-	-	-	-	-	-	-	-	-	-	IPR036371;_IPR036759;_IPR007373;_IPR007371;_IPR006282	Thiamin_pyrophosphokinase,_thiamin-binding_domain_superfamily;_Thiamin_pyrophosphokinase,_catalytic_domain_superfamily;_Thiamin_pyrophosphokinase,_thiamin-binding_domain;_Thiamin_pyrophosphokinase,_catalytic_domain;_Thiamin_pyrophosphokinase	PF04265;_PF04263	Thiamin_pyrophosphokinase,_vitamin_B1_binding_domain;_Thiamin_pyrophosphokinase,_catalytic_domain	PCJ13857.1_thiamine_diphosphokinase_[Candidatus_Marinimicrobia_bacterium]	1.9e-44	46.8	2026760	Bacteria,Candidatus_Marinimicrobia,Candidatus_Marinimicrobia_bacteriumFCB_group,
BS13_bin1._03960	BS13_bin1.	BS13_bin1._81	BS13_bin1_c12435	7459	316		PhoH-like_protein	COG1702	Phosphate_starvation-inducible_protein_PhoH__predicted_ATPase	9.8e-93	K06217	phoH,_phoL;_phosphate_starvation-inducible_protein_PhoH_and_related_proteins	PF02562	PhoH-like_protein	6.4e-90	-	-	-	-	-	-	-	MER0351486	family_S11_unassigned_peptidases_S11_S11.UPW	3.56e-76	3.A.23.6.1	8.67e-97	-	-	-	IPR003714;_IPR027417	PhoH-like_protein;_P-loop_containing_nucleoside_triphosphate_hydrolase	PF02562	PhoH-like_protein	PCJ13904.1_phosphate_starvation-inducible_protein_PhoH_[Candidatus_Marinimicrobia_bacterium]	2.9e-108	65.9	2026760	Bacteria,Candidatus_Marinimicrobia,Candidatus_Marinimicrobia_bacteriumFCB_group,
BS13_bin1._03970	BS13_bin1.	BS13_bin1._81	BS13_bin1_c12435	7459	395		Acetyl-CoA_acetyltransferase	COG0183	Acetyl-CoA_acetyltransferase	1.3e-134	K00626	E2.3.1.9,_atoB;_acetyl-CoA_C-acetyltransferase_[EC:2.3.1.9]	PF00108	Thiolase,_N-terminal_domain	2.3e-94	TIGR01930	acetyl-CoA_C-acyltransferase	2.3.1.16	1.3e-132	-	-	-	MER0832107	family_M13_unassigned_peptidases_M13_M13.UPW	1.03e-106	-	-	-	-	-	IPR002155;_IPR016039;_IPR020617;_IPR020615;_IPR020610;_IPR020613;_IPR020616	Thiolase;_Thiolase-like;_Thiolase,_C-terminal;_Thiolase,_acyl-enzyme_intermediate_active_site;_Thiolase,_active_site;_Thiolase,_conserved_site;_Thiolase,_N-terminal	PF02803;_PF00108	Thiolase,_C-terminal_domain;_Thiolase,_N-terminal_domain	PCJ48768.1_acetyl-CoA_C-acyltransferase_[Candidatus_Marinimicrobia_bacterium]	1.8e-152	69	2026760	Bacteria,Candidatus_Marinimicrobia,Candidatus_Marinimicrobia_bacteriumFCB_group,
BS13_bin1._03980	BS13_bin1.	BS13_bin1._81	BS13_bin1_c12435	7459	381		Acyl-CoA_dehydrogenase,_short-chain_specific	COG1960	Acyl-CoA_dehydrogenase_related_to_the_alkylation_response_protein_AidB	7.9e-129	K00248	ACADS,_bcd;_butyryl-CoA_dehydrogenase_[EC:1.3.8.1]	PF00441	Acyl-CoA_dehydrogenase,_C-terminal_domain	1.7e-50	TIGR03207	cyclohexanecarboxyl-CoA_dehydrogenase	1.1.1.-	1.1e-70	-	-	-	MER0178133	subfamily_S1A_unassigned_peptidases_S01A_S01.UPA	5.62e-77	-	-	-	-	-	IPR037069;_IPR006089;_IPR013786;_IPR006091;_IPR036250;_IPR009100;_IPR009075	Acyl-CoA_dehydrogenase/oxidase,_N-terminal_domain_superfamily;_Acyl-CoA_dehydrogenase,_conserved_site;_Acyl-CoA_dehydrogenase/oxidase,_N-terminal;_Acyl-CoA_oxidase/dehydrogenase,_central_domain;_Acyl-CoA_dehydrogenase-like,_C-terminal;_Acyl-CoA_dehydrogenase/oxidase,_N-terminal_and_middle_domain_superfamily;_Acyl-CoA_dehydrogenase/oxidase_C-terminal	PF02771;_PF02770;_PF00441	Acyl-CoA_dehydrogenase,_N-terminal_domain;_Acyl-CoA_dehydrogenase,_middle_domain;_Acyl-CoA_dehydrogenase,_C-terminal_domain	PCJ13864.1_acyl-CoA_dehydrogenase_[Candidatus_Marinimicrobia_bacterium]	8.5e-163	75.3	2026760	Bacteria,Candidatus_Marinimicrobia,Candidatus_Marinimicrobia_bacteriumFCB_group,
BS13_bin1._03990	BS13_bin1.	BS13_bin1._81	BS13_bin1_c12435	7459	347		Branched-chain-amino-acid_aminotransferase_2	COG0115	Branched-chain_amino_acid_aminotransferase/4-amino-4-deoxychorismate_lyase	4.7e-72	K00826	E2.6.1.42,_ilvE;_branched-chain_amino_acid_aminotransferase_[EC:2.6.1.42]	PF01063	Amino-transferase_class_IV	8.8e-40	TIGR01123	branched-chain_amino_acid_aminotransferase	2.6.1.42	1.6e-98	-	-	-	-	-	-	-	-	-	-	-	IPR033939;_IPR036038;_IPR005786;_IPR018300;_IPR001544	Branched-chain_aminotransferase;_Aminotransferase-like,_PLP-dependent_enzymes;_Branched-chain_amino_acid_aminotransferase_II;_Aminotransferase,_class_IV,_conserved_site;_Aminotransferase_class_IV	PF01063	Amino-transferase_class_IV	PCJ13865.1_branched_chain_amino_acid_aminotransferase_[Candidatus_Marinimicrobia_bacterium]	1.9e-121	60.4	2026760	Bacteria,Candidatus_Marinimicrobia,Candidatus_Marinimicrobia_bacteriumFCB_group,
BS13_bin1._04000	BS13_bin1.	BS13_bin1._81	BS13_bin1_c12435	7459	133		Transcription_antitermination_protein_NusB	COG0781	Transcription_termination_factor_NusB	7.2e-21	K03625	nusB;_N_utilization_substance_protein_B	PF01029	NusB_family	4.3e-29	TIGR01951	transcription_antitermination_factor_NusB	-	2.9e-36	-	-	-	-	-	-	-	-	-	-	-	IPR011605;_IPR035926;_IPR006027	NusB_antitermination_factor;_NusB-like_superfamily;_NusB/RsmB/TIM44	PF01029	NusB_family	PCJ13866.1_transcription_antitermination_factor_NusB_[Candidatus_Marinimicrobia_bacterium]	1.6e-31	57.4	2026760	Bacteria,Candidatus_Marinimicrobia,Candidatus_Marinimicrobia_bacteriumFCB_group,
BS13_bin1._04010	BS13_bin1.	BS13_bin1._82	BS13_bin1_c16325	6114	389		Cysteine_desulfurase_IscS	COG1104	Cysteine_sulfinate_desulfinase/cysteine_desulfurase_or_related_enzyme	1.6e-121	K04487	iscS,_NFS1;_cysteine_desulfurase_[EC:2.8.1.7]	PF00266	Aminotransferase_class-V	9.5e-82	TIGR02006	cysteine_desulfurase_IscS	2.8.1.7	1.9e-160	-	-	-	-	-	-	-	-	-	-	-	IPR015422;_IPR010240;_IPR020578;_IPR015424;_IPR016454;_IPR015421;_IPR000192	Pyridoxal_phosphate-dependent_transferase_domain_1;_Cysteine_desulfurase_IscS;_Aminotransferase_class-V,_pyridoxal-phosphate_binding_site;_Pyridoxal_phosphate-dependent_transferase;_Cysteine_desulfurase;_Pyridoxal_phosphate-dependent_transferase,_major_domain;_Aminotransferase_class_V_domain	PF00266	Aminotransferase_class-V	KXJ98830.1_cysteine_desulfurase_[Nitrospira_sp._OLB3]	1.2e-124	59.6	1617410	Bacteria,Nitrospirae,Nitrospira,Nitrospirales,Nitrospiraceae,Nitrospira,Nitrospira_sp._OLB3,
BS13_bin1._04020	BS13_bin1.	BS13_bin1._82	BS13_bin1_c16325	6114	425		Cysteine_desulfurase_SufS	COG0520	Selenocysteine_lyase/Cysteine_desulfurase	2.5e-139	K11717	sufS;_cysteine_desulfurase_/_selenocysteine_lyase_[EC:2.8.1.7_4.4.1.16]	PF00266	Aminotransferase_class-V	1.7e-157	TIGR01979	cysteine_desulfurase,_SufS_family	-	3.2e-186	-	-	-	-	-	-	-	-	-	-	-	IPR020578;_IPR015422;_IPR016454;_IPR015421;_IPR015424;_IPR010970;_IPR000192	Aminotransferase_class-V,_pyridoxal-phosphate_binding_site;_Pyridoxal_phosphate-dependent_transferase_domain_1;_Cysteine_desulfurase;_Pyridoxal_phosphate-dependent_transferase,_major_domain;_Pyridoxal_phosphate-dependent_transferase;_Cysteine_desulfurase,_SufS;_Aminotransferase_class_V_domain	PF00266	Aminotransferase_class-V	PCH59026.1_cysteine_desulfurase_[Candidatus_Marinimicrobia_bacterium]	1.5e-152	65	2026760	Bacteria,Candidatus_Marinimicrobia,Candidatus_Marinimicrobia_bacteriumFCB_group,
BS13_bin1._04030	BS13_bin1.	BS13_bin1._82	BS13_bin1_c16325	6114	180		Fe-S_protein_maturation_auxiliary_factor_SufT	COG2151	Metal-sulfur_cluster_biosynthetic_enzyme	9.1e-51	-	-	PF01883	Iron-sulfur_cluster_assembly_protein	9.2e-13	TIGR03406	probable_FeS_assembly_SUF_system_protein_SufT	-	4.2e-70	-	-	-	-	-	-	-	-	-	-	-	IPR034904;_IPR002744;_IPR017776	Fe-S_cluster_assembly_domain_superfamily;_MIP18_family-like;_FeS_assembly_SUF_system_protein_SufT,_putative	PF01883	Iron-sulfur_cluster_assembly_protein	PYJ56056.1_putative_Fe-S_cluster_assembly_protein_SufT_[Verrucomicrobia_bacterium]	1.8e-54	54.3	-	-
BS13_bin1._04040	BS13_bin1.	BS13_bin1._82	BS13_bin1_c16325	6114	147		Zinc-dependent_sulfurtransferase_SufU	COG0822	NifU_homolog_involved_in_Fe-S_cluster_formation	3.9e-44	K04488	iscU,_nifU;_nitrogen_fixation_protein_NifU_and_related_proteins	PF01592	NifU-like_N_terminal_domain	1.6e-24	TIGR01994	SUF_system_FeS_assembly_protein,_NifU_family	-	2.9e-47	-	-	-	-	-	-	-	-	-	-	-	IPR002871	NIF_system_FeS_cluster_assembly,_NifU,_N-terminal	PF01592	NifU-like_N_terminal_domain	PYK97766.1_SUF_system_NifU_family_Fe-S_cluster_assembly_protein_[Verrucomicrobia_bacterium]	6.8e-44	56.2	-	-
BS13_bin1._04050	BS13_bin1.	BS13_bin1._82	BS13_bin1_c16325	6114	446		FeS_cluster_assembly_protein_SufD	COG0719	Fe-S_cluster_assembly_scaffold_protein_SufB	1.6e-88	K09015	sufD;_Fe-S_cluster_assembly_protein_SufD	PF01458	Uncharacterized_protein_family_(UPF0051)	3e-77	TIGR01981	FeS_assembly_protein_SufD	-	7.8e-88	-	-	-	-	-	-	-	-	-	-	-	IPR000825;_IPR011542;_IPR037284	SUF_system_FeS_cluster_assembly,_SufBD;_SUF_system_FeS_cluster_assembly,_SufD;_SUF_system_FeS_cluster_assembly,_SufBD_superfamily	PF01458	Uncharacterized_protein_family_(UPF0051)	PYV87606.1_Fe-S_cluster_assembly_protein_SufD_[Acidobacteria_bacterium]	6.4e-101	44.8	-	-
BS13_bin1._04060	BS13_bin1.	BS13_bin1._82	BS13_bin1_c16325	6114	251		putative_ATP-dependent_transporter_SufC	COG0396	Fe-S_cluster_assembly_ATPase_SufC	9.9e-96	K09013	sufC;_Fe-S_cluster_assembly_ATP-binding_protein	PF00005	ABC_transporter	8.1e-23	TIGR01978	FeS_assembly_ATPase_SufC	-	2.3e-110	-	-	-	-	-	-	9.B.29.2.12	8.64e-102	-	-	-	IPR017871;_IPR010230;_IPR003593;_IPR027417;_IPR003439	ABC_transporter,_conserved_site;_FeS_cluster_assembly_SUF_system,_ATPase_SufC;_AAA+_ATPase_domain;_P-loop_containing_nucleoside_triphosphate_hydrolase;_ABC_transporter-like	PF00005	ABC_transporter	PCJ14019.1_Fe-S_cluster_assembly_ATPase_SufC_[Candidatus_Marinimicrobia_bacterium]	5e-103	73.6	2026760	Bacteria,Candidatus_Marinimicrobia,Candidatus_Marinimicrobia_bacteriumFCB_group,
BS13_bin1._04070	BS13_bin1.	BS13_bin1._83	BS13_bin1_c15447	6350	215		hypothetical_protein	COG0810	Periplasmic_protein_TonB__links_inner_and_outer_membranes	1.9e-23	K03832	tonB;_periplasmic_protein_TonB	PF03544	Gram-negative_bacterial_TonB_protein_C-terminal	2.1e-19	-	-	-	-	-	-	-	-	-	-	-	-	-	-	-	IPR006260;_IPR037682	TonB/TolA,_C-terminal;_TonB,_C-terminal	PF03544	Gram-negative_bacterial_TonB_protein_C-terminal	OUW50846.1_hypothetical_protein_CBD50_01015_[bacterium_TMED190]	7.3e-79	71.5	1986655	Bacteriabacterium_TMED190,_(miscellaneous)
BS13_bin1._04080	BS13_bin1.	BS13_bin1._83	BS13_bin1_c15447	6350	135		hypothetical_protein	COG0848	Biopolymer_transport_protein_ExbD	5.2e-27	-	-	PF02472	Biopolymer_transport_protein_ExbD/TolR	3.1e-19	-	-	-	-	-	-	-	-	-	-	-	-	-	-	-	IPR003400	Biopolymer_transport_protein_ExbD/TolR	PF02472	Biopolymer_transport_protein_ExbD/TolR	OUW50845.1_hypothetical_protein_CBD50_01010_[bacterium_TMED190]	2.3e-46	71.6	1986655	Bacteriabacterium_TMED190,_(miscellaneous)
BS13_bin1._04090	BS13_bin1.	BS13_bin1._83	BS13_bin1_c15447	6350	132		hypothetical_protein	COG0848	Biopolymer_transport_protein_ExbD	7.9e-20	-	-	PF02472	Biopolymer_transport_protein_ExbD/TolR	6.9e-28	-	-	-	-	-	-	-	-	-	-	-	-	-	-	-	IPR003400	Biopolymer_transport_protein_ExbD/TolR	PF02472	Biopolymer_transport_protein_ExbD/TolR	OQX86084.1_biopolymer_transporter_ExbD_[candidate_division_KSB1_bacterium_4484_87]	2.1e-36	65.4	1970772	Bacteriacandidate_division_KSB1_bacterium_4484_87,candidate_division_KSB1,unclassified_candidate_division_KSB1
BS13_bin1._04100	BS13_bin1.	BS13_bin1._83	BS13_bin1_c15447	6350	211		Protein_TolQ	COG0811	Biopolymer_transport_protein_ExbB/TolQ	5.4e-63	K03561	exbB;_biopolymer_transport_protein_ExbB	PF01618	MotA/TolQ/ExbB_proton_channel_family	1.2e-30	-	-	-	-	-	-	-	-	-	-	1.A.30.2.9	8.36e-25	-	-	-	IPR002898	MotA/TolQ/ExbB_proton_channel	PF01618	MotA/TolQ/ExbB_proton_channel_family	PCJ13588.1_flagellar_motor_protein_MotA_[Candidatus_Marinimicrobia_bacterium]	2.6e-81	76.9	2026760	Bacteria,Candidatus_Marinimicrobia,Candidatus_Marinimicrobia_bacteriumFCB_group,
BS13_bin1._04110	BS13_bin1.	BS13_bin1._83	BS13_bin1_c15447	6350	533		Carboxy-terminal_processing_protease_CtpB	COG0793	C-terminal_processing_protease_CtpA/Prc__contains_a_PDZ_domain	5.5e-112	K03797	E3.4.21.102,_prc,_ctpA;_carboxyl-terminal_processing_protease_[EC:3.4.21.102]	PF03572	Peptidase_family_S41	3.9e-44	TIGR00225	C-terminal_processing_peptidase	3.4.21.-	1.2e-84	-	-	-	MER0111452	subfamily_S41A_unassigned_peptidases_S41A_S41.UPA	1.73e-130	9.B.174.1.1	7.81e-54	-	-	-	IPR036034;_IPR004447;_IPR005151;_IPR029045;_IPR001478	PDZ_superfamily;_C-terminal-processing_peptidase_S41A;_Tail_specific_protease;_ClpP/crotonase-like_domain_superfamily;_PDZ_domain	PF03572;_PF00595	Peptidase_family_S41;_PDZ_domain_(Also_known_as_DHR_or_GLGF)	PCJ13589.1_peptidase_[Candidatus_Marinimicrobia_bacterium]	2.8e-188	61.3	2026760	Bacteria,Candidatus_Marinimicrobia,Candidatus_Marinimicrobia_bacteriumFCB_group,
BS13_bin1._04120	BS13_bin1.	BS13_bin1._83	BS13_bin1_c15447	6350	303		hypothetical_protein	-	-	-	-	-	-	-	-	-	-	-	-	-	-	-	-	-	-	-	-	-	-	-	-	-	-	-	PCJ13590.1_hypothetical_protein_COA98_02175_[Candidatus_Marinimicrobia_bacterium]	6.5e-73	46.3	2026760	Bacteria,Candidatus_Marinimicrobia,Candidatus_Marinimicrobia_bacteriumFCB_group,
BS13_bin1._04130	BS13_bin1.	BS13_bin1._83	BS13_bin1_c15447	6350	45		hypothetical_protein	-	-	-	-	-	-	-	-	-	-	-	-	-	-	-	-	-	-	-	-	-	-	-	-	-	-	-	-	-	-	-	-
BS13_bin1._04140	BS13_bin1.	BS13_bin1._83	BS13_bin1_c15447	6350	69		hypothetical_protein	-	-	-	-	-	PF09723	Zinc_ribbon_domain	8e-14	-	-	-	-	-	-	-	-	-	-	-	-	-	-	-	IPR013429	Putative_regulatory_protein,_FmdB,_Zinc_ribbon_domain	PF09723	Zinc_ribbon_domain	OGP53164.1_hypothetical_protein_A2Y65_06705_[Deltaproteobacteria_bacterium_RBG_13_52_11]	1.4e-07	45.3	1797829	Bacteria,Proteobacteria,DeltaproteobacteriaDeltaproteobacteria_bacterium_RBG_13_52_11unclassified_Deltaproteobacteria,unclassified_Deltaproteobacteria_(miscellaneous),delta/epsilon_subdivisions,
BS13_bin1._04150	BS13_bin1.	BS13_bin1._83	BS13_bin1_c15447	6350	68		hypothetical_protein	-	-	-	-	-	-	-	-	-	-	-	-	-	-	-	-	-	-	-	-	-	-	-	-	-	-	-	-	-	-	-	-
BS13_bin1._04160	BS13_bin1.	BS13_bin1._84	BS13_bin1_c4141	17032	224		Epoxyqueuosine_reductase	COG1600	Epoxyqueuosine_reductase__QueG_(queuosine_biosynthesis)	5.4e-45	-	-	-	-	-	-	-	-	-	-	-	-	-	-	-	-	-	-	-	-	IPR017900;_IPR017896	4Fe-4S_ferredoxin,_iron-sulphur_binding,_conserved_site;_4Fe-4S_ferredoxin-type,_iron-sulphur_binding_domain	PF00037	4Fe-4S_binding_domain	KPJ56168.1_hypothetical_protein_AMS16_02920_[Planctomycetes_bacterium_DG_58]	4.4e-58	48.8	1703415	Bacteria,Planctomycetes,Planctomycetes_bacterium_DG_58PVC_group,unclassified_Planctomycetes
BS13_bin1._04170	BS13_bin1.	BS13_bin1._84	BS13_bin1_c4141	17032	177		hypothetical_protein	-	-	-	-	-	PF14385	Domain_of_unknown_function_(DUF4416)	2e-60	-	-	-	-	-	-	-	-	-	-	-	-	-	-	-	IPR025529	Protein_of_unknown_function_DUF4416	PF14385	Domain_of_unknown_function_(DUF4416)	OGW71233.1_hypothetical_protein_A2047_04620_[Omnitrophica_bacterium_GWA2_41_15]	1e-41	52.6	1801814	Bacteria,Candidatus_Omnitrophica,Omnitrophica_bacterium_GWA2_41_15PVC_group,unclassified_Candidatus_Omnitrophica
BS13_bin1._04180	BS13_bin1.	BS13_bin1._84	BS13_bin1_c4141	17032	274		putative_oxidoreductase	COG0300	Short-chain_dehydrogenase	5e-77	K04708	E1.1.1.102;_3-dehydrosphinganine_reductase_[EC:1.1.1.102]	PF00106	short_chain_dehydrogenase	2.3e-49	TIGR01830	3-oxoacyl-[acyl-carrier-protein]_reductase	1.1.1.100	4e-31	-	-	-	MER0116868	family_S33_non-peptidase_homologues_S33_S33.UNW	7.07e-26	-	-	-	-	-	IPR002347;_IPR036291;_IPR020904	Short-chain_dehydrogenase/reductase_SDR;_NAD(P)-binding_domain_superfamily;_Short-chain_dehydrogenase/reductase,_conserved_site	PF00106	short_chain_dehydrogenase	OUS25538.1_hypothetical_protein_A9Q99_20985_[Gammaproteobacteria_bacterium_45_16_T64]	2.5e-84	56.7	1856297	Bacteria,Proteobacteria,GammaproteobacteriaGammaproteobacteria_bacterium_45_16_T64unclassified_Gammaproteobacteria,unclassified_Gammaproteobacteria_(miscellaneous)
BS13_bin1._04190	BS13_bin1.	BS13_bin1._84	BS13_bin1_c4141	17032	241		hypothetical_protein	COG1305	Transglutaminase-like_enzyme__putative_cysteine_protease	2.2e-15	-	-	PF01841	Transglutaminase-like_superfamily	2.3e-15	-	-	-	-	-	-	-	-	-	-	-	-	-	-	-	IPR002931;_IPR038765	Transglutaminase-like;_Papain-like_cysteine_peptidase_superfamily	PF01841	Transglutaminase-like_superfamily	PCJ49467.1_hypothetical_protein_COA72_03245_[Candidatus_Marinimicrobia_bacterium]	1.4e-54	44.1	2026760	Bacteria,Candidatus_Marinimicrobia,Candidatus_Marinimicrobia_bacteriumFCB_group,
BS13_bin1._04200	BS13_bin1.	BS13_bin1._84	BS13_bin1_c4141	17032	213		hypothetical_protein	-	-	-	-	-	-	-	-	-	-	-	-	-	-	-	-	-	-	-	-	-	-	-	IPR023393	START-like_domain_superfamily	-	-	-	-	-	-	-
BS13_bin1._04210	BS13_bin1.	BS13_bin1._84	BS13_bin1_c4141	17032	174		hypothetical_protein	COG2020	Protein-S-isoprenylcysteine_O-methyltransferase_Ste14	6.3e-33	-	-	-	-	-	-	-	-	-	-	-	-	-	-	-	-	-	-	-	-	IPR007318	Phospholipid_methyltransferase	PF04191	Phospholipid_methyltransferase	OGN99853.1_hypothetical_protein_A2Y59_02985_[Chloroflexi_bacterium_RBG_13_52_14]	8.4e-49	58	1797628	Bacteria,Chloroflexi,Chloroflexi_bacterium_RBG_13_52_14Terrabacteria_group,unclassified_Chloroflexi,unclassified_Chloroflexi_(miscellaneous),
BS13_bin1._04220	BS13_bin1.	BS13_bin1._84	BS13_bin1_c4141	17032	130		Inosine-5'-monophosphate_dehydrogenase	COG0517	CBS_domain	6e-28	-	-	PF00571	CBS_domain	5.2e-30	-	-	-	-	-	-	-	MER0224511	subfamily_M50B_non-peptidase_homologues_M50B_M50.UNB	1.37e-25	-	-	-	-	-	IPR000644	CBS_domain	PF00571	CBS_domain	WP_047028698.1_CBS_domain-containing_protein_[Hoeflea_sp._IMCC20628]	1.4e-29	52.1	1620421	Bacteria,Proteobacteria,Alphaproteobacteria,Rhizobiales,Phyllobacteriaceae,Hoeflea,Hoeflea_sp._IMCC20628,
BS13_bin1._04230	BS13_bin1.	BS13_bin1._84	BS13_bin1_c4141	17032	645		Periplasmic_murein_peptide-binding_protein	COG4166	ABC-type_oligopeptide_transport_system__periplasmic_component	2.1e-81	K13893	yejA;_microcin_C_transport_system_substrate-binding_protein	PF00496	Bacterial_extracellular_solute-binding_proteins,_family_5_Middle	5.1e-59	TIGR02294	nickel_ABC_transporter,_nickel/metallophore_periplasmic_binding_protein	-	2.1e-30	-	-	-	MER0717877	family_C40_unassigned_peptidases_C40_C40.UPW	3.48e-27	3.A.1.5.21	2.86e-36	-	-	-	IPR030678;_IPR000914;_IPR039424	Peptide/nickel_binding_protein,_MppA-type;_Solute-binding_protein_family_5_domain;_Solute-binding_protein_family_5	PF00496	Bacterial_extracellular_solute-binding_proteins,_family_5_Middle	KUK91725.1_family_5_extracellular_solute-binding_protein_[Marinimicrobia_bacterium_46_43]	2.6e-265	68.5	1635280	Bacteria,Candidatus_Marinimicrobia,Marinimicrobia_bacterium_46_43FCB_group,
BS13_bin1._04240	BS13_bin1.	BS13_bin1._84	BS13_bin1_c4141	17032	283		Inner_membrane_ABC_transporter_permease_protein_YejE	COG4239	ABC-type_microcin_C_transport_system__permease_component_YejE	1.2e-76	K13895	yejE;_microcin_C_transport_system_permease_protein	PF00528	Binding-protein-dependent_transport_system_inner_membrane_component	6.2e-27	TIGR02790	nickel_ABC_transporter,_permease_subunit_NikC	3.6.3.24	9.1e-45	-	-	-	MER0316934	family_P01_unassigned_peptidases_P01_P01.UPW	8.63e-24	3.A.1.5.24	1.64e-64	-	-	-	IPR000515;_IPR035906	ABC_transporter_type_1,_transmembrane_domain_MetI-like;_MetI-like_superfamily	PF00528	Binding-protein-dependent_transport_system_inner_membrane_component	KUK55353.1_hypothetical_protein_XD77_0519_[Marinimicrobia_bacterium_46_47]	1.2e-121	76.5	1635279	Bacteria,Candidatus_Marinimicrobia,Marinimicrobia_bacterium_46_47FCB_group,
BS13_bin1._04250	BS13_bin1.	BS13_bin1._84	BS13_bin1_c4141	17032	492		Oligopeptide_transport_ATP-binding_protein_OppD	COG0444	ABC-type_dipeptide/oligopeptide/nickel_transport_system__ATPase_component	2e-76	K02031	ABC.PE.A;_peptide/nickel_transport_system_ATP-binding_protein	PF00005	ABC_transporter	3.8e-22	TIGR02770	nickel_import_ATP-binding_protein_NikD	-	1e-60	-	-	-	MER0513434	family_T2_unassigned_peptidases_T02_T02.UPW	6.18e-38	3.A.1.5.15	3.47e-64	-	-	-	IPR013563;_IPR003439;_IPR017871;_IPR003593;_IPR027417	Oligopeptide/dipeptide_ABC_transporter,_C-terminal;_ABC_transporter-like;_ABC_transporter,_conserved_site;_AAA+_ATPase_domain;_P-loop_containing_nucleoside_triphosphate_hydrolase	PF08352;_PF00005	Oligopeptide/dipeptide_transporter,_C-terminal_region;_ABC_transporter	KUK55354.1_oligopeptide/dipeptide_ABC_transporter,_ATPase_subunit_[Marinimicrobia_bacterium_46_47]	1.9e-167	63.6	1635279	Bacteria,Candidatus_Marinimicrobia,Marinimicrobia_bacterium_46_47FCB_group,
BS13_bin1._04260	BS13_bin1.	BS13_bin1._84	BS13_bin1_c4141	17032	975		hypothetical_protein	COG1026	Zn-dependent_peptidase__M16_(insulinase)_family	0	K06972	PITRM1,_PreP,_CYM1;_presequence_protease_[EC:3.4.24.-]	PF08367	Peptidase_M16C_associated	2.8e-76	-	-	-	-	-	-	-	MER0316440	subfamily_M16C_unassigned_peptidases_M16C_M16.UPC	0	-	-	-	-	-	IPR007863;_IPR013578;_IPR011249	Peptidase_M16,_C-terminal;_Peptidase_M16C_associated;_Metalloenzyme,_LuxS/M16_peptidase-like	PF05193;_PF08367	Peptidase_M16_inactive_domain;_Peptidase_M16C_associated	WP_090553532.1_peptidase_M16_[Natronincola_ferrireducens]	0	57.9	393762	Bacteria,Firmicutes,Clostridia,Clostridiales,Clostridiaceae,Natronincola,Natronincola_ferrireducensTerrabacteria_group,
BS13_bin1._04270	BS13_bin1.	BS13_bin1._85	BS13_bin1_c9198	9372	610		2-oxoglutarate_oxidoreductase_subunit_KorA	COG0674	Pyruvate:ferredoxin_oxidoreductase_or_related_2-oxoacid:ferredoxin_oxidoreductase__alpha_subunit	8.2e-221	K00174	korA,_oorA,_oforA;_2-oxoglutarate/2-oxoacid_ferredoxin_oxidoreductase_subunit_alpha_[EC:1.2.7.3_1.2.7.11]	PF01855	Pyruvate_flavodoxin/ferredoxin_oxidoreductase,_thiamine_diP-bdg	2.4e-56	TIGR03710	2-oxoacid:acceptor_oxidoreductase,_alpha_subunit	-	7.4e-198	-	-	-	-	-	-	-	-	-	-	-	IPR002869;_IPR022367;_IPR009014;_IPR002880;_IPR019752;_IPR029061	Pyruvate-flavodoxin_oxidoreductase,_central_domain;_2-oxoacid:acceptor_oxidoreductase,_alpha_subunit;_Transketolase_C-terminal/Pyruvate-ferredoxin_oxidoreductase_domain_II;_Pyruvate_flavodoxin/ferredoxin_oxidoreductase,_N-terminal;_Pyruvate/ketoisovalerate_oxidoreductase,_catalytic_domain;_Thiamin_diphosphate-binding_fold	PF01855;_PF01558	Pyruvate_flavodoxin/ferredoxin_oxidoreductase,_thiamine_diP-bdg;_Pyruvate_ferredoxin/flavodoxin_oxidoreductase	OUW00190.1_2-oxoglutarate_ferredoxin_oxidoreductase_subunit_alpha_[bacterium_TMED144]	1.5e-246	67.4	1986778	Bacteriabacterium_TMED144,_(miscellaneous)
BS13_bin1._04280	BS13_bin1.	BS13_bin1._85	BS13_bin1_c9198	9372	341		2-oxoglutarate_oxidoreductase_subunit_KorB	COG1013	Pyruvate:ferredoxin_oxidoreductase_or_related_2-oxoacid:ferredoxin_oxidoreductase__beta_subunit	3.9e-119	K00175	korB,_oorB,_oforB;_2-oxoglutarate/2-oxoacid_ferredoxin_oxidoreductase_subunit_beta_[EC:1.2.7.3_1.2.7.11]	PF02775	Thiamine_pyrophosphate_enzyme,_C-terminal_TPP_binding_domain	3.4e-29	TIGR02177	2-oxoacid:acceptor_oxidoreductase,_beta_subunit,_pyruvate/2-ketoisovalerate_family	-	1.9e-74	-	-	-	-	-	-	-	-	-	-	-	IPR029061;_IPR011766	Thiamin_diphosphate-binding_fold;_Thiamine_pyrophosphate_enzyme,_C-terminal_TPP-binding	PF02775	Thiamine_pyrophosphate_enzyme,_C-terminal_TPP_binding_domain	PCJ48072.1_2-oxoacid:ferredoxin_oxidoreductase_subunit_beta_[Candidatus_Marinimicrobia_bacterium]	1.2e-139	69.5	2026760	Bacteria,Candidatus_Marinimicrobia,Candidatus_Marinimicrobia_bacteriumFCB_group,
BS13_bin1._04290	BS13_bin1.	BS13_bin1._85	BS13_bin1_c9198	9372	295		L(+)-tartrate_dehydratase_subunit_alpha	COG1951	Tartrate_dehydratase_alpha_subunit/Fumarate_hydratase_class_I__N-terminal_domain	1.5e-90	K01676	E4.2.1.2A,_fumA,_fumB;_fumarate_hydratase,_class_I_[EC:4.2.1.2]	PF05681	Fumarate_hydratase_(Fumerase)	1.4e-76	TIGR00722	hydrolyase,_tartrate_alpha_subunit/fumarate_domain_protein,_Fe-S_type	-	7.2e-76	-	-	-	-	-	-	-	-	-	-	-	IPR004646	Fe-S_hydro-lyase,_tartrate_dehydratase_alpha-type,_catalytic_domain	PF05681	Fumarate_hydratase_(Fumerase)	KUK51963.1_Fumarate_hydratase,_class_I,_alpha_subunit_[Marinimicrobia_bacterium_46_47]	1.9e-106	65.1	1635279	Bacteria,Candidatus_Marinimicrobia,Marinimicrobia_bacterium_46_47FCB_group,
BS13_bin1._04300	BS13_bin1.	BS13_bin1._85	BS13_bin1_c9198	9372	192		L(+)-tartrate_dehydratase_subunit_beta	COG1838	Tartrate_dehydratase_beta_subunit/Fumarate_hydratase_class_I__C-terminal_domain	4.6e-69	K01676	E4.2.1.2A,_fumA,_fumB;_fumarate_hydratase,_class_I_[EC:4.2.1.2]	PF05683	Fumarase_C-terminus	4e-55	TIGR00723	hydrolyase,_tartrate_beta_subunit/fumarate_domain_protein,_Fe-S_type	-	7.3e-54	-	-	-	-	-	-	-	-	-	-	-	IPR004647;_IPR036660	Fe-S_hydro-lyase,_tartrate_dehydratase_beta-type,_catalytic_domain;_Fe-S_hydro-lyase,_tartrate_dehydratase_beta-type,_catalytic_domain_superfamily	PF05683	Fumarase_C-terminus	KUK51962.1_Fumarate_hydratase,_class_I,_beta_subunit_[Marinimicrobia_bacterium_46_47]	2.9e-71	67.7	1635279	Bacteria,Candidatus_Marinimicrobia,Marinimicrobia_bacterium_46_47FCB_group,
BS13_bin1._04310	BS13_bin1.	BS13_bin1._85	BS13_bin1_c9198	9372	725		Penicillin-binding_protein_1A	COG5009	Membrane_carboxypeptidase/penicillin-binding_protein	1.6e-151	K05366	mrcA;_penicillin-binding_protein_1A_[EC:2.4.1.129_3.4.16.4]	PF00912	Transglycosylase	1.5e-58	TIGR02074	penicillin-binding_protein,_1A_family	-	6.9e-168	GT51	4.2e-62	__murein_polymerase_(EC_2.4.1.129)._	MER0494829	subfamily_M20F_unassigned_peptidases_M20F_M20.UPF	4.73e-85	-	-	-	-	-	IPR001460;_IPR023346;_IPR012338;_IPR036950;_IPR001264	Penicillin-binding_protein,_transpeptidase;_Lysozyme-like_domain_superfamily;_Beta-lactamase/transpeptidase-like;_Penicillin_binding_protein_transglycosylase_domain;_Glycosyl_transferase,_family_51	PF00905;_PF00912	Penicillin_binding_protein_transpeptidase_domain;_Transglycosylase	OUX32134.1_hypothetical_protein_CBE24_03735_[bacterium_TMED264]	1.2e-261	63.6	1986658	Bacteriabacterium_TMED264,_(miscellaneous)
BS13_bin1._04320	BS13_bin1.	BS13_bin1._85	BS13_bin1_c9198	9372	342		Pyrimidine-nucleoside_phosphorylase	COG0213	Thymidine_phosphorylase	1.4e-73	K00756	pdp;_pyrimidine-nucleoside_phosphorylase_[EC:2.4.2.2]	PF00591	Glycosyl_transferase_family,_a/b_domain	3.4e-27	TIGR02644	pyrimidine-nucleoside_phosphorylase	2.4.2.2	3.9e-111	-	-	-	-	-	-	-	-	-	-	-	IPR000053;_IPR000312;_IPR013102;_IPR035902;_IPR036566	Thymidine/pyrimidine-nucleoside_phosphorylase;_Glycosyl_transferase,_family_3;_Pyrimidine_nucleoside_phosphorylase,_C-terminal;_Nucleoside_phosphorylase/phosphoribosyltransferase_catalytic_domain_superfamily;_Pyrimidine_nucleoside_phosphorylase-like,_C-terminal_domain_superfamily	PF00591;_PF07831	Glycosyl_transferase_family,_a/b_domain;_Pyrimidine_nucleoside_phosphorylase_C-terminal_domain	PCJ14010.1_thymidine_phosphorylase_[Candidatus_Marinimicrobia_bacterium]	1.1e-97	56.1	2026760	Bacteria,Candidatus_Marinimicrobia,Candidatus_Marinimicrobia_bacteriumFCB_group,
BS13_bin1._04330	BS13_bin1.	BS13_bin1._86	BS13_bin1_c20090	5305	81		hypothetical_protein	-	-	-	-	-	PF10387	Protein_of_unknown_function_(DUF2442)	4.9e-18	-	-	-	-	-	-	-	-	-	-	-	-	-	-	-	IPR036782;_IPR018841	NE0471-like,_N-terminal;_Protein_of_unknown_function_DUF2442	PF10387	Protein_of_unknown_function_(DUF2442)	OGW03807.1_hypothetical_protein_A2Z59_04395_[Nitrospinae_bacterium_RIFCSPLOWO2_02_39_17]	5.5e-27	71.6	1801684	Bacteria,Nitrospinae,Nitrospinae_bacterium_RIFCSPLOWO2_02_39_17Nitrospinae/Tectomicrobia_group,unclassified_Nitrospinae
BS13_bin1._04340	BS13_bin1.	BS13_bin1._86	BS13_bin1_c20090	5305	56		hypothetical_protein	-	-	-	-	-	PF13711	Domain_of_unknown_function_(DUF4160)	1.7e-13	-	-	-	-	-	-	-	-	-	-	-	-	-	-	-	IPR025427	Protein_of_unknown_function_DUF4160	PF13711	Domain_of_unknown_function_(DUF4160)	OGW03806.1_transcriptional_regulator_[Nitrospinae_bacterium_RIFCSPLOWO2_02_39_17]	1.9e-18	78.6	1801684	Bacteria,Nitrospinae,Nitrospinae_bacterium_RIFCSPLOWO2_02_39_17Nitrospinae/Tectomicrobia_group,unclassified_Nitrospinae
BS13_bin1._04350	BS13_bin1.	BS13_bin1._86	BS13_bin1_c20090	5305	72		hypothetical_protein	-	-	-	-	-	-	-	-	-	-	-	-	-	-	-	-	-	-	-	-	-	-	-	-	-	-	-	-	-	-	-	-
BS13_bin1._04360	BS13_bin1.	BS13_bin1._86	BS13_bin1_c20090	5305	96		Electron_transport_complex_subunit_RsxB	-	-	-	K00176	korD,_oorD;_2-oxoglutarate_ferredoxin_oxidoreductase_subunit_delta_[EC:1.2.7.3]	-	-	-	-	-	-	-	-	-	-	-	-	-	-	-	-	-	-	IPR017896;_IPR017900	4Fe-4S_ferredoxin-type,_iron-sulphur_binding_domain;_4Fe-4S_ferredoxin,_iron-sulphur_binding,_conserved_site	PF12838	4Fe-4S_dicluster_domain	RCK77590.1_putative_2-oxoglutarate_oxidoreductase,_delta_subunit_[Ignavibacteriae_bacterium]	1.4e-16	48.9	-	-
BS13_bin1._04370	BS13_bin1.	BS13_bin1._86	BS13_bin1_c20090	5305	236		2-oxoglutarate_oxidoreductase_subunit_KorB	COG1013	Pyruvate:ferredoxin_oxidoreductase_or_related_2-oxoacid:ferredoxin_oxidoreductase__beta_subunit	2.2e-97	K00175	korB,_oorB,_oforB;_2-oxoglutarate/2-oxoacid_ferredoxin_oxidoreductase_subunit_beta_[EC:1.2.7.3_1.2.7.11]	PF02775	Thiamine_pyrophosphate_enzyme,_C-terminal_TPP_binding_domain	4.6e-23	TIGR02177	2-oxoacid:acceptor_oxidoreductase,_beta_subunit,_pyruvate/2-ketoisovalerate_family	-	2.5e-35	-	-	-	-	-	-	-	-	-	-	-	IPR011766;_IPR029061	Thiamine_pyrophosphate_enzyme,_C-terminal_TPP-binding;_Thiamin_diphosphate-binding_fold	PF02775	Thiamine_pyrophosphate_enzyme,_C-terminal_TPP_binding_domain	OIO17713.1_2-oxoglutarate_oxidoreductase_[Ignavibacteria_bacterium_CG1_02_37_35]	1.5e-96	72.5	1805220	Bacteria,Ignavibacteriae,IgnavibacteriaIgnavibacteria_bacterium_CG1_02_37_35FCB_group,Bacteroidetes/Chlorobi_group,unclassified_Ignavibacteria,
BS13_bin1._04380	BS13_bin1.	BS13_bin1._86	BS13_bin1_c20090	5305	202		hypothetical_protein	COG1014	Pyruvate:ferredoxin_oxidoreductase_or_related_2-oxoacid:ferredoxin_oxidoreductase__gamma_subunit	1e-63	K00177	korC,_oorC;_2-oxoglutarate_ferredoxin_oxidoreductase_subunit_gamma_[EC:1.2.7.3]	PF01558	Pyruvate_ferredoxin/flavodoxin_oxidoreductase	1.4e-30	-	-	-	-	-	-	-	-	-	-	-	-	-	-	-	IPR002869;_IPR019752	Pyruvate-flavodoxin_oxidoreductase,_central_domain;_Pyruvate/ketoisovalerate_oxidoreductase,_catalytic_domain	PF01558	Pyruvate_ferredoxin/flavodoxin_oxidoreductase	OGU65571.1_2-oxoacid:ferredoxin_oxidoreductase_subunit_gamma_[Ignavibacteria_bacterium_GWC2_38_9]	5.9e-62	67.4	1798428	Bacteria,Ignavibacteriae,IgnavibacteriaIgnavibacteria_bacterium_GWC2_38_9FCB_group,Bacteroidetes/Chlorobi_group,unclassified_Ignavibacteria,
BS13_bin1._04390	BS13_bin1.	BS13_bin1._87	BS13_bin1_c15422	6357	178		hypothetical_protein	-	-	-	-	-	-	-	-	-	-	-	-	-	-	-	-	-	-	-	-	-	-	-	IPR015943	WD40/YVTN_repeat-like-containing_domain_superfamily	-	-	OIO20332.1_hypothetical_protein_AUJ54_05600_[Ignavibacteria_bacterium_CG1_02_37_35]	3e-09	34	1805220	Bacteria,Ignavibacteriae,IgnavibacteriaIgnavibacteria_bacterium_CG1_02_37_35FCB_group,Bacteroidetes/Chlorobi_group,unclassified_Ignavibacteria,
BS13_bin1._04400	BS13_bin1.	BS13_bin1._87	BS13_bin1_c15422	6357	224		hypothetical_protein	COG4447	Uncharacterized_protein_related_to_plant_photosystem_II_stability/assembly_factor	2.5e-13	-	-	-	-	-	-	-	-	-	GH74	5.8e-23	__endoglucanase_(EC_3.2.1.4);_oligoxyloglucan_reducing_end-specific_cellobiohydrolase_(EC_3.2.1.150);_xyloglucanase_(EC_3.2.1.151)	-	-	-	-	-	-	-	-	IPR015943	WD40/YVTN_repeat-like-containing_domain_superfamily	-	-	OIO20332.1_hypothetical_protein_AUJ54_05600_[Ignavibacteria_bacterium_CG1_02_37_35]	4.5e-39	50.6	1805220	Bacteria,Ignavibacteriae,IgnavibacteriaIgnavibacteria_bacterium_CG1_02_37_35FCB_group,Bacteroidetes/Chlorobi_group,unclassified_Ignavibacteria,
BS13_bin1._04410	BS13_bin1.	BS13_bin1._87	BS13_bin1_c15422	6357	61		hypothetical_protein	-	-	-	-	-	-	-	-	-	-	-	-	-	-	-	-	-	-	-	-	-	-	-	-	-	-	-	-	-	-	-	-
BS13_bin1._04420	BS13_bin1.	BS13_bin1._87	BS13_bin1_c15422	6357	86		hypothetical_protein	COG2835	Uncharacterized_conserved_protein_YbaR__Trm112_family	7.7e-16	-	-	-	-	-	-	-	-	-	-	-	-	-	-	-	-	-	-	-	-	IPR005651	Trm112-like	PF03966	Trm112p-like_protein	KMQ51573.1_Protein_YcaR_in_KDO2-Lipid_A_biosynthesis_cluster_[Chitinispirillum_alkaliphilum]	9.3e-17	60.3	1008392	Bacteria,Fibrobacteres,Chitinispirillia,Chitinispirillales,Chitinispirillaceae,Chitinispirillum,Chitinispirillum_alkaliphilumFCB_group,
BS13_bin1._04430	BS13_bin1.	BS13_bin1._87	BS13_bin1_c15422	6357	45		hypothetical_protein	-	-	-	-	-	-	-	-	-	-	-	-	-	-	-	-	-	-	-	-	-	-	-	-	-	-	-	-	-	-	-	-
BS13_bin1._04440	BS13_bin1.	BS13_bin1._87	BS13_bin1_c15422	6357	343		hypothetical_protein	COG3170	Tfp_pilus_assembly_protein_FimV	4.3e-25	-	-	-	-	-	-	-	-	-	-	-	-	-	-	-	1.B.5.2.2	4.25e-22	-	-	-	-	-	-	-	WP_005009717.1_hypothetical_protein_[Nitrospina_gracilis]	1.8e-50	36.1	35801	Bacteria,Nitrospinae,Nitrospinia,Nitrospinales,Nitrospinaceae,Nitrospina,Nitrospina_gracilisNitrospinae/Tectomicrobia_group,
BS13_bin1._04450	BS13_bin1.	BS13_bin1._87	BS13_bin1_c15422	6357	147		hypothetical_protein	-	-	-	-	-	-	-	-	-	-	-	-	-	-	-	-	-	-	-	-	-	-	-	-	-	-	-	-	-	-	-	-
BS13_bin1._04460	BS13_bin1.	BS13_bin1._87	BS13_bin1_c15422	6357	307		Manganese_ABC_transporter_substrate-binding_lipoprotein	COG0803	ABC-type_Zn_uptake_system_ZnuABC__Zn-binding_component_ZnuA	9.3e-64	K02077	ABC.ZM.S;_zinc/manganese_transport_system_substrate-binding_protein	PF01297	Zinc-uptake_complex_component_A_periplasmic	1.9e-37	-	-	-	-	-	-	-	-	-	-	3.A.1.15.16	1.12e-56	-	-	-	IPR006128;_IPR006127;_IPR006129	Adhesion_lipoprotein;_Periplasmic_solute_binding_protein,_ZnuA-like;_Adhesin_B	PF01297	Zinc-uptake_complex_component_A_periplasmic	GBD38971.1_Manganese-binding_lipoprotein_MntA_[bacterium_HR37]	7e-75	45.6	2035432	Bacteriabacterium_HR37,_(miscellaneous)
BS13_bin1._04470	BS13_bin1.	BS13_bin1._87	BS13_bin1_c15422	6357	282		High-affinity_zinc_uptake_system_membrane_protein_ZnuB	COG1108	ABC-type_Mn2+/Zn2+_transport_system__permease_component	7.5e-60	K02075	ABC.ZM.P;_zinc/manganese_transport_system_permease_protein	PF00950	ABC_3_transport_family	1.4e-31	TIGR03770	anchored_repeat-type_ABC_transporter,_permease_subunit	-	4.1e-28	-	-	-	-	-	-	-	-	-	-	-	IPR037294;_IPR001626	ABC_transporter,_BtuC-like;_ABC_transporter,_TroCD-like	PF00950	ABC_3_transport_family	WP_081475149.1_metal_ABC_transporter_permease_[Caldithrix_abyssi]	1.6e-65	51.9	187145	Bacteria,Calditrichaeota,Calditrichae,Calditrichales,Calditrichaceae,Caldithrix,Caldithrix_abyssi,
BS13_bin1._04480	BS13_bin1.	BS13_bin1._87	BS13_bin1_c15422	6357	118		hypothetical_protein	COG1553	Sulfur_relay_(sulfurtransferase)_complex_TusBCD_TusD_component__DsrE_family	5.8e-22	-	-	-	-	-	TIGR03527	selenium_metabolism_protein_YedF	-	9.8e-30	-	-	-	-	-	-	-	-	-	-	-	IPR027396;_IPR003787	DsrEFH-like;_Sulphur_relay,_DsrE/F-like_protein	PF02635	DsrE/DsrF-like_family	OIO90649.1_hypothetical_protein_AUK02_00930_[Anaerolineae_bacterium_CG2_30_58_95]	1.1e-31	59.3	1805004	Bacteria,Chloroflexi,AnaerolineaeAnaerolineae_bacterium_CG2_30_58_95Terrabacteria_group,unclassified_Anaerolineae
BS13_bin1._04490	BS13_bin1.	BS13_bin1._88	BS13_bin1_c10259	8617	647		hypothetical_protein	COG3292	Periplasmic_ligand-binding_sensor_domain	3.3e-26	-	-	-	-	-	-	-	-	-	-	-	-	-	-	-	-	-	-	-	-	IPR015943	WD40/YVTN_repeat-like-containing_domain_superfamily	-	-	PCJ11875.1_hypothetical_protein_COA98_06590_[Candidatus_Marinimicrobia_bacterium]	3.5e-177	48.1	2026760	Bacteria,Candidatus_Marinimicrobia,Candidatus_Marinimicrobia_bacteriumFCB_group,
BS13_bin1._04500	BS13_bin1.	BS13_bin1._88	BS13_bin1_c10259	8617	366		Adenosine_deaminase	COG1816	Adenosine_deaminase	3e-109	K01488	add,_ADA;_adenosine_deaminase_[EC:3.5.4.4]	PF00962	Adenosine/AMP_deaminase	8.7e-80	TIGR01430	adenosine_deaminase	3.5.4.4	1.5e-93	-	-	-	-	-	-	-	-	-	-	-	IPR032466;_IPR001365;_IPR006330	Metal-dependent_hydrolase;_Adenosine/AMP_deaminase_domain;_Adenosine/adenine_deaminase	PF00962	Adenosine/AMP_deaminase	AIF05107.1_adenosine_deaminase_(ADA,_add)_[uncultured_marine_thaumarchaeote_KM3_17_C07]	7.4e-140	67.7	1456062	Archaea,Thaumarchaeota,uncultured_marine_thaumarchaeote_KM3_17_C07TACK_group,environmental_samples
BS13_bin1._04510	BS13_bin1.	BS13_bin1._88	BS13_bin1_c10259	8617	635		hypothetical_protein	COG1297	Uncharacterized_membrane_protein__oligopeptide_transporter_(OPT)_family	5.1e-173	-	-	PF03169	OPT_oligopeptide_transporter_protein	2e-122	TIGR00733	oligopeptide_transporter,_OPT_family	-	1.3e-188	-	-	-	-	-	-	2.A.67.4.2	0	-	-	-	IPR004813;_IPR004814	Oligopeptide_transporter,_OPT_superfamily;_Oligopeptide_transporter_OPT	PF03169	OPT_oligopeptide_transporter_protein	OGA42682.1_oligopeptide_transporter,_OPT_family_[Betaproteobacteria_bacterium_RIFCSPLOWO2_12_FULL_63_13]	2.8e-179	58.9	1797498	Bacteria,Proteobacteria,BetaproteobacteriaBetaproteobacteria_bacterium_RIFCSPLOWO2_12_FULL_63_13unclassified_Betaproteobacteria,unclassified_Betaproteobacteria_(miscellaneous)
BS13_bin1._04520	BS13_bin1.	BS13_bin1._88	BS13_bin1_c10259	8617	781		TonB-dependent_receptor_SusC	COG4771	Outer_membrane_receptor_for_ferrienterochelin_and_colicins	1.7e-90	K02014	TC.FEV.OM;_iron_complex_outermembrane_recepter_protein	PF00593	TonB_dependent_receptor	4.9e-33	TIGR01783	TonB-dependent_siderophore_receptor	-	1.4e-41	-	-	-	MER0835552	subfamily_M14B_non-peptidase_homologues_M14B_M14.UNB	1.62e-87	1.B.14.14.1	4.77e-53	-	-	-	IPR008969;_IPR000531;_IPR036942;_IPR012910;_IPR039423;_IPR037066	Carboxypeptidase-like,_regulatory_domain_superfamily;_TonB-dependent_receptor-like,_beta-barrel;_TonB-dependent_receptor-like,_beta-barrel_domain_superfamily;_TonB-dependent_receptor,_plug_domain;_TonB-dependent_receptor-like;_TonB-dependent_receptor,_plug_domain_superfamily	PF00593;_PF07715;_PF13715	TonB_dependent_receptor;_TonB-dependent_Receptor_Plug_Domain;_CarboxypepD_reg-like_domain	PCJ48957.1_hypothetical_protein_COA72_04475_[Candidatus_Marinimicrobia_bacterium]	4.2e-241	54.3	2026760	Bacteria,Candidatus_Marinimicrobia,Candidatus_Marinimicrobia_bacteriumFCB_group,
BS13_bin1._04530	BS13_bin1.	BS13_bin1._88	BS13_bin1_c10259	8617	219		hypothetical_protein	COG0702	Uncharacterized_conserved_protein_YbjT__contains_NAD(P)-binding_and_DUF2867_domains	4.3e-39	-	-	PF13460	NAD(P)H-binding_	6.4e-12	-	-	-	-	-	-	-	-	-	-	-	-	-	-	-	IPR036291;_IPR016040	NAD(P)-binding_domain_superfamily;_NAD(P)-binding_domain	PF13460	NAD(P)H-binding	KUK54898.1_NAD-dependent_epimerase/dehydratase_[Marinimicrobia_bacterium_46_47]	6e-44	43.4	1635279	Bacteria,Candidatus_Marinimicrobia,Marinimicrobia_bacterium_46_47FCB_group,
BS13_bin1._04540	BS13_bin1.	BS13_bin1._88	BS13_bin1_c10259	8617	66		hypothetical_protein	-	-	-	-	-	-	-	-	-	-	-	-	-	-	-	-	-	-	-	-	-	-	-	-	-	-	-	-	-	-	-	-
BS13_bin1._04550	BS13_bin1.	BS13_bin1._89	BS13_bin1_c14927	6497	306		Caffeyl-CoA_reductase-Etf_complex_subunit_CarD	COG2086	Electron_transfer_flavoprotein__alpha_and_beta_subunits	8.7e-78	K03521	fixA,_etfB;_electron_transfer_flavoprotein_beta_subunit	PF01012	Electron_transfer_flavoprotein_domain	9.5e-42	-	-	-	-	-	-	-	-	-	-	-	-	-	-	-	IPR014730;_IPR012255;_IPR033948	Electron_transfer_flavoprotein,_alpha/beta-subunit,_N-terminal;_Electron_transfer_flavoprotein,_beta_subunit;_Electron_transfer_flavoprotein,_beta_subunit,_N-terminal	PF01012	Electron_transfer_flavoprotein_domain	OGJ91388.1_hypothetical_protein_A2350_13125_[Candidatus_Raymondbacteria_bacterium_RifOxyB12_full_50_8]	2.5e-109	65.6	1817884	Bacteria,Candidatus_Raymondbacteria,Candidatus_Raymondbacteria_bacterium_RifOxyA12_full_50_37
BS13_bin1._04560	BS13_bin1.	BS13_bin1._89	BS13_bin1_c14927	6497	342		Caffeyl-CoA_reductase-Etf_complex_subunit_CarE	COG2025	Electron_transfer_flavoprotein__alpha_subunit	5.1e-103	K03522	fixB,_etfA;_electron_transfer_flavoprotein_alpha_subunit	PF01012	Electron_transfer_flavoprotein_domain	8.3e-40	-	-	-	-	-	-	-	-	-	-	-	-	-	-	-	IPR018206;_IPR014731;_IPR029035;_IPR014729;_IPR014730;_IPR001308;_IPR033947	Electron_transfer_flavoprotein_subunit_alpha,_conserved_site;_Electron_transfer_flavoprotein,_alpha_subunit,_C-terminal;_DHS-like_NAD/FAD-binding_domain_superfamily;_Rossmann-like_alpha/beta/alpha_sandwich_fold;_Electron_transfer_flavoprotein,_alpha/beta-subunit,_N-terminal;_Electron_transfer_flavoprotein_alpha_subunit/FixB;_Electron_transfer_flavoprotein,_alpha_subunit,_N-terminal	PF00766;_PF01012	Electron_transfer_flavoprotein_FAD-binding_domain;_Electron_transfer_flavoprotein_domain	OGJ91378.1_electron_transfer_flavoprotein_subunit_alpha_[Candidatus_Raymondbacteria_bacterium_RifOxyB12_full_50_8]	3.4e-126	67.2	1817884	Bacteria,Candidatus_Raymondbacteria,Candidatus_Raymondbacteria_bacterium_RifOxyA12_full_50_37
BS13_bin1._04570	BS13_bin1.	BS13_bin1._89	BS13_bin1_c14927	6497	578		3-methylmercaptopropionyl-CoA_dehydrogenase	COG1960	Acyl-CoA_dehydrogenase_related_to_the_alkylation_response_protein_AidB	1.3e-138	K20035	dmdC;_3-(methylthio)propanoyl-CoA_dehydrogenase_[EC:1.3.8.-]	PF00441	Acyl-CoA_dehydrogenase,_C-terminal_domain	9.3e-36	TIGR03207	cyclohexanecarboxyl-CoA_dehydrogenase	1.1.1.-	3.1e-21	-	-	-	MER0548100	subfamily_T1A_unassigned_peptidases_T01A_T01.UPA	6.01e-35	-	-	-	-	-	IPR037069;_IPR013786;_IPR036797;_IPR009100;_IPR036250;_IPR020964;_IPR009075;_IPR006089;_IPR006091	Acyl-CoA_dehydrogenase/oxidase,_N-terminal_domain_superfamily;_Acyl-CoA_dehydrogenase/oxidase,_N-terminal;_Acyl-CoA_dehydrogenase,_C-terminal_domain_superfamily;_Acyl-CoA_dehydrogenase/oxidase,_N-terminal_and_middle_domain_superfamily;_Acyl-CoA_dehydrogenase-like,_C-terminal;_Acyl-CoA_dehydrogenase,_C-terminal;_Acyl-CoA_dehydrogenase/oxidase_C-terminal;_Acyl-CoA_dehydrogenase,_conserved_site;_Acy…	PF02771;_PF12186;_PF00441;_PF02770	Acyl-CoA_dehydrogenase,_N-terminal_domain;_Acyl-CoA_dehydrogenase_C_terminal;_Acyl-CoA_dehydrogenase,_C-terminal_domain;_Acyl-CoA_dehydrogenase,_middle_domain	OGJ91379.1_hypothetical_protein_A2350_13135_[Candidatus_Raymondbacteria_bacterium_RifOxyB12_full_50_8]	4.8e-234	67	1817884	Bacteria,Candidatus_Raymondbacteria,Candidatus_Raymondbacteria_bacterium_RifOxyA12_full_50_37
BS13_bin1._04580	BS13_bin1.	BS13_bin1._89	BS13_bin1_c14927	6497	296		hypothetical_protein	COG1714	Uncharacterized_membrane_protein_YckC__RDD_family	4.1e-16	-	-	PF06271	RDD_family	1.4e-22	-	-	-	-	-	-	-	-	-	-	-	-	-	-	-	IPR010432	RDD	PF06271	RDD_family	ODS30646.1_RDD_family_protein_[Candidatus_Scalindua_rubra]	8.9e-59	80	1872076	Bacteria,Planctomycetes,Planctomycetia,Candidatus_Brocadiales,Candidatus_Brocadiaceae,Candidatus_Scalindua,Candidatus_Scalindua_rubraPVC_group,
BS13_bin1._04590	BS13_bin1.	BS13_bin1._89	BS13_bin1_c14927	6497	169		hypothetical_protein	-	-	-	-	-	-	-	-	-	-	-	-	-	-	-	-	-	-	-	-	-	-	-	-	-	-	-	-	-	-	-	-
BS13_bin1._04600	BS13_bin1.	BS13_bin1._90	BS13_bin1_c3136	20652	228		hypothetical_protein	-	-	-	-	-	PF08843	Nucleotidyl_transferase_AbiEii_toxin,_Type_IV_TA_system	1.4e-14	-	-	-	-	-	-	-	-	-	-	-	-	-	-	-	IPR014942	Nucleotidyl_transferase_AbiEii_toxin,_Type_IV_TA_system	PF08843	Nucleotidyl_transferase_AbiEii_toxin,_Type_IV_TA_system	ETR73306.1_hypothetical_protein_OMM_01061_[Candidatus_Magnetoglobus_multicellularis_str._Araruama]	1.4e-51	48.4	890399	Bacteria,Proteobacteria,Deltaproteobacteria,Desulfobacterales,Desulfobacteraceae,Candidatus_Magnetoglobus,Candidatus_Magnetoglobus_multicellularisCandidatus_Magnetoglobus_multicellularis_str._Araruamadelta/epsilon_subdivisions,
BS13_bin1._04610	BS13_bin1.	BS13_bin1._90	BS13_bin1_c3136	20652	194		hypothetical_protein	COG5340	Transcriptional_regulator__predicted_component_of_viral_defense_system	3.6e-45	-	-	-	-	-	-	-	-	-	-	-	-	-	-	-	-	-	-	-	-	-	-	-	-	OFW53020.1_hypothetical_protein_A2163_10125_[Actinobacteria_bacterium_RBG_13_35_12]	2.3e-47	50.3	1797196	Bacteria,Actinobacteria,Actinobacteria_bacterium_RBG_13_35_12Terrabacteria_group,unclassified_Actinobacteria
BS13_bin1._04620	BS13_bin1.	BS13_bin1._90	BS13_bin1_c3136	20652	344		Small-conductance_mechanosensitive_channel	COG0668	Small-conductance_mechanosensitive_channel	8e-72	-	-	PF00924	Mechanosensitive_ion_channel	2.8e-47	-	-	-	-	-	-	-	-	-	-	1.A.23.4.1	1.1e-23	-	-	-	IPR023408;_IPR010920;_IPR011066;_IPR006685;_IPR011014	Mechanosensitive_ion_channel_MscS_domain_superfamily;_LSM_domain_superfamily;_Mechanosensitive_ion_channel_MscS,_C-terminal;_Mechanosensitive_ion_channel_MscS;_Mechanosensitive_ion_channel_MscS,_transmembrane-2	PF00924	Mechanosensitive_ion_channel	PCJ11923.1_mechanosensitive_ion_channel_protein_MscS_[Candidatus_Marinimicrobia_bacterium]	7.1e-100	55.9	2026760	Bacteria,Candidatus_Marinimicrobia,Candidatus_Marinimicrobia_bacteriumFCB_group,
BS13_bin1._04630	BS13_bin1.	BS13_bin1._90	BS13_bin1_c3136	20652	508		hypothetical_protein	-	-	-	-	-	PF07661	MORN_repeat_variant	3.7e-16	-	-	-	-	-	-	-	-	-	-	-	-	-	-	-	IPR011652	MORN_variant	PF07661	MORN_repeat_variant	PCJ11924.1_hypothetical_protein_COA98_06495_[Candidatus_Marinimicrobia_bacterium]	5e-09	32.1	2026760	Bacteria,Candidatus_Marinimicrobia,Candidatus_Marinimicrobia_bacteriumFCB_group,
BS13_bin1._04640	BS13_bin1.	BS13_bin1._90	BS13_bin1_c3136	20652	512		Competence_protein_ComM	COG0606	Predicted_ATPase_with_chaperone_activity	2.7e-180	K07391	comM;_magnesium_chelatase_family_protein	PF01078	Magnesium_chelatase,_subunit_ChlI	4.2e-95	TIGR00368	Mg_chelatase-like_protein	-	5.8e-193	-	-	-	MER0107878	family_S16_non-peptidase_homologues_S16_S16.UNW	0	-	-	-	-	-	IPR020568;_IPR000523;_IPR004482;_IPR001208;_IPR014721;_IPR025158;_IPR027417;_IPR003593	Ribosomal_protein_S5_domain_2-type_fold;_Magnesium_chelatase_ChlI_domain;_Mg_chelatase-related_protein;_MCM_domain;_Ribosomal_protein_S5_domain_2-type_fold,_subgroup;_Mg_chelatase-related_protein,_C-terminal_domain;_P-loop_containing_nucleoside_triphosphate_hydrolase;_AAA+_ATPase_domain	PF01078;_PF13541;_PF13335	Magnesium_chelatase,_subunit_ChlI;_Subunit_ChlI_of_Mg-chelatase;_Magnesium_chelatase,_subunit_ChlI_C-terminal	PCJ11926.1_magnesium_chelatase_[Candidatus_Marinimicrobia_bacterium]	7.5e-231	78.3	2026760	Bacteria,Candidatus_Marinimicrobia,Candidatus_Marinimicrobia_bacteriumFCB_group,
BS13_bin1._04650	BS13_bin1.	BS13_bin1._90	BS13_bin1_c3136	20652	144		hypothetical_protein	-	-	-	-	-	-	-	-	-	-	-	-	-	-	-	-	-	-	-	-	-	-	-	-	-	-	-	PCJ11928.1_hypothetical_protein_COA98_06515_[Candidatus_Marinimicrobia_bacterium]	2.1e-29	49.6	2026760	Bacteria,Candidatus_Marinimicrobia,Candidatus_Marinimicrobia_bacteriumFCB_group,
BS13_bin1._04660	BS13_bin1.	BS13_bin1._90	BS13_bin1_c3136	20652	368		4-hydroxy-3-methylbut-2-en-1-yl_diphosphate_synthase_(flavodoxin)	COG0821	4-hydroxy-3-methylbut-2-en-1-yl_diphosphate_synthase_IspG/GcpE	7.9e-118	K03526	gcpE,_ispG;_(E)-4-hydroxy-3-methylbut-2-enyl-diphosphate_synthase_[EC:1.17.7.1_1.17.7.3]	PF04551	GcpE_protein	1.2e-142	TIGR00612	4-hydroxy-3-methylbut-2-en-1-yl_diphosphate_synthase	1.17.7.1	4.6e-133	-	-	-	MER0132020	subfamily_M50B_unassigned_peptidases_M50B_M50.UPB	3.26e-112	-	-	-	-	-	IPR004588;_IPR016425;_IPR011005	4-hydroxy-3-methylbut-2-en-1-yl_diphosphate_synthase,_bacterial-type;_4-hydroxy-3-methylbut-2-en-1-yl_diphosphate_synthase,_bacterial;_Dihydropteroate_synthase-like	PF04551	GcpE_protein	PCJ11929.1_4-hydroxy-3-methylbut-2-en-1-yl_diphosphate_synthase_[Candidatus_Marinimicrobia_bacterium]	5.7e-156	75.9	2026760	Bacteria,Candidatus_Marinimicrobia,Candidatus_Marinimicrobia_bacteriumFCB_group,
BS13_bin1._04670	BS13_bin1.	BS13_bin1._90	BS13_bin1_c3136	20652	170		Shikimate_kinase_1	COG0703	Shikimate_kinase	1.2e-20	K00891	E2.7.1.71,_aroK,_aroL;_shikimate_kinase_[EC:2.7.1.71]	PF01202	Shikimate_kinase	1.6e-30	-	-	-	-	-	-	-	-	-	-	-	-	-	-	-	IPR027417;_IPR031322;_IPR000623	P-loop_containing_nucleoside_triphosphate_hydrolase;_Shikimate_kinase/gluconokinase;_Shikimate_kinase/Threonine_synthase-like_1	PF01202	Shikimate_kinase	WP_068860967.1_shikimate_kinase_[Thermodesulfovibrio_sp._N1]	1.2e-23	36.9	1871110	Bacteria,Nitrospirae,Nitrospira,Nitrospirales,Nitrospiraceae,Thermodesulfovibrio,Thermodesulfovibrio_sp._N1,
BS13_bin1._04680	BS13_bin1.	BS13_bin1._90	BS13_bin1_c3136	20652	417		UDP-N-acetylglucosamine_1-carboxyvinyltransferase	COG0766	UDP-N-acetylglucosamine_enolpyruvyl_transferase	2.9e-132	K00790	murA;_UDP-N-acetylglucosamine_1-carboxyvinyltransferase_[EC:2.5.1.7]	PF00275	EPSP_synthase_(3-phosphoshikimate_1-carboxyvinyltransferase)	4.1e-94	TIGR01072	UDP-N-acetylglucosamine_1-carboxyvinyltransferase	2.5.1.7	4.9e-164	-	-	-	-	-	-	-	-	-	-	-	IPR036968;_IPR005750;_IPR013792;_IPR001986	Enolpyruvate_transferase_domain_superfamily;_UDP-N-acetylglucosamine_1-carboxyvinyltransferase;_RNA_3'-terminal_phosphate_cyclase/enolpyruvate_transferase,_alpha/beta;_Enolpyruvate_transferase_domain	PF00275	EPSP_synthase_(3-phosphoshikimate_1-carboxyvinyltransferase)	OUW38518.1_UDP-N-acetylglucosamine_1-carboxyvinyltransferase_[Planctomycetes_bacterium_TMED84]	1.6e-146	63.5	1986838	Bacteria,Planctomycetes,Planctomycetes_bacterium_TMED84PVC_group,unclassified_Planctomycetes
BS13_bin1._04690	BS13_bin1.	BS13_bin1._90	BS13_bin1_c3136	20652	125		hypothetical_protein	COG5652	VanZ_like_family_protein_(function_unknown)	2e-12	-	-	PF04892	VanZ_like_family_	2.4e-11	-	-	-	-	-	-	-	-	-	-	-	-	-	-	-	IPR006976	VanZ-like	PF04892	VanZ_like_family	PCJ11396.1_hypothetical_protein_COA98_07670_[Candidatus_Marinimicrobia_bacterium]	2e-20	48.3	2026760	Bacteria,Candidatus_Marinimicrobia,Candidatus_Marinimicrobia_bacteriumFCB_group,
BS13_bin1._04700	BS13_bin1.	BS13_bin1._90	BS13_bin1_c3136	20652	511		Bifunctional_NAD(P)H-hydrate_repair_enzyme_Nnr	COG0062	NAD(P)H-hydrate_repair_enzyme_Nnr__NAD(P)H-hydrate_epimerase_domain	1.9e-93	K17759	AIBP,_nnrE;_NAD(P)H-hydrate_epimerase_[EC:5.1.99.6]	PF01256	Carbohydrate_kinase	2.6e-50	TIGR00196	YjeF_family_C-terminal_domain	-	5.2e-60	-	-	-	-	-	-	-	-	-	-	-	IPR000631;_IPR029056;_IPR017953;_IPR030677;_IPR004443;_IPR036652	ATP-dependent_(S)-NAD(P)H-hydrate_dehydratase;_Ribokinase-like;_Carbohydrate_kinase,_predicted,_conserved_site;_Bifunctional_NAD(P)H-hydrate_repair_enzyme_Nnr;_YjeF_N-terminal_domain;_YjeF_N-terminal_domain_superfamily	PF01256;_PF03853	Carbohydrate_kinase;_YjeF-related_protein_N-terminus	PCJ11397.1_hypothetical_protein_COA98_07675_[Candidatus_Marinimicrobia_bacterium]	6.3e-153	53	2026760	Bacteria,Candidatus_Marinimicrobia,Candidatus_Marinimicrobia_bacteriumFCB_group,
BS13_bin1._04710	BS13_bin1.	BS13_bin1._90	BS13_bin1_c3136	20652	123		Holo-[acyl-carrier-protein]_synthase	COG0736	Phosphopantetheinyl_transferase_(holo-ACP_synthase)	6.5e-16	K00997	acpS;_holo-[acyl-carrier_protein]_synthase_[EC:2.7.8.7]	PF01648	4'-phosphopantetheinyl_transferase_superfamily	1.2e-18	TIGR00556	phosphopantetheine--protein_transferase_domain	-	1.1e-21	-	-	-	-	-	-	-	-	-	-	-	IPR002582;_IPR004568;_IPR037143;_IPR008278	Holo-[acyl_carrier_protein]_synthase;_Phosphopantetheine-protein_transferase_domain;_4'-phosphopantetheinyl_transferase_domain_superfamily;_4'-phosphopantetheinyl_transferase_domain	PF01648	4'-phosphopantetheinyl_transferase_superfamily	PCJ11398.1_holo-[acyl-carrier-protein]_synthase_[Candidatus_Marinimicrobia_bacterium]	2.2e-27	53	2026760	Bacteria,Candidatus_Marinimicrobia,Candidatus_Marinimicrobia_bacteriumFCB_group,
BS13_bin1._04720	BS13_bin1.	BS13_bin1._90	BS13_bin1_c3136	20652	434		TPR_repeat-containing_protein_YrrB	-	-	-	-	-	PF07719	Tetratricopeptide_repeat	1.9e-35	TIGR02917	putative_PEP-CTERM_system_TPR-repeat_lipoprotein	-	1.9e-29	GT41	3.8e-29	__UDP-GlcNAc:_peptide_beta-N-acetylglucosaminyltransferase_(EC_2.4.1.255);_UDP-Glc:_peptide_N-beta-glucosyltransferase_(EC_2.4.1.-)	MER0056007	subfamily_S1B_unassigned_peptidases_S01B_S01.UPB	1.48e-33	-	-	-	-	-	IPR011990;_IPR019734;_IPR001440;_IPR013026	Tetratricopeptide-like_helical_domain_superfamily;_Tetratricopeptide_repeat;_Tetratricopeptide_repeat_1;_Tetratricopeptide_repeat-containing_domain	PF13432;_PF00515;_PF13414	Tetratricopeptide_repeat;_TPR_repeat	PCJ50849.1_hypothetical_protein_COA72_00850_[Candidatus_Marinimicrobia_bacterium]	7.5e-22	52.4	2026760	Bacteria,Candidatus_Marinimicrobia,Candidatus_Marinimicrobia_bacteriumFCB_group,
BS13_bin1._04730	BS13_bin1.	BS13_bin1._90	BS13_bin1_c3136	20652	108		Protein-export_membrane_protein_SecG	-	-	-	-	-	PF03840	Preprotein_translocase_SecG_subunit	1.2e-20	TIGR00810	preprotein_translocase,_SecG_subunit	-	4.5e-21	-	-	-	-	-	-	-	-	-	-	-	IPR004692	Preprotein_translocase_SecG_subunit	PF03840	Preprotein_translocase_SecG_subunit	PCJ50850.1_preprotein_translocase_subunit_SecG_[Candidatus_Marinimicrobia_bacterium]	3.2e-14	50.9	2026760	Bacteria,Candidatus_Marinimicrobia,Candidatus_Marinimicrobia_bacteriumFCB_group,
BS13_bin1._04740	BS13_bin1.	BS13_bin1._90	BS13_bin1_c3136	20652	251		Triosephosphate_isomerase	COG0149	Triosephosphate_isomerase	4.3e-59	K01803	TPI,_tpiA;_triosephosphate_isomerase_(TIM)_[EC:5.3.1.1]	PF00121	Triosephosphate_isomerase	3.3e-80	TIGR00419	triose-phosphate_isomerase	5.3.1.1	8.1e-45	-	-	-	-	-	-	-	-	-	-	-	IPR000652;_IPR020861;_IPR013785;_IPR022896;_IPR035990	Triosephosphate_isomerase;_Triosephosphate_isomerase,_active_site;_Aldolase-type_TIM_barrel;_Triosephosphate_isomerase,_bacterial/eukaryotic;_Triosephosphate_isomerase_superfamily	PF00121	Triosephosphate_isomerase	PCJ11069.1_triose-phosphate_isomerase_[Candidatus_Marinimicrobia_bacterium]	1.2e-67	51.4	2026760	Bacteria,Candidatus_Marinimicrobia,Candidatus_Marinimicrobia_bacteriumFCB_group,
BS13_bin1._04750	BS13_bin1.	BS13_bin1._90	BS13_bin1_c3136	20652	394		Bifunctional_PGK/TIM	COG0126	3-phosphoglycerate_kinase	1.1e-104	K00927	PGK,_pgk;_phosphoglycerate_kinase_[EC:2.7.2.3]	PF00162	Phosphoglycerate_kinase	1.3e-138	-	-	-	-	-	-	-	MER0847838	family_M20D_unassigned_peptidases_M20D_M20.UPD	1.41e-37	-	-	-	-	-	IPR001576;_IPR036043;_IPR015824;_IPR015911	Phosphoglycerate_kinase;_Phosphoglycerate_kinase_superfamily;_Phosphoglycerate_kinase,_N-terminal;_Phosphoglycerate_kinase,_conserved_site	PF00162	Phosphoglycerate_kinase	PCJ11070.1_phosphoglycerate_kinase_[Candidatus_Marinimicrobia_bacterium]	4.3e-125	57.6	2026760	Bacteria,Candidatus_Marinimicrobia,Candidatus_Marinimicrobia_bacteriumFCB_group,
BS13_bin1._04760	BS13_bin1.	BS13_bin1._90	BS13_bin1_c3136	20652	246		Adenine_phosphoribosyltransferase	COG1040	Predicted_amidophosphoribosyltransferases	1.5e-27	-	-	-	-	-	TIGR00201	comF_family_protein	-	2.4e-29	-	-	-	-	-	-	-	-	-	-	-	IPR000836;_IPR029057	Phosphoribosyltransferase_domain;_Phosphoribosyltransferase-like	PF00156	Phosphoribosyl_transferase_domain	PCJ11071.1_hypothetical_protein_COA98_08245_[Candidatus_Marinimicrobia_bacterium]	2.2e-47	43.5	2026760	Bacteria,Candidatus_Marinimicrobia,Candidatus_Marinimicrobia_bacteriumFCB_group,
BS13_bin1._04770	BS13_bin1.	BS13_bin1._90	BS13_bin1_c3136	20652	445		NAD(P)-specific_glutamate_dehydrogenase	COG0334	Glutamate_dehydrogenase/leucine_dehydrogenase	2.7e-197	K00262	E1.4.1.4,_gdhA;_glutamate_dehydrogenase_(NADP+)_[EC:1.4.1.4]	PF00208	Glutamate/Leucine/Phenylalanine/Valine_dehydrogenase	2.4e-90	-	-	-	-	-	-	-	-	-	-	-	-	-	-	-	IPR006095;_IPR006096;_IPR014362;_IPR036291;_IPR033922;_IPR006097;_IPR033524	Glutamate/phenylalanine/leucine/valine_dehydrogenase;_Glutamate/phenylalanine/leucine/valine_dehydrogenase,_C-terminal;_Glutamate_dehydrogenase;_NAD(P)-binding_domain_superfamily;_NAD(P)_binding_domain_of_glutamate_dehydrogenase;_Glutamate/phenylalanine/leucine/valine_dehydrogenase,_dimerisation_domain;_Leu/Phe/Val_dehydrogenases_active_site	PF00208;_PF02812	Glutamate/Leucine/Phenylalanine/Valine_dehydrogenase;_Glu/Leu/Phe/Val_dehydrogenase,_dimerisation_domain	OGB67687.1_glutamate_dehydrogenase_[Caldithrix_sp._RBG_13_44_9]	2.8e-218	79.1	1797576	Bacteria,Calditrichaeota,Calditrichae,Calditrichales,Calditrichaceae,Caldithrix,Caldithrix_sp._RBG_13_44_9,
BS13_bin1._04780	BS13_bin1.	BS13_bin1._91	BS13_bin1_c4692	15712	155		hypothetical_protein	-	-	-	-	-	PF16267	Domain_of_unknown_function_(DUF4920)	4.3e-12	-	-	-	-	-	-	-	-	-	-	-	-	-	-	-	IPR032577	Protein_of_unknown_function_DUF4920	PF16267	Domain_of_unknown_function_(DUF4920)	GBE29579.1_hypothetical_protein_BMS3Bbin04_00599_[bacterium_BMS3Bbin04]	1.6e-11	30.6	2005727	Bacteriabacterium_BMS3Bbin04,_(miscellaneous)
BS13_bin1._04790	BS13_bin1.	BS13_bin1._91	BS13_bin1_c4692	15712	302		putative_ABC_transporter_ATP-binding_protein_YxlF	COG1131	ABC-type_multidrug_transport_system__ATPase_component	4.2e-77	K01990	ABC-2.A;_ABC-2_type_transport_system_ATP-binding_protein	PF00005	ABC_transporter	9.1e-31	TIGR01188	daunorubicin_resistance_ABC_transporter,_ATP-binding_protein	-	2.7e-71	-	-	-	MER1027014	family_S15_non-peptidase_homologues_S15_S15.UNW	8.01e-62	3.A.1.131.1	1.16e-73	-	-	-	IPR027417;_IPR003593;_IPR003439;_IPR017871	P-loop_containing_nucleoside_triphosphate_hydrolase;_AAA+_ATPase_domain;_ABC_transporter-like;_ABC_transporter,_conserved_site	PF00005	ABC_transporter	PCJ11639.1_bacitracin_ABC_transporter_ATP-binding_protein_[Candidatus_Marinimicrobia_bacterium]	5.4e-96	61.6	2026760	Bacteria,Candidatus_Marinimicrobia,Candidatus_Marinimicrobia_bacteriumFCB_group,
BS13_bin1._04800	BS13_bin1.	BS13_bin1._91	BS13_bin1_c4692	15712	59		hypothetical_protein	-	-	-	-	-	-	-	-	-	-	-	-	-	-	-	-	-	-	-	-	-	-	-	-	-	-	-	-	-	-	-	-
BS13_bin1._04810	BS13_bin1.	BS13_bin1._91	BS13_bin1_c4692	15712	279		hypothetical_protein	COG1277	ABC-type_transport_system_involved_in_multi-copper_enzyme_maturation__permease_component	1.7e-56	-	-	PF12679	ABC-2_family_transporter_protein	1.5e-11	-	-	-	-	-	-	-	-	-	-	-	-	-	-	-	IPR032688	ABC-2_family_transporter_protein	PF12679	ABC-2_family_transporter_protein	PCJ11638.1_hypothetical_protein_COA98_07160_[Candidatus_Marinimicrobia_bacterium]	8.6e-104	68.5	2026760	Bacteria,Candidatus_Marinimicrobia,Candidatus_Marinimicrobia_bacteriumFCB_group,
BS13_bin1._04820	BS13_bin1.	BS13_bin1._91	BS13_bin1_c4692	15712	267		hypothetical_protein	-	-	-	-	-	-	-	-	-	-	-	-	-	-	-	-	-	-	-	-	-	-	-	-	-	-	-	PCJ11637.1_hypothetical_protein_COA98_07155_[Candidatus_Marinimicrobia_bacterium]	8.9e-34	38.2	2026760	Bacteria,Candidatus_Marinimicrobia,Candidatus_Marinimicrobia_bacteriumFCB_group,
BS13_bin1._04830	BS13_bin1.	BS13_bin1._91	BS13_bin1_c4692	15712	141		hypothetical_protein	-	-	-	-	-	-	-	-	-	-	-	-	-	-	-	-	-	-	-	-	-	-	-	-	-	-	-	PCJ49091.1_hypothetical_protein_COA72_03910_[Candidatus_Marinimicrobia_bacterium]	3.3e-27	53.7	2026760	Bacteria,Candidatus_Marinimicrobia,Candidatus_Marinimicrobia_bacteriumFCB_group,
BS13_bin1._04840	BS13_bin1.	BS13_bin1._91	BS13_bin1_c4692	15712	231		hypothetical_protein	-	-	-	-	-	-	-	-	-	-	-	-	-	-	-	-	-	-	-	-	-	-	-	-	-	-	-	PIS29355.1_hypothetical_protein_COT43_03990_[Candidatus_Marinimicrobia_bacterium_CG08_land_8_20_14_0_20_45_22]	1.8e-19	30	1975524	Bacteria,Candidatus_Marinimicrobia,Candidatus_Marinimicrobia_bacterium_CG08_land_8_20_14_0_20_45_22FCB_group,
BS13_bin1._04850	BS13_bin1.	BS13_bin1._91	BS13_bin1_c4692	15712	384		Beta-monoglucosyldiacylglycerol_synthase	COG1215	Glycosyltransferase__catalytic_subunit_of_cellulose_synthase_and_poly-beta-1_6-N-acetylglucosamine_synthase	2.2e-38	K14597	cruC;_chlorobactene_glucosyltransferase	PF13641	Glycosyltransferase_like_family_2	9.9e-25	TIGR03469	hopene-associated_glycosyltransferase_HpnB	-	5.4e-23	GT2_Glyco_tranf_2_3	9.9e-25	-	-	-	-	-	-	-	-	-	IPR029044	Nucleotide-diphospho-sugar_transferases	PF13641	Glycosyltransferase_like_family_2	PCJ11634.1_hypothetical_protein_COA98_07140_[Candidatus_Marinimicrobia_bacterium]	9.1e-88	46.3	2026760	Bacteria,Candidatus_Marinimicrobia,Candidatus_Marinimicrobia_bacteriumFCB_group,
BS13_bin1._04860	BS13_bin1.	BS13_bin1._91	BS13_bin1_c4692	15712	376		Beta-monoglucosyldiacylglycerol_synthase	COG1215	Glycosyltransferase__catalytic_subunit_of_cellulose_synthase_and_poly-beta-1_6-N-acetylglucosamine_synthase	3.5e-44	-	-	PF00535	Glycosyl_transferase_family_2	1.7e-23	TIGR03937	poly-beta-1,6_N-acetyl-D-glucosamine_synthase	2.4.1.-	2.1e-24	GT2_Glycos_transf_2	1.7e-23	-	-	-	-	-	-	-	-	-	IPR001173;_IPR029044	Glycosyltransferase_2-like;_Nucleotide-diphospho-sugar_transferases	PF00535	Glycosyl_transferase_family_2	PCJ11633.1_hypothetical_protein_COA98_07135_[Candidatus_Marinimicrobia_bacterium]	5.4e-101	52	2026760	Bacteria,Candidatus_Marinimicrobia,Candidatus_Marinimicrobia_bacteriumFCB_group,
BS13_bin1._04870	BS13_bin1.	BS13_bin1._91	BS13_bin1_c4692	15712	464		Magnesium_transporter_MgtE	COG2239	Mg/Co/Ni_transporter_MgtE_(contains_CBS_domain)	6.7e-98	K06213	mgtE;_magnesium_transporter	PF01769	Divalent_cation_transporter	9.4e-31	TIGR00400	magnesium_transporter	-	1.6e-116	-	-	-	-	-	-	1.A.26.1.3	1.31e-81	-	-	-	IPR006668;_IPR000644;_IPR006669;_IPR006667;_IPR036739;_IPR038076;_IPR038048	Magnesium_transporter,_MgtE_intracellular_domain;_CBS_domain;_Magnesium_transporter_MgtE;_SLC41_divalent_cation_transporters,_integral_membrane_domain;_SLC41_divalent_cation_transporters,_integral_membrane_domain_superfamily;_MgtE,_N-terminal_domain_superfamily;_Magnesium_transporter_MgtE,_transmembrane_domain	PF00571;_PF01769;_PF03448	CBS_domain;_Divalent_cation_transporter;_MgtE_intracellular_N_domain	PCJ11632.1_magnesium_transporter_[Candidatus_Marinimicrobia_bacterium]	1.7e-125	70.5	2026760	Bacteria,Candidatus_Marinimicrobia,Candidatus_Marinimicrobia_bacteriumFCB_group,
BS13_bin1._04880	BS13_bin1.	BS13_bin1._91	BS13_bin1_c4692	15712	259		hypothetical_protein	COG1266	Membrane_protease_YdiL__CAAX_protease_family	2e-14	-	-	PF02517	CAAX_protease_self-immunity	2.3e-20	-	-	-	-	-	-	-	MER0936278	family_M79_unassigned_peptidases_M79_M79.UPW	2.32e-54	-	-	-	-	-	IPR003675	CAAX_amino_terminal_protease	PF02517	CAAX_protease_self-immunity	PCJ11631.1_hypothetical_protein_COA98_07125,_partial_[Candidatus_Marinimicrobia_bacterium]	2.2e-61	54.7	2026760	Bacteria,Candidatus_Marinimicrobia,Candidatus_Marinimicrobia_bacteriumFCB_group,
BS13_bin1._04890	BS13_bin1.	BS13_bin1._91	BS13_bin1_c4692	15712	299		Bifunctional_homocysteine_S-methyltransferase/5,10-methylenetetrahydrofolate_reductase	COG0646	Methionine_synthase_I_(cobalamin-dependent)__methyltransferase_domain	7.7e-71	K00547	mmuM,_BHMT2;_homocysteine_S-methyltransferase_[EC:2.1.1.10]	PF02574	Homocysteine_S-methyltransferase	1.1e-59	TIGR02082	methionine_synthase	2.1.1.13	1.4e-52	-	-	-	-	-	-	-	-	-	-	-	IPR036589;_IPR017226;_IPR003726	Homocysteine-binding_domain_superfamily;_Betaine-homocysteine_S-methyltransferase,_BHMT;_Homocysteine-binding_domain	PF02574	Homocysteine_S-methyltransferase	PIP12121.1_methionine_synthase_[bacterium_(Candidatus_Stahlbacteria)_CG23_combo_of_CG06-09_8_20_14_all_40_9]	1.5e-101	63.6	2014296	Bacteriabacterium_(Candidatus_Stahlbacteria)_CG23_combo_of_CG06-09_8_20_14_all_40_9,_(miscellaneous)
BS13_bin1._04900	BS13_bin1.	BS13_bin1._91	BS13_bin1_c4692	15712	211		Methionine_synthase	COG5012	Methanogenic_corrinoid_protein_MtbC1	6.4e-56	-	-	PF02310	B12_binding_domain	1.9e-22	TIGR02370	methyltransferase_cognate_corrinoid_proteins,_Methanosarcina_family	-	1.3e-58	-	-	-	-	-	-	-	-	-	-	-	IPR003759;_IPR036594;_IPR036724;_IPR006158	Cobalamin_(vitamin_B12)-binding_module,_cap_domain;_Methionine_synthase_domain;_Cobalamin-binding_domain_superfamily;_Cobalamin_(vitamin_B12)-binding_domain	PF02607;_PF02310	B12_binding_domain	KPK68071.1_methyltransferase_[candidate_division_WOR_3_bacterium_SM23_60]	4.8e-75	69.4	1703780	Bacteria,candidate_division_WOR-3,candidate_division_WOR_3_bacterium_SM23_60
BS13_bin1._04910	BS13_bin1.	BS13_bin1._91	BS13_bin1_c4692	15712	90		hypothetical_protein	-	-	-	-	-	-	-	-	-	-	-	-	-	-	-	-	-	-	-	-	-	-	-	-	-	-	-	-	-	-	-	-
BS13_bin1._04920	BS13_bin1.	BS13_bin1._91	BS13_bin1_c4692	15712	484		Glycine_betaine_methyltransferase	COG5598	Trimethylamine:corrinoid_methyltransferase	1.4e-98	K14083	mttB;_trimethylamine---corrinoid_protein_Co-methyltransferase_[EC:2.1.1.250]	PF06253	Trimethylamine_methyltransferase_(MTTB)	1.9e-76	TIGR02369	trimethylamine:corrinoid_methyltransferase	2.1.1.250	5.3e-50	-	-	-	-	-	-	-	-	-	-	-	IPR038601;_IPR010426	MttB-like_superfamily;_Trimethylamine_methyltransferase	PF06253	Trimethylamine_methyltransferase_(MTTB)	KPK89613.1_hypothetical_protein_AMJ80_09555_[bacterium_SM23_31]	4.2e-207	74.8	1703762	Bacteriabacterium_SM23_31,_(miscellaneous)
BS13_bin1._04930	BS13_bin1.	BS13_bin1._91	BS13_bin1_c4692	15712	565		Caffeyl-CoA_reductase-Etf_complex_subunit_CarC	COG1960	Acyl-CoA_dehydrogenase_related_to_the_alkylation_response_protein_AidB	8.4e-220	-	-	PF00441	Acyl-CoA_dehydrogenase,_C-terminal_domain	1.5e-16	-	-	-	-	-	-	-	-	-	-	-	-	-	-	-	IPR009100;_IPR037069;_IPR009075;_IPR036250	Acyl-CoA_dehydrogenase/oxidase,_N-terminal_and_middle_domain_superfamily;_Acyl-CoA_dehydrogenase/oxidase,_N-terminal_domain_superfamily;_Acyl-CoA_dehydrogenase/oxidase_C-terminal;_Acyl-CoA_dehydrogenase-like,_C-terminal	PF00441	Acyl-CoA_dehydrogenase,_C-terminal_domain	OQY25309.1_acyl-CoA_dehydrogenase_[Anaerolineaceae_bacterium_4572_32.1]	4.8e-255	74.3	1971623	Bacteria,Chloroflexi,Anaerolineae,Anaerolineales,AnaerolineaceaeAnaerolineaceae_bacterium_4572_32.1Terrabacteria_group,unclassified_Anaerolineaceae
BS13_bin1._04940	BS13_bin1.	BS13_bin1._92	BS13_bin1_c65785	2515	464		Periplasmic_serine_endoprotease_DegP	COG0265	Periplasmic_serine_protease__S1-C_subfamily__contain_C-terminal_PDZ_domain	7.2e-100	K04771	degP,_htrA;_serine_protease_Do_[EC:3.4.21.107]	PF13365	Trypsin-like_peptidase_domain	1.6e-32	TIGR02037	peptidase_Do	3.4.21.-	3.9e-142	-	-	-	MER0114400	subfamily_S1C_unassigned_peptidases_S01C_S01.UPC	6.54e-124	-	-	-	-	-	IPR036034;_IPR001478;_IPR001940;_IPR011782;_IPR009003	PDZ_superfamily;_PDZ_domain;_Peptidase_S1C;_Peptidase_S1C,_Do;_Peptidase_S1,_PA_clan	PF13180;_PF13365	PDZ_domain;_Trypsin-like_peptidase_domain	PCJ11977.1_hypothetical_protein_COA98_06350_[Candidatus_Marinimicrobia_bacterium]	8.8e-146	57.9	2026760	Bacteria,Candidatus_Marinimicrobia,Candidatus_Marinimicrobia_bacteriumFCB_group,
BS13_bin1._04950	BS13_bin1.	BS13_bin1._92	BS13_bin1_c65785	2515	64		Antitoxin_VapB11	COG5450	Transcription_regulator_of_the_Arc/MetJ_class	5.4e-14	-	-	PF09957	Bacterial_antitoxin_of_type_II_TA_system,_VapB	4.4e-15	-	-	-	-	-	-	-	-	-	-	-	-	-	-	-	IPR019239	Bacterial_antitoxin_of_type_II_TA_system,_VapB	PF09957	Bacterial_antitoxin_of_type_II_TA_system,_VapB	OGJ87356.1_transcription_regulator_of_the_Arc/MetJ_class_[Candidatus_Raymondbacteria_bacterium_RifOxyA12_full_50_37]	2.7e-13	60.3	1817884	Bacteria,Candidatus_Raymondbacteria,Candidatus_Raymondbacteria_bacterium_RifOxyA12_full_50_37
BS13_bin1._04960	BS13_bin1.	BS13_bin1._93	BS13_bin1_c19474	5418	342		putative_protein	COG3177	Fic_family_protein	2e-27	-	-	PF02661	Fic/DOC_family	1.9e-17	-	-	-	-	-	-	-	-	-	-	-	-	-	-	-	IPR036597;_IPR003812	Fido-like_domain_superfamily;_Fido_domain	PF02661	Fic/DOC_family	PIS28644.1_hypothetical_protein_COT43_05955_[Candidatus_Marinimicrobia_bacterium_CG08_land_8_20_14_0_20_45_22]	2.8e-125	67.1	1975524	Bacteria,Candidatus_Marinimicrobia,Candidatus_Marinimicrobia_bacterium_CG08_land_8_20_14_0_20_45_22FCB_group,
BS13_bin1._04970	BS13_bin1.	BS13_bin1._93	BS13_bin1_c19474	5418	191		hypothetical_protein	-	-	-	-	-	-	-	-	-	-	-	-	-	-	-	-	-	-	9.B.298.1.6	2.73e-27	-	-	-	-	-	-	-	BAL56603.1_hypothetical_conserved_protein_[uncultured_prokaryote]	1.7e-42	54	198431	uncultured_prokaryoteunclassified_sequences,environmental_samples,prokaryotic_environmental_samples
BS13_bin1._04980	BS13_bin1.	BS13_bin1._93	BS13_bin1_c19474	5418	208		Hydroxyacylglutathione_hydrolase_GloC	COG0491	Glyoxylase_or_a_related_metal-dependent_hydrolase__beta-lactamase_superfamily_II	3.5e-54	K01069	gloB,_gloC,_HAGH;_hydroxyacylglutathione_hydrolase_[EC:3.1.2.6]	PF00753	Metallo-beta-lactamase_superfamily	3.2e-29	TIGR03413	hydroxyacylglutathione_hydrolase	3.1.2.6	2.2e-27	-	-	-	-	-	-	-	-	-	-	-	IPR001279;_IPR036866	Metallo-beta-lactamase;_Ribonuclease_Z/Hydroxyacylglutathione_hydrolase-like	PF00753	Metallo-beta-lactamase_superfamily	PZM93867.1_MBL_fold_metallo-hydrolase_[Proteobacteria_bacterium]	2.2e-56	51.2	-	-
BS13_bin1._04990	BS13_bin1.	BS13_bin1._93	BS13_bin1_c19474	5418	63		hypothetical_protein	-	-	-	-	-	-	-	-	-	-	-	-	-	-	-	-	-	-	-	-	-	-	-	-	-	-	-	-	-	-	-	-
BS13_bin1._05000	BS13_bin1.	BS13_bin1._93	BS13_bin1_c19474	5418	328		GTPase_Obg	COG1163	Ribosome-interacting_GTPase_1	3.2e-78	-	-	PF02824	TGS_domain	2.1e-19	-	-	-	-	-	-	-	-	-	-	-	-	-	-	-	IPR012675;_IPR027417;_IPR004095;_IPR012676;_IPR006073	Beta-grasp_domain_superfamily;_P-loop_containing_nucleoside_triphosphate_hydrolase;_TGS;_TGS-like;_GTP_binding_domain	PF02824;_PF01926	TGS_domain;_50S_ribosome-binding_GTPase	OQY20331.1_hypothetical_protein_B6I35_10635_[Anaerolineaceae_bacterium_4572_32.2]	5.1e-116	64.4	1971624	Bacteria,Chloroflexi,Anaerolineae,Anaerolineales,AnaerolineaceaeAnaerolineaceae_bacterium_4572_32.2Terrabacteria_group,unclassified_Anaerolineaceae
BS13_bin1._05010	BS13_bin1.	BS13_bin1._93	BS13_bin1_c19474	5418	186		hypothetical_protein	-	-	-	-	-	-	-	-	-	-	-	-	-	-	-	-	-	-	-	-	-	-	-	IPR000462	CDP-alcohol_phosphatidyltransferase	PF01066	CDP-alcohol_phosphatidyltransferase	OFW56728.1_hypothetical_protein_A2Y75_08085_[Actinobacteria_bacterium_RBG_13_55_18]	8.5e-15	36.7	1797197	Bacteria,Actinobacteria,Actinobacteria_bacterium_RBG_13_55_18Terrabacteria_group,unclassified_Actinobacteria
BS13_bin1._05020	BS13_bin1.	BS13_bin1._94	BS13_bin1_c14649	6592	105		hypothetical_protein	COG1917	Cupin_domain_protein_related_to_quercetin_dioxygenase	5.5e-32	-	-	-	-	-	-	-	-	-	-	-	-	-	-	-	-	-	-	-	-	IPR011051;_IPR013096;_IPR014710	RmlC-like_cupin_domain_superfamily;_Cupin_2,_conserved_barrel;_RmlC-like_jelly_roll_fold	PF07883	Cupin_domain	WP_103116596.1_cupin_domain-containing_protein_[Geothermobacter_sp._HR-1]	4.3e-32	68.6	654845	Bacteria,Proteobacteria,Deltaproteobacteria,Desulfuromonadales,Geobacteraceae,Geothermobacter,Geothermobacter_sp._HR-1delta/epsilon_subdivisions,
BS13_bin1._05030	BS13_bin1.	BS13_bin1._94	BS13_bin1_c14649	6592	450		Na(+)-translocating_NADH-quinone_reductase_subunit_A	COG1726	Na+-transporting_NADH:ubiquinone_oxidoreductase__subunit_NqrA	8.2e-101	K00346	nqrA;_Na+-transporting_NADH:ubiquinone_oxidoreductase_subunit_A_[EC:7.2.1.1]	PF05896	Na(+)-translocating_NADH-quinone_reductase_subunit_A_(NQRA)	1.4e-84	TIGR01936	NADH:ubiquinone_oxidoreductase,_Na(+)-translocating,_A_subunit	1.6.5.-	4.5e-124	-	-	-	-	-	-	3.D.5.1.1	5.7e-104	-	-	-	IPR008703;_IPR022615	Na(+)-translocating_NADH-quinone_reductase_subunit_A;_Na(+)-translocating_NADH-quinone_reductase_subunit_A,_C-terminal_domain	PF05896;_PF11973	Na(+)-translocating_NADH-quinone_reductase_subunit_A_(NQRA);_NQRA_C-terminal_domain	PCJ50390.1_NADH:ubiquinone_reductase_(Na(+)-transporting)_subunit_A_[Candidatus_Marinimicrobia_bacterium]	4e-151	57.1	2026760	Bacteria,Candidatus_Marinimicrobia,Candidatus_Marinimicrobia_bacteriumFCB_group,
BS13_bin1._05040	BS13_bin1.	BS13_bin1._94	BS13_bin1_c14649	6592	391		Na(+)-translocating_NADH-quinone_reductase_subunit_B	COG1805	Na+-transporting_NADH:ubiquinone_oxidoreductase__subunit_NqrB	3.8e-110	K00347	nqrB;_Na+-transporting_NADH:ubiquinone_oxidoreductase_subunit_B_[EC:7.2.1.1]	PF03116	NQR2,_RnfD,_RnfE_family	2.1e-106	TIGR01937	NADH:ubiquinone_oxidoreductase,_Na(+)-translocating,_B_subunit	1.6.5.-	2e-141	-	-	-	-	-	-	3.D.5.1.1	7.24e-124	-	-	-	IPR004338;_IPR010966	Ion-translocating_oxidoreductase_NqrB/RnfD;_Na(+)-translocating_NADH-quinone_reductase_subunit_B	PF03116	NQR2,_RnfD,_RnfE_family	PCJ50469.1_NADH:ubiquinone_reductase_(Na(+)-transporting)_subunit_B_[Candidatus_Marinimicrobia_bacterium]	3e-147	66.8	2026760	Bacteria,Candidatus_Marinimicrobia,Candidatus_Marinimicrobia_bacteriumFCB_group,
BS13_bin1._05050	BS13_bin1.	BS13_bin1._94	BS13_bin1_c14649	6592	233		Na(+)-translocating_NADH-quinone_reductase_subunit_C	COG2869	Na+-transporting_NADH:ubiquinone_oxidoreductase__subunit_NqrC	3.2e-40	K00348	nqrC;_Na+-transporting_NADH:ubiquinone_oxidoreductase_subunit_C_[EC:7.2.1.1]	PF04205	FMN-binding_domain	1.9e-14	TIGR01938	NADH:ubiquinone_oxidoreductase,_Na(+)-translocating,_C_subunit	1.6.5.-	1.3e-59	-	-	-	-	-	-	3.D.5.1.1	2.34e-31	-	-	-	IPR010204;_IPR007329	Na(+)-translocating_NADH-quinone_reductase_subunit_C;_FMN-binding	PF04205	FMN-binding_domain	PCJ50391.1_NADH:ubiquinone_reductase_(Na(+)-transporting)_subunit_C_[Candidatus_Marinimicrobia_bacterium]	6.1e-63	53.2	2026760	Bacteria,Candidatus_Marinimicrobia,Candidatus_Marinimicrobia_bacteriumFCB_group,
BS13_bin1._05060	BS13_bin1.	BS13_bin1._94	BS13_bin1_c14649	6592	208		Na(+)-translocating_NADH-quinone_reductase_subunit_D	COG1347	Na+-transporting_NADH:ubiquinone_oxidoreductase__subunit_NqrD	1.7e-61	K00349	nqrD;_Na+-transporting_NADH:ubiquinone_oxidoreductase_subunit_D_[EC:7.2.1.1]	PF02508	Rnf-Nqr_subunit,_membrane_protein	1.4e-58	TIGR01939	NADH:ubiquinone_oxidoreductase,_Na(+)-translocating,_D_subunit	1.6.5.-	6.3e-85	-	-	-	-	-	-	3.D.5.1.1	5.3e-80	-	-	-	IPR003667;_IPR011292	NqrDE/RnfAE;_Na(+)-translocating_NADH-quinone_reductase_subunit_D	PF02508	Rnf-Nqr_subunit,_membrane_protein	PCJ50392.1_NADH:ubiquinone_reductase_(Na(+)-transporting)_subunit_D_[Candidatus_Marinimicrobia_bacterium]	1.2e-81	77.8	2026760	Bacteria,Candidatus_Marinimicrobia,Candidatus_Marinimicrobia_bacteriumFCB_group,
BS13_bin1._05070	BS13_bin1.	BS13_bin1._94	BS13_bin1_c14649	6592	203		Na(+)-translocating_NADH-quinone_reductase_subunit_E	COG2209	Na+-transporting_NADH:ubiquinone_oxidoreductase__subunit_NqrE	1.5e-62	K00350	nqrE;_Na+-transporting_NADH:ubiquinone_oxidoreductase_subunit_E_[EC:7.2.1.1]	PF02508	Rnf-Nqr_subunit,_membrane_protein	7.9e-59	TIGR01940	NADH:ubiquinone_oxidoreductase,_Na(+)-translocating,_E_subunit	1.6.5.-	3.1e-93	-	-	-	-	-	-	3.D.5.1.1	8.52e-84	-	-	-	IPR010967;_IPR003667	Na(+)-translocating_NADH-quinone_reductase_subunit_E;_NqrDE/RnfAE	PF02508	Rnf-Nqr_subunit,_membrane_protein	PCJ50393.1_NADH:ubiquinone_reductase_(Na(+)-transporting)_subunit_E_[Candidatus_Marinimicrobia_bacterium]	2.3e-74	80.8	2026760	Bacteria,Candidatus_Marinimicrobia,Candidatus_Marinimicrobia_bacteriumFCB_group,
BS13_bin1._05080	BS13_bin1.	BS13_bin1._94	BS13_bin1_c14649	6592	406		Na(+)-translocating_NADH-quinone_reductase_subunit_F	COG2871	Na+-transporting_NADH:ubiquinone_oxidoreductase__subunit_NqrF	1.6e-156	K00351	nqrF;_Na+-transporting_NADH:ubiquinone_oxidoreductase_subunit_F_[EC:7.2.1.1]	PF00175	Oxidoreductase_NAD-binding_domain_	1.2e-16	TIGR01941	NADH:ubiquinone_oxidoreductase,_Na(+)-translocating,_F_subunit	1.6.5.-	7.8e-189	-	-	-	-	-	-	3.D.5.1.1	4.68e-157	-	-	-	IPR001041;_IPR017927;_IPR010205;_IPR017938;_IPR012675;_IPR008333;_IPR001433;_IPR039261;_IPR036010	2Fe-2S_ferredoxin-type_iron-sulfur_binding_domain;_FAD-binding_domain,_ferredoxin_reductase-type;_Na(+)-translocating_NADH-quinone_reductase_subunit_F;_Riboflavin_synthase-like_beta-barrel;_Beta-grasp_domain_superfamily;_Flavoprotein_pyridine_nucleotide_cytochrome_reductase-like,_FAD-binding_domain;_Oxidoreductase_FAD/NAD(P)-binding;_Ferredoxin-NADP_reductase_(FNR),_nucleotide-binding_domain;_2Fe…	PF00111;_PF00970;_PF00175	2Fe-2S_iron-sulfur_cluster_binding_domain;_Oxidoreductase_FAD-binding_domain;_Oxidoreductase_NAD-binding_domain	RCL90709.1_NADH:ubiquinone_reductase_(Na(+)-transporting)_subunit_F_[bacterium]	2.5e-173	70.8	-	-
BS13_bin1._05090	BS13_bin1.	BS13_bin1._95	BS13_bin1_c13448	7039	66		hypothetical_protein	COG5428	Uncharacterized_protein_YuzE	2.7e-16	-	-	PF10049	Protein_of_unknown_function_(DUF2283)	1.7e-16	-	-	-	-	-	-	-	-	-	-	-	-	-	-	-	IPR019270	Protein_of_unknown_function_DUF2283	PF10049	Protein_of_unknown_function_(DUF2283)	OIO29925.1_hypothetical_protein_AUJ60_03970_[Nitrospirae_bacterium_CG1_02_44_142]	5.5e-17	71.2	1805276	Bacteria,Nitrospirae,Nitrospirae_bacterium_CG1_02_44_142unclassified_Nitrospirae,
BS13_bin1._05100	BS13_bin1.	BS13_bin1._95	BS13_bin1_c13448	7039	165		hypothetical_protein	-	-	-	-	-	-	-	-	-	-	-	-	-	-	-	-	-	-	-	-	-	-	-	-	-	-	-	-	-	-	-	-
BS13_bin1._05110	BS13_bin1.	BS13_bin1._95	BS13_bin1_c13448	7039	931		4-hydroxybenzoyl-CoA_reductase_subunit_alpha	COG1529	CO_or_xanthine_dehydrogenase__Mo-binding_subunit	2.3e-243	K00087	ygeS,_xdhA;_xanthine_dehydrogenase_molybdenum-binding_subunit_[EC:1.17.1.4]	PF02738	Molybdopterin-binding_domain_of_aldehyde_dehydrogenase	5.8e-163	TIGR03194	4-hydroxybenzoyl-CoA_reductase,_alpha_subunit	1.3.7.9	8.6e-291	-	-	-	MER0815972	family_M1_unassigned_peptidases_M01_M01.UPW	1.87e-44	-	-	-	-	-	IPR036884;_IPR002888;_IPR012675;_IPR036856;_IPR006058;_IPR037165;_IPR008274;_IPR001041;_IPR000674;_IPR036010	[2Fe-2S]-binding_domain_superfamily;_[2Fe-2S]-binding;_Beta-grasp_domain_superfamily;_Aldehyde_oxidase/xanthine_dehydrogenase,_a/b_hammerhead_superfamily;_2Fe-2S_ferredoxin,_iron-sulphur_binding_site;_Aldehyde_oxidase/xanthine_dehydrogenase,_molybdopterin_binding_domain_superfamily;_Aldehyde_oxidase/xanthine_dehydrogenase,_molybdopterin_binding;_2Fe-2S_ferredoxin-type_iron-sulfur_binding_domain;_…	PF01799;_PF02738;_PF00111;_PF01315	[2Fe-2S]_binding_domain;_Molybdopterin-binding_domain_of_aldehyde_dehydrogenase;_2Fe-2S_iron-sulfur_cluster_binding_domain;_Aldehyde_oxidase_and_xanthine_dehydrogenase,_a/b_hammerhead_domain	GBD86124.1_4-hydroxybenzoyl-CoA_reductase_subunit_alpha_[bacterium_BMS3Abin03]	0	65.9	2005711	Bacteriabacterium_BMS3Abin03,_(miscellaneous)
BS13_bin1._05120	BS13_bin1.	BS13_bin1._95	BS13_bin1_c13448	7039	65		hypothetical_protein	-	-	-	-	-	-	-	-	-	-	-	-	-	-	-	-	-	-	-	-	-	-	-	-	-	-	-	-	-	-	-	-
BS13_bin1._05130	BS13_bin1.	BS13_bin1._95	BS13_bin1_c13448	7039	289		Carbon_monoxide_dehydrogenase_medium_chain	COG1319	CO_or_xanthine_dehydrogenase__FAD-binding_subunit	3.2e-50	K13481	xdhA;_xanthine_dehydrogenase_small_subunit_[EC:1.17.1.4]	PF00941	FAD_binding_domain_in_molybdopterin_dehydrogenase	3e-46	TIGR02963	xanthine_dehydrogenase,_small_subunit	1.17.1.4	1.4e-51	-	-	-	-	-	-	-	-	-	-	-	IPR016166;_IPR005107;_IPR036683;_IPR002346;_IPR036318;_IPR016169	FAD-binding_domain,_PCMH-type;_CO_dehydrogenase_flavoprotein,_C-terminal;_CO_dehydrogenase_flavoprotein,_C-terminal_domain_superfamily;_Molybdopterin_dehydrogenase,_FAD-binding;_FAD-binding,_type_PCMH-like_superfamily;_FAD-binding,_type_PCMH,_subdomain_2	PF03450;_PF00941	CO_dehydrogenase_flavoprotein_C-terminal_domain;_FAD_binding_domain_in_molybdopterin_dehydrogenase	WP_028035336.1_xanthine_dehydrogenase_family_protein_subunit_M_[Chelativorans_sp._J32]	1.8e-51	43.7	935840	Bacteria,Proteobacteria,Alphaproteobacteria,Rhizobiales,Phyllobacteriaceae,Chelativorans,Chelativorans_sp._J32,
BS13_bin1._05140	BS13_bin1.	BS13_bin1._95	BS13_bin1_c13448	7039	249		3-oxoacyl-[acyl-carrier-protein]_reductase_FabG	COG1028	NAD(P)-dependent_dehydrogenase__short-chain_alcohol_dehydrogenase_family	1.7e-79	K00023	phbB;_acetoacetyl-CoA_reductase_[EC:1.1.1.36]	PF13561	Enoyl-(Acyl_carrier_protein)_reductase	2.1e-63	TIGR01830	3-oxoacyl-[acyl-carrier-protein]_reductase	1.1.1.100	2.9e-82	-	-	-	MER0516726	family_S9_unassigned_peptidases_S09X_S09.UPW	1.31e-30	-	-	-	-	-	IPR002347;_IPR036291	Short-chain_dehydrogenase/reductase_SDR;_NAD(P)-binding_domain_superfamily	PF13561	Enoyl-(Acyl_carrier_protein)_reductase	KPK56828.1_3-ketoacyl-ACP_reductase_[Gemmatimonas_sp._SG8_38_2]	1e-111	80.7	1703358	Bacteria,Gemmatimonadetes,Gemmatimonadetes,Gemmatimonadales,Gemmatimonadaceae,Gemmatimonas,Gemmatimonas_sp._SG8_38_2FCB_group,
BS13_bin1._05150	BS13_bin1.	BS13_bin1._96	BS13_bin1_c13163	7144	1268		hypothetical_protein	COG4733	Phage-related_protein__tail_component	3.3e-22	-	-	-	-	-	-	-	-	-	-	-	-	MER0346375	family_M30_unassigned_peptidases_M30_M30.UPW	8.52e-21	-	-	-	-	-	IPR025965;_IPR013783;_IPR026444;_IPR029002;_IPR011050	FlgD_Ig-like_domain;_Immunoglobulin-like_fold;_Secretion_system_C-terminal_sorting_domain;_Phospholipase_C/D;_Pectin_lyase_fold/virulence_factor	PF13860;_PF00882	FlgD_Ig-like_domain;_Zinc_dependent_phospholipase_C	OGU51918.1_hypothetical_protein_A2080_01875_[Ignavibacteria_bacterium_GWC2_36_12]	2.3e-156	43	1798427	Bacteria,Ignavibacteriae,IgnavibacteriaIgnavibacteria_bacterium_GWC2_36_12FCB_group,Bacteroidetes/Chlorobi_group,unclassified_Ignavibacteria,
BS13_bin1._05160	BS13_bin1.	BS13_bin1._96	BS13_bin1_c13163	7144	242		hypothetical_protein	-	-	-	-	-	-	-	-	-	-	-	-	-	-	-	-	-	-	-	-	-	-	-	-	-	-	-	-	-	-	-	-
BS13_bin1._05170	BS13_bin1.	BS13_bin1._96	BS13_bin1_c13163	7144	290		hypothetical_protein	-	-	-	-	-	PF16119	Domain_of_unknown_function_(DUF4835)	1.3e-19	-	-	-	-	-	-	-	-	-	-	-	-	-	-	-	IPR032274	Protein_of_unknown_function_DUF4835	PF16119	Domain_of_unknown_function_(DUF4835)	PCJ11674.1_hypothetical_protein_COA98_07040_[Candidatus_Marinimicrobia_bacterium]	9.3e-77	54.2	2026760	Bacteria,Candidatus_Marinimicrobia,Candidatus_Marinimicrobia_bacteriumFCB_group,
BS13_bin1._05180	BS13_bin1.	BS13_bin1._96	BS13_bin1_c13163	7144	37		hypothetical_protein	-	-	-	-	-	-	-	-	-	-	-	-	-	-	-	-	-	-	-	-	-	-	-	-	-	-	-	-	-	-	-	-
BS13_bin1._05190	BS13_bin1.	BS13_bin1._97	BS13_bin1_c2568	23560	164		Polyphenol_oxidase	COG1496	Copper_oxidase_(laccase)_domain	4.9e-27	K05810	yfiH;_polyphenol_oxidase_[EC:1.10.3.-]	PF02578	Multi-copper_polyphenol_oxidoreductase_laccase	2.4e-43	TIGR00726	YfiH_family_protein	-	6.9e-36	-	-	-	-	-	-	-	-	-	-	-	IPR003730;_IPR011324;_IPR038371	Multi-copper_polyphenol_oxidoreductase;_Cytotoxic_necrotizing_factor-like,_catalytic;_Multi-copper_polyphenol_oxidoreductase_superfamily	PF02578	Multi-copper_polyphenol_oxidoreductase_laccase	OGF00817.1_hypothetical_protein_A2502_01295_[Candidatus_Edwardsbacteria_bacterium_RifOxyC12_full_54_24]	4.1e-29	42.7	1817850	Bacteria,Candidatus_Edwardsbacteria,Candidatus_Edwardsbacteria_bacterium_GWE2_54_12
BS13_bin1._05200	BS13_bin1.	BS13_bin1._97	BS13_bin1_c2568	23560	654		hypothetical_protein	COG0683	ABC-type_branched-chain_amino_acid_transport_system__periplasmic_component	5.9e-15	-	-	PF13458	Periplasmic_binding_protein	7.4e-15	-	-	-	-	-	-	-	-	-	-	-	-	-	-	-	IPR028082;_IPR011990;_IPR028081	Periplasmic_binding_protein-like_I;_Tetratricopeptide-like_helical_domain_superfamily;_Leucine-binding_protein_domain	PF13458	Periplasmic_binding_protein	PCJ12846.1_hypothetical_protein_COA98_04375_[Candidatus_Marinimicrobia_bacterium]	1.1e-133	42.9	2026760	Bacteria,Candidatus_Marinimicrobia,Candidatus_Marinimicrobia_bacteriumFCB_group,
BS13_bin1._05210	BS13_bin1.	BS13_bin1._97	BS13_bin1_c2568	23560	612		Glutamine--fructose-6-phosphate_aminotransferase_[isomerizing]	COG0449	Glucosamine_6-phosphate_synthetase__contains_amidotransferase_and_phosphosugar_isomerase_domains	8.6e-210	K00820	glmS,_GFPT;_glucosamine---fructose-6-phosphate_aminotransferase_(isomerizing)_[EC:2.6.1.16]	PF01380	SIS_domain	5.4e-67	TIGR01135	glutamine-fructose-6-phosphate_transaminase_(isomerizing)	2.6.1.16	8.9e-249	-	-	-	MER0454870	family_C44_non-peptidase_homologues_C44_C44.UNW	0	-	-	-	-	-	IPR005855;_IPR001347;_IPR029055;_IPR035466;_IPR035490;_IPR017932	Glucosamine-fructose-6-phosphate_aminotransferase,_isomerising;_Sugar_isomerase_(SIS);_Nucleophile_aminohydrolases,_N-terminal;_GlmS/AgaS,_SIS_domain_1;_GlmS/FrlB,_SIS_domain_2;_Glutamine_amidotransferase_type_2_domain	PF13522;_PF01380	Glutamine_amidotransferase_domain;_SIS_domain	AGO87903.1_aminotransferase_[isomerizing]_[uncultured_bacterium_FPPS_57A9]	9.2e-252	71.1	1343847	Bacteriauncultured_bacterium_FPPS_57A9environmental_samples,
BS13_bin1._05220	BS13_bin1.	BS13_bin1._97	BS13_bin1_c2568	23560	516		GMP_synthase_[glutamine-hydrolyzing]	COG0518	GMP_synthase_-_Glutamine_amidotransferase_domain	7.1e-165	K01951	guaA,_GMPS;_GMP_synthase_(glutamine-hydrolysing)_[EC:6.3.5.2]	PF00958	GMP_synthase_C_terminal_domain	1.1e-43	TIGR00884	GMP_synthase_(glutamine-hydrolyzing),_C-terminal_domain	6.3.5.2	9.9e-133	-	-	-	MER0437106	GMP_synthase_C26_C26.957	0	-	-	-	-	-	IPR017926;_IPR029062;_IPR001674;_IPR022310;_IPR004739;_IPR022955;_IPR025777;_IPR014729	Glutamine_amidotransferase;_Class_I_glutamine_amidotransferase-like;_GMP_synthase,_C-terminal;_NAD/GMP_synthase;_GMP_synthase,_glutamine_amidotransferase;_GMP_synthase;_GMP_synthetase_ATP_pyrophosphatase_domain;_Rossmann-like_alpha/beta/alpha_sandwich_fold	PF00117;_PF00958;_PF02540	Glutamine_amidotransferase_class-I;_GMP_synthase_C_terminal_domain;_NAD_synthase	PCJ12848.1_glutamine-hydrolyzing_GMP_synthase_[Candidatus_Marinimicrobia_bacterium]	5.8e-207	67.2	2026760	Bacteria,Candidatus_Marinimicrobia,Candidatus_Marinimicrobia_bacteriumFCB_group,
BS13_bin1._05230	BS13_bin1.	BS13_bin1._97	BS13_bin1_c2568	23560	258		5'-nucleotidase_SurE	COG0496	Broad_specificity_polyphosphatase_and_5'/3'-nucleotidase_SurE	2.8e-69	K03787	surE;_5'-nucleotidase_[EC:3.1.3.5]	PF01975	Survival_protein_SurE	2.3e-62	TIGR00087	5'/3'-nucleotidase_SurE	3.1.3.5	8.8e-75	-	-	-	-	-	-	-	-	-	-	-	IPR002828;_IPR036523;_IPR030048	Survival_protein_SurE-like_phosphatase/nucleotidase;_SurE-like_phosphatase/nucleotidase_superfamily;_Survival_protein_SurE	PF01975	Survival_protein_SurE	PCJ12849.1_5'/3'-nucleotidase_SurE_[Candidatus_Marinimicrobia_bacterium]	8.2e-85	61.3	2026760	Bacteria,Candidatus_Marinimicrobia,Candidatus_Marinimicrobia_bacteriumFCB_group,
BS13_bin1._05240	BS13_bin1.	BS13_bin1._97	BS13_bin1_c2568	23560	297		Acetyl-coenzyme_A_carboxylase_carboxyl_transferase_subunit_beta	COG0777	Acetyl-CoA_carboxylase_beta_subunit	5.8e-87	K01963	accD;_acetyl-CoA_carboxylase_carboxyl_transferase_subunit_beta_[EC:6.4.1.2_2.1.3.15]	PF01039	Carboxyl_transferase_domain	2.8e-15	TIGR00515	acetyl-CoA_carboxylase,_carboxyl_transferase,_beta_subunit	6.4.1.2	5.2e-120	-	-	-	-	-	-	-	-	-	-	-	IPR029045;_IPR000438;_IPR034733;_IPR011762	ClpP/crotonase-like_domain_superfamily;_Acetyl-CoA_carboxylase_carboxyl_transferase,_beta_subunit;_Acetyl-CoA_carboxylase;_Acetyl-coenzyme_A_carboxyltransferase,_N-terminal	PF01039	Carboxyl_transferase_domain	PCJ12850.1_acetyl-CoA_carboxylase_carboxyl_transferase_subunit_beta_[Candidatus_Marinimicrobia_bacterium]	6.3e-105	68.1	2026760	Bacteria,Candidatus_Marinimicrobia,Candidatus_Marinimicrobia_bacteriumFCB_group,
BS13_bin1._05250	BS13_bin1.	BS13_bin1._97	BS13_bin1_c2568	23560	221		tRNA_threonylcarbamoyladenosine_biosynthesis_protein_TsaB	COG1214	tRNA_A37_threonylcarbamoyladenosine_modification_protein_TsaB	2.2e-22	K14742	tsaB;_tRNA_threonylcarbamoyladenosine_biosynthesis_protein_TsaB	PF00814	Glycoprotease_family	5.1e-19	TIGR03725	tRNA_threonylcarbamoyl_adenosine_modification_protein_YeaZ	-	5.3e-38	-	-	-	-	-	-	-	-	-	-	-	IPR000905;_IPR022496	Gcp-like_domain;_tRNA_threonylcarbamoyl_adenosine_modification_protein_TsaB	PF00814	Glycoprotease_family	PCJ12851.1_tRNA_(adenosine(37)-N6)-threonylcarbamoyltransferase_complex_dimerization_subunit_type_1_TsaB_[Candidatus_Marinimicrobia_bacterium]	4.6e-44	45.8	2026760	Bacteria,Candidatus_Marinimicrobia,Candidatus_Marinimicrobia_bacteriumFCB_group,
BS13_bin1._05260	BS13_bin1.	BS13_bin1._97	BS13_bin1_c2568	23560	144		tRNA_threonylcarbamoyladenosine_biosynthesis_protein_TsaE	COG0802	tRNA_A37_threonylcarbamoyladenosine_biosynthesis_protein_TsaE	3.5e-29	K06925	tsaE;_tRNA_threonylcarbamoyladenosine_biosynthesis_protein_TsaE	PF02367	Threonylcarbamoyl_adenosine_biosynthesis_protein_TsaE	1.9e-34	TIGR00150	tRNA_threonylcarbamoyl_adenosine_modification_protein_YjeE	-	2.7e-31	-	-	-	-	-	-	-	-	-	-	-	IPR003442;_IPR027417	tRNA_threonylcarbamoyl_adenosine_modification_protein_TsaE;_P-loop_containing_nucleoside_triphosphate_hydrolase	PF02367	Threonylcarbamoyl_adenosine_biosynthesis_protein_TsaE	PCJ12852.1_tRNA_(adenosine(37)-N6)-threonylcarbamoyltransferase_complex_ATPase_subunit_type_1_TsaE_[Candidatus_Marinimicrobia_bacterium]	9.4e-38	62.8	2026760	Bacteria,Candidatus_Marinimicrobia,Candidatus_Marinimicrobia_bacteriumFCB_group,
BS13_bin1._05270	BS13_bin1.	BS13_bin1._97	BS13_bin1_c2568	23560	518		Alkaline_phosphatase_synthesis_transcriptional_regulatory_protein_PhoP	COG0745	DNA-binding_response_regulator__OmpR_family__contains_REC_and_winged-helix_(wHTH)_domain	3.4e-135	-	-	PF00072	Response_regulator_receiver_domain	4.7e-22	-	-	-	-	-	-	-	-	-	-	-	-	-	-	-	IPR013973;_IPR017849;_IPR017850;_IPR001789;_IPR011006	PglZ_domain;_Alkaline_phosphatase-like,_alpha/beta/alpha;_Alkaline-phosphatase-like,_core_domain_superfamily;_Signal_transduction_response_regulator,_receiver_domain;_CheY-like_superfamily	PF08665;_PF00072	PglZ_domain;_Response_regulator_receiver_domain	PCJ12853.1_response_regulator_[Candidatus_Marinimicrobia_bacterium]	1.3e-190	61	2026760	Bacteria,Candidatus_Marinimicrobia,Candidatus_Marinimicrobia_bacteriumFCB_group,
BS13_bin1._05280	BS13_bin1.	BS13_bin1._97	BS13_bin1_c2568	23560	874		Adenylate_cyclase_1	COG2114	Adenylate_cyclase__class_3	4.5e-103	K01768	E4.6.1.1;_adenylate_cyclase_[EC:4.6.1.1]	PF05226	CHASE2_domain	8.8e-39	-	-	-	-	-	-	-	-	-	-	8.A.85.1.4	4.94e-28	-	-	-	IPR029787;_IPR001054;_IPR007890	Nucleotide_cyclase;_Adenylyl_cyclase_class-3/4/guanylyl_cyclase;_CHASE2	PF00211;_PF05226	Adenylate_and_Guanylate_cyclase_catalytic_domain;_CHASE2_domain	OUW49930.1_hypothetical_protein_CBD50_04510_[bacterium_TMED190]	2.7e-244	49.4	1986655	Bacteriabacterium_TMED190,_(miscellaneous)
BS13_bin1._05290	BS13_bin1.	BS13_bin1._97	BS13_bin1_c2568	23560	906		hypothetical_protein	-	-	-	-	-	-	-	-	-	-	-	-	-	-	-	-	-	-	-	-	-	-	-	-	-	-	-	OUW49929.1_hypothetical_protein_CBD50_04505_[bacterium_TMED190]	8.2e-180	39.1	1986655	Bacteriabacterium_TMED190,_(miscellaneous)
BS13_bin1._05300	BS13_bin1.	BS13_bin1._97	BS13_bin1_c2568	23560	234		hypothetical_protein	-	-	-	-	-	-	-	-	-	-	-	-	-	-	-	-	-	-	-	-	-	-	-	IPR006860	FecR_protein	PF04773	FecR_protein	AGO87864.1_hypothetical_protein_[uncultured_bacterium_FGYC_13M19]	9.9e-45	48.4	1343844	Bacteriauncultured_bacterium_FGYC_13M19environmental_samples,
BS13_bin1._05310	BS13_bin1.	BS13_bin1._97	BS13_bin1_c2568	23560	400		hypothetical_protein	-	-	-	-	-	-	-	-	-	-	-	-	-	-	-	-	-	-	-	-	-	-	-	-	-	-	-	OUW49927.1_hypothetical_protein_CBD50_04495_[bacterium_TMED190]	4.4e-101	48	1986655	Bacteriabacterium_TMED190,_(miscellaneous)
BS13_bin1._05320	BS13_bin1.	BS13_bin1._97	BS13_bin1_c2568	23560	110		hypothetical_protein	-	-	-	-	-	-	-	-	-	-	-	-	-	-	-	-	-	-	-	-	-	-	-	-	-	-	-	KUK51860.1_hypothetical_protein_XD77_1466_[Marinimicrobia_bacterium_46_47]	4.5e-32	81.1	1635279	Bacteria,Candidatus_Marinimicrobia,Marinimicrobia_bacterium_46_47FCB_group,
BS13_bin1._05330	BS13_bin1.	BS13_bin1._98	BS13_bin1_c12682	7355	449		Phosphoglucosamine_mutase	COG1109	Phosphomannomutase	1.1e-94	K01840	manB;_phosphomannomutase_[EC:5.4.2.8]	PF02878	Phosphoglucomutase/phosphomannomutase,_alpha/beta/alpha_domain_I	2e-28	TIGR03990	phosphoglucosamine_mutase	5.4.2.10	7.3e-137	-	-	-	MER0517500	family_M41_unassigned_peptidases_M41_M41.UPW	5.1e-32	-	-	-	-	-	IPR005843;_IPR016055;_IPR005844;_IPR005841;_IPR005846;_IPR005845;_IPR016066;_IPR036900;_IPR024086	Alpha-D-phosphohexomutase,_C-terminal;_Alpha-D-phosphohexomutase,_alpha/beta/alpha_I/II/III;_Alpha-D-phosphohexomutase,_alpha/beta/alpha_domain_I;_Alpha-D-phosphohexomutase_superfamily;_Alpha-D-phosphohexomutase,_alpha/beta/alpha_domain_III;_Alpha-D-phosphohexomutase,_alpha/beta/alpha_domain_II;_Alpha-D-phosphohexomutase,_conserved_site;_Alpha-D-phosphohexomutase,_C-terminal_domain_superfamily;_P…	PF00408;_PF02878;_PF02880;_PF02879	Phosphoglucomutase/phosphomannomutase,_C-terminal_domain;_Phosphoglucomutase/phosphomannomutase,_alpha/beta/alpha_domain_I;_Phosphoglucomutase/phosphomannomutase,_alpha/beta/alpha_domain_III;_Phosphoglucomutase/phosphomannomutase,_alpha/beta/alpha_domain_II	PCJ12395.1_phosphoglucosamine_mutase_[Candidatus_Marinimicrobia_bacterium]	4e-151	59.1	2026760	Bacteria,Candidatus_Marinimicrobia,Candidatus_Marinimicrobia_bacteriumFCB_group,
BS13_bin1._05340	BS13_bin1.	BS13_bin1._98	BS13_bin1_c12682	7355	278		RNA_polymerase_sigma_factor_SigA	COG0568	DNA-directed_RNA_polymerase__sigma_subunit_(sigma70/sigma32)	1.1e-95	K03086	rpoD;_RNA_polymerase_primary_sigma_factor	PF04539	Sigma-70_region_3	3.7e-19	TIGR02997	RNA_polymerase_sigma_factor,_cyanobacterial_RpoD-like_family	-	7.4e-77	-	-	-	MER0579660	subfamily_M23B_non-peptidase_homologues_M23B_M23.UNB	7.32e-54	-	-	-	-	-	IPR009042;_IPR013324;_IPR007624;_IPR000943;_IPR007630;_IPR013325;_IPR007627;_IPR036388;_IPR014284	RNA_polymerase_sigma-70_region_1.2;_RNA_polymerase_sigma_factor,_region_3/4-like;_RNA_polymerase_sigma-70_region_3;_RNA_polymerase_sigma-70;_RNA_polymerase_sigma-70_region_4;_RNA_polymerase_sigma_factor,_region_2;_RNA_polymerase_sigma-70_region_2;_Winged_helix-like_DNA-binding_domain_superfamily;_RNA_polymerase_sigma-70_like_domain	PF00140;_PF04539;_PF04545;_PF04542	Sigma-70_factor,_region_1.2;_Sigma-70_region_3;_Sigma-70,_region_4;_Sigma-70_region_2	PCJ12393.1_RNA_polymerase_subunit_sigma_[Candidatus_Marinimicrobia_bacterium]	2.8e-131	88.8	2026760	Bacteria,Candidatus_Marinimicrobia,Candidatus_Marinimicrobia_bacteriumFCB_group,
BS13_bin1._05350	BS13_bin1.	BS13_bin1._98	BS13_bin1_c12682	7355	314		putative_ABC_transporter_ATP-binding_protein_YxlF	COG1131	ABC-type_multidrug_transport_system__ATPase_component	9.2e-75	K01990	ABC-2.A;_ABC-2_type_transport_system_ATP-binding_protein	PF00005	ABC_transporter	1.6e-30	TIGR03522	gliding_motility-associated_ABC_transporter_ATP-binding_subunit_GldA	-	3.5e-99	-	-	-	MER1023654	family_S15_non-peptidase_homologues_S15_S15.UNW	3.87e-41	3.A.1.132.1	1.13e-79	-	-	-	IPR003439;_IPR003593;_IPR027417	ABC_transporter-like;_AAA+_ATPase_domain;_P-loop_containing_nucleoside_triphosphate_hydrolase	PF00005	ABC_transporter	AGO87804.1_ABC-type_multidrug_transport_system,_ATPase_component_[uncultured_bacterium_1250012-L08]	8.4e-124	69.4	1343838	Bacteriauncultured_bacterium_1250012-L08environmental_samples,
BS13_bin1._05360	BS13_bin1.	BS13_bin1._98	BS13_bin1_c12682	7355	237		hypothetical_protein	COG1277	ABC-type_transport_system_involved_in_multi-copper_enzyme_maturation__permease_component	2.6e-45	K01992	ABC-2.P;_ABC-2_type_transport_system_permease_protein	PF12679	ABC-2_family_transporter_protein	2.1e-12	TIGR03518	gliding_motility-associated_ABC_transporter_permease_protein_GldF	-	6.1e-58	-	-	-	-	-	-	3.A.1.132.1	2.15e-45	-	-	-	IPR032688	ABC-2_family_transporter_protein	PF12679	ABC-2_family_transporter_protein	PCH59233.1_ABC_transporter_[Candidatus_Marinimicrobia_bacterium]	6e-90	71.3	2026760	Bacteria,Candidatus_Marinimicrobia,Candidatus_Marinimicrobia_bacteriumFCB_group,
BS13_bin1._05370	BS13_bin1.	BS13_bin1._98	BS13_bin1_c12682	7355	505		hypothetical_protein	COG3225	ABC-type_uncharacterized_transport_system_involved_in_gliding_motility__auxiliary_component	3e-67	-	-	PF09822	ABC-type_uncharacterized_transport_system	7.4e-65	TIGR03521	gliding-associated_putative_ABC_transporter_substrate-binding_component_GldG	-	8e-61	-	-	-	-	-	-	3.A.1.132.1	2.22e-34	-	-	-	IPR019196	ABC-type_uncharacterised_transport_system	PF09822	ABC-type_uncharacterized_transport_system	AAR37516.1_ABC_transporter,_periplasmic_substrate-binding_protein_[uncultured_marine_bacterium_159]	8.3e-174	59.4	257384	Bacteriauncultured_marine_bacterium_159environmental_samples,
BS13_bin1._05380	BS13_bin1.	BS13_bin1._98	BS13_bin1_c12682	7355	188		hypothetical_protein	-	-	-	-	-	-	-	-	-	-	-	-	-	-	-	-	-	-	-	-	-	-	-	IPR025641	Domain_of_unknown_function_DUF4340	PF14238	Domain_of_unknown_function_(DUF4340)	PCH59235.1_hypothetical_protein_COC11_02240_[Candidatus_Marinimicrobia_bacterium]	1.3e-42	46.8	2026760	Bacteria,Candidatus_Marinimicrobia,Candidatus_Marinimicrobia_bacteriumFCB_group,
BS13_bin1._05390	BS13_bin1.	BS13_bin1._98	BS13_bin1_c12682	7355	93		hypothetical_protein	-	-	-	-	-	-	-	-	-	-	-	-	-	-	-	-	-	-	-	-	-	-	-	IPR009875	PilZ_domain	PF07238	PilZ_domain	WP_081650616.1_PilZ_domain-containing_protein_[Desulfovibrio_longus]	2.9e-08	43.4	889	Bacteria,Proteobacteria,Deltaproteobacteria,Desulfovibrionales,Desulfovibrionaceae,Desulfovibrio,Desulfovibrio_longusdelta/epsilon_subdivisions,
BS13_bin1._05400	BS13_bin1.	BS13_bin1._99	BS13_bin1_c60620	2641	267		hypothetical_protein	COG1502	Phosphatidylserine/phosphatidylglycerophosphate/cardiolipin_synthase_or_related_enzyme	1.1e-76	-	-	PF10543	ORF6N_domain	2.1e-26	-	-	-	-	-	-	-	-	-	-	-	-	-	-	-	IPR018873	KilA-N,_DNA-binding_domain	PF10543	ORF6N_domain	AGO87898.1_fic_family_toxin-antitoxin_system_[uncultured_bacterium_FPPS_57A9]	1.2e-94	68.3	1343847	Bacteriauncultured_bacterium_FPPS_57A9environmental_samples,
BS13_bin1._05410	BS13_bin1.	BS13_bin1._99	BS13_bin1_c60620	2641	258		DNA_repair_protein_RecO	COG1381	Recombinational_DNA_repair_protein_(RecF_pathway)	2e-27	K03584	recO;_DNA_repair_protein_RecO_(recombination_protein_O)	PF02565	Recombination_protein_O_C_terminal	4.1e-32	TIGR00613	DNA_repair_protein_RecO	-	6e-43	-	-	-	-	-	-	-	-	-	-	-	IPR003717;_IPR022572;_IPR012340;_IPR037278	Recombination_protein_O,_RecO;_DNA_replication/recombination_mediator_RecO,_N-terminal;_Nucleic_acid-binding,_OB-fold;_ARFGAP/RecO-like_zinc_finger	PF11967;_PF02565	Recombination_protein_O_N_terminal;_Recombination_protein_O_C_terminal	PCJ11086.1_DNA_repair_protein_RecO_[Candidatus_Marinimicrobia_bacterium]	1.5e-81	57	2026760	Bacteria,Candidatus_Marinimicrobia,Candidatus_Marinimicrobia_bacteriumFCB_group,
BS13_bin1._05420	BS13_bin1.	BS13_bin1._99	BS13_bin1_c60620	2641	276		Rhomboid_protease_GluP	COG0705	Membrane_associated_serine_protease__rhomboid_family	2e-49	-	-	PF01694	Rhomboid_family	9.9e-35	-	-	-	-	-	-	-	MER0121698	At5g25752_rhomboid_peptidase_S54_S54.025	7.01e-69	9.B.104.1.2	1.03e-22	-	-	-	IPR022764;_IPR035952	Peptidase_S54,_rhomboid_domain;_Rhomboid-like_superfamily	PF01694	Rhomboid_family	PCJ11084.1_rhomboid_family_intramembrane_serine_protease_[Candidatus_Marinimicrobia_bacterium]	8e-86	59.7	2026760	Bacteria,Candidatus_Marinimicrobia,Candidatus_Marinimicrobia_bacteriumFCB_group,
BS13_bin1._05430	BS13_bin1.	BS13_bin1._100	BS13_bin1_c11592	7858	253		putative_protein	COG2226	Ubiquinone/menaquinone_biosynthesis_C-methylase_UbiE	1.4e-113	-	-	PF13649	Methyltransferase_domain	2.2e-22	-	-	-	-	-	-	-	-	-	-	-	-	-	-	-	IPR029063	S-adenosyl-L-methionine-dependent_methyltransferase	PF13649	Methyltransferase_domain	OGU32938.1_SAM-dependent_methyltransferase_[Ignavibacteria_bacterium_GWA2_35_9]	2.8e-114	79.8	1798418	Bacteria,Ignavibacteriae,IgnavibacteriaIgnavibacteria_bacterium_GWA2_35_9FCB_group,Bacteroidetes/Chlorobi_group,unclassified_Ignavibacteria,
BS13_bin1._05440	BS13_bin1.	BS13_bin1._100	BS13_bin1_c11592	7858	1091		Putative_oxidoreductase_YgfK	COG0167	Dihydroorotate_dehydrogenase	4.5e-294	K12527	ygfK;_putative_selenate_reductase_[EC:1.97.1.9]	PF07992	Pyridine_nucleotide-disulphide_oxidoreductase	5.5e-21	TIGR03315	putative_selenate_reductase,_YgfK_subunit	-	7.5e-275	-	-	-	MER0514197	family_C44_unassigned_peptidases_C44_C44.UPW	3.14e-43	-	-	WP_014256388.1	[FeFe]_Group_A1	4.3e-88	IPR036188;_IPR009051;_IPR017701;_IPR017900;_IPR028261;_IPR017896;_IPR023753	FAD/NAD(P)-binding_domain_superfamily;_Alpha-helical_ferredoxin;_Putative_selenate_reductase_YgfK;_4Fe-4S_ferredoxin,_iron-sulphur_binding,_conserved_site;_Dihydroprymidine_dehydrogenase_domain_II;_4Fe-4S_ferredoxin-type,_iron-sulphur_binding_domain;_FAD/NAD(P)-binding_domain	PF14691;_PF07992	Dihydroprymidine_dehydrogenase_domain_II,_4Fe-4S_cluster;_Pyridine_nucleotide-disulphide_oxidoreductase	OIP61337.1_putative_selenate_reductase_subunit_YgfK_[Ignavibacteria_bacterium_CG2_30_36_16]	0	51.1	1805221	Bacteria,Ignavibacteriae,IgnavibacteriaIgnavibacteria_bacterium_CG2_30_36_16FCB_group,Bacteroidetes/Chlorobi_group,unclassified_Ignavibacteria,
BS13_bin1._05450	BS13_bin1.	BS13_bin1._100	BS13_bin1_c11592	7858	464		8-oxoguanine_deaminase	COG0402	Cytosine/adenosine_deaminase_or_related_metal-dependent_hydrolase	7.1e-124	-	-	PF01979	Amidohydrolase_family	8.5e-62	TIGR02967	guanine_deaminase	3.5.4.3	8.9e-47	-	-	-	MER0859283	family_M38_non-peptidase_homologues_M38_M38.UNW	8.64e-155	-	-	-	-	-	IPR006680;_IPR032466;_IPR011059	Amidohydrolase-related;_Metal-dependent_hydrolase;_Metal-dependent_hydrolase,_composite_domain_superfamily	PF01979	Amidohydrolase_family	OPX28397.1_8-oxoguanine_deaminase_[Candidatus_Cloacimonas_sp._4484_143]	8.2e-184	67.7	1956164	Bacteria,Candidatus_CloacimonetesCandidatus_Cloacimonas,Candidatus_Cloacimonas_sp._4484_143FCB_group,
BS13_bin1._05460	BS13_bin1.	BS13_bin1._101	BS13_bin1_c10321	8578	94		hypothetical_protein	COG2161	Antitoxin_component_YafN_of_the_YafNO_toxin-antitoxin_module__PHD/YefM_family	6.9e-18	-	-	PF02604	Antitoxin_Phd_YefM,_type_II_toxin-antitoxin_system	6.7e-15	-	-	-	-	-	-	-	-	-	-	-	-	-	-	-	IPR006442;_IPR036165	Type_II_toxin-antitoxin_system,_antitoxin_Phd/YefM;_YefM-like_superfamily	PF02604	Antitoxin_Phd_YefM,_type_II_toxin-antitoxin_system	PKL87008.1_prevent-host-death_protein_[Ignavibacteriae_bacterium_HGW-Ignavibacteriae-2]	4.7e-22	60.2	2013809	Bacteria,Ignavibacteriae,Ignavibacteriae_bacterium_HGW-Ignavibacteriae-2FCB_group,Bacteroidetes/Chlorobi_group,unclassified_Ignavibacteriae,
BS13_bin1._05470	BS13_bin1.	BS13_bin1._101	BS13_bin1_c10321	8578	107		hypothetical_protein	COG3668	Plasmid_stabilization_system_protein_ParE	2.7e-26	-	-	PF05016	ParE_toxin_of_type_II_toxin-antitoxin_system,_parDE	1.1e-15	-	-	-	-	-	-	-	-	-	-	-	-	-	-	-	IPR035093;_IPR007712	Toxin-antitoxin_system,_RelE/ParE_toxin_domain_superfamily;_Toxin-antitoxin_system,_RelE/ParE_toxin_family	PF05016	ParE_toxin_of_type_II_toxin-antitoxin_system,_parDE	OIP54491.1_plasmid_stabilization_protein_[Ignavibacteria_bacterium_CG2_30_36_16]	2.1e-34	70.1	1805221	Bacteria,Ignavibacteriae,IgnavibacteriaIgnavibacteria_bacterium_CG2_30_36_16FCB_group,Bacteroidetes/Chlorobi_group,unclassified_Ignavibacteria,
BS13_bin1._05480	BS13_bin1.	BS13_bin1._101	BS13_bin1_c10321	8578	240		Queuosine_precursor_transporter	COG1738	Uncharacterized_PurR-regulated_membrane_protein_YhhQ__DUF165_family	1.2e-45	K09125	K09125;_uncharacterized_protein	PF02592	Putative_vitamin_uptake_transporter	8.4e-52	TIGR00697	conserved_hypothetical_integral_membrane_protein	-	5.7e-61	-	-	-	-	-	-	2.A.88.8.2	8.35e-35	-	-	-	IPR003744	Queuosine_precursor_transporter	PF02592	Putative_vitamin_uptake_transporter	OUW50299.1_hypothetical_protein_CBD50_03355_[bacterium_TMED190]	9.7e-64	58.7	1986655	Bacteriabacterium_TMED190,_(miscellaneous)
BS13_bin1._05490	BS13_bin1.	BS13_bin1._101	BS13_bin1_c10321	8578	319		Acetyl-coenzyme_A_carboxylase_carboxyl_transferase_subunit_alpha	COG0825	Acetyl-CoA_carboxylase_alpha_subunit	2.5e-104	K01962	accA;_acetyl-CoA_carboxylase_carboxyl_transferase_subunit_alpha_[EC:6.4.1.2_2.1.3.15]	PF03255	Acetyl_co-enzyme_A_carboxylase_carboxyltransferase_alpha_subunit	1.7e-62	TIGR00513	acetyl-CoA_carboxylase,_carboxyl_transferase,_alpha_subunit	6.4.1.2	2.4e-138	-	-	-	-	-	-	-	-	-	-	-	IPR001095;_IPR029045;_IPR011763	Acetyl-CoA_carboxylase,_alpha_subunit;_ClpP/crotonase-like_domain_superfamily;_Acetyl-coenzyme_A_carboxyltransferase,_C-terminal	PF03255	Acetyl_co-enzyme_A_carboxylase_carboxyltransferase_alpha_subunit	OQX60576.1_acetyl-CoA_carboxylase_carboxyl_transferase_subunit_alpha_[candidate_division_KSB1_bacterium_4484_219]	8.5e-116	65.3	1968530	Bacteriacandidate_division_KSB1_bacterium_4484_219,candidate_division_KSB1,unclassified_candidate_division_KSB1
BS13_bin1._05500	BS13_bin1.	BS13_bin1._101	BS13_bin1_c10321	8578	690		N-acetylglucosaminyl-diphospho-decaprenol_L-rhamnosyltransferase	COG1086	NDP-sugar_epimerase__includes_UDP-GlcNAc-inverting_4_6-dehydratase_FlaA1_and_capsular_polysaccharide_biosynthesis_protein_EpsC	4.3e-109	K07011	K07011;_uncharacterized_protein	PF00535	Glycosyl_transferase_family_2	6.3e-26	TIGR03025	exopolysaccharide_biosynthesis_polyprenyl_glycosylphosphotransferase	-	4.2e-49	GT2_Glycos_transf_2	6.3e-26	-	-	-	-	-	-	-	-	-	IPR001173;_IPR029044;_IPR003362	Glycosyltransferase_2-like;_Nucleotide-diphospho-sugar_transferases;_Bacterial_sugar_transferase	PF00535;_PF13727;_PF02397	Glycosyl_transferase_family_2;_CoA-binding_domain;_Bacterial_sugar_transferase	OUW78365.1_hypothetical_protein_CBD77_04430_[bacterium_TMED217]	3.2e-184	49.1	1986780	Bacteriabacterium_TMED217,_(miscellaneous)
BS13_bin1._05510	BS13_bin1.	BS13_bin1._101	BS13_bin1_c10321	8578	238		Polyprenol_monophosphomannose_synthase	COG1216	Glycosyltransferase__GT2_family	3e-78	K00721	DPM1;_dolichol-phosphate_mannosyltransferase_[EC:2.4.1.83]	PF00535	Glycosyl_transferase_family_2	1.3e-26	-	-	-	-	GT2_Glycos_transf_2	1.3e-26	-	MER1150599	family_M1_non-peptidase_homologues_M01_M01.UNW	5.58e-42	-	-	-	-	-	IPR039528;_IPR029044;_IPR001173	DPM1-like;_Nucleotide-diphospho-sugar_transferases;_Glycosyltransferase_2-like	PF00535	Glycosyl_transferase_family_2	PCJ12650.1_dolichyl-phosphate_beta-D-mannosyltransferase_[Candidatus_Marinimicrobia_bacterium]	1.3e-92	66.8	2026760	Bacteria,Candidatus_Marinimicrobia,Candidatus_Marinimicrobia_bacteriumFCB_group,
BS13_bin1._05520	BS13_bin1.	BS13_bin1._101	BS13_bin1_c10321	8578	294		dTDP-4-dehydrorhamnose_reductase	COG1091	dTDP-4-dehydrorhamnose_reductase	1e-67	K00067	rfbD,_rmlD;_dTDP-4-dehydrorhamnose_reductase_[EC:1.1.1.133]	PF04321	RmlD_substrate_binding_domain	7.8e-70	TIGR01214	dTDP-4-dehydrorhamnose_reductase	1.1.1.133	4.8e-70	-	-	-	-	-	-	-	-	-	-	-	IPR029903;_IPR036291;_IPR005913	RmlD-like_substrate_binding_domain;_NAD(P)-binding_domain_superfamily;_dTDP-4-dehydrorhamnose_reductase_family	PF04321	RmlD_substrate_binding_domain	PCJ12649.1_dTDP-4-dehydrorhamnose_reductase_[Candidatus_Marinimicrobia_bacterium]	2.9e-94	57.7	2026760	Bacteria,Candidatus_Marinimicrobia,Candidatus_Marinimicrobia_bacteriumFCB_group,
BS13_bin1._05530	BS13_bin1.	BS13_bin1._101	BS13_bin1_c10321	8578	342		hypothetical_protein	-	-	-	-	-	PF16125	Domain_of_unknown_function_(DUF4837)	2.8e-36	-	-	-	-	-	-	-	-	-	-	-	-	-	-	-	IPR032286	Protein_of_unknown_function_DUF4837	PF16125	Domain_of_unknown_function_(DUF4837)	PCJ48352.1_hypothetical_protein_COA72_05680_[Candidatus_Marinimicrobia_bacterium]	8.1e-56	35.3	2026760	Bacteria,Candidatus_Marinimicrobia,Candidatus_Marinimicrobia_bacteriumFCB_group,
BS13_bin1._05540	BS13_bin1.	BS13_bin1._101	BS13_bin1_c10321	8578	316		Ribonuclease_R	COG0557	Exoribonuclease_R	2.1e-63	K12573	rnr,_vacB;_ribonuclease_R_[EC:3.1.-.-]	PF00773	RNB_domain	6.4e-49	TIGR02063	ribonuclease_R	3.1.-.-	1.4e-104	-	-	-	-	-	-	-	-	-	-	-	IPR001900;_IPR003029;_IPR012340;_IPR022966;_IPR022967	Ribonuclease_II/R;_S1_domain;_Nucleic_acid-binding,_OB-fold;_Ribonuclease_II/R,_conserved_site;_RNA-binding_domain,_S1	PF00773;_PF00575	RNB_domain;_S1_RNA_binding_domain	PCJ12647.1_ribonuclease_R_[Candidatus_Marinimicrobia_bacterium]	3.6e-98	57.7	2026760	Bacteria,Candidatus_Marinimicrobia,Candidatus_Marinimicrobia_bacteriumFCB_group,
BS13_bin1._05550	BS13_bin1.	BS13_bin1._102	BS13_bin1_c9114	9433	139		hypothetical_protein	-	-	-	-	-	-	-	-	-	-	-	-	-	-	-	-	-	-	-	-	-	-	-	-	-	-	-	OGS71092.1_hypothetical_protein_A3F91_10280_[Flavobacteria_bacterium_RIFCSPLOWO2_12_FULL_35_11]	2.5e-27	50.8	1798016	Bacteria,Bacteroidetes,FlavobacteriiaFlavobacteria_bacterium_RIFCSPLOWO2_12_FULL_35_11FCB_group,Bacteroidetes/Chlorobi_group,unclassified_Flavobacteriia,
BS13_bin1._05560	BS13_bin1.	BS13_bin1._102	BS13_bin1_c9114	9433	372		hypothetical_protein	-	-	-	-	-	-	-	-	-	-	-	-	-	-	-	-	-	-	-	-	-	-	-	-	-	-	-	OUT56058.1_hypothetical_protein_CBB75_16255_[bacterium_TMED15]	1.1e-79	44.6	1986651	Bacteriabacterium_TMED15,_(miscellaneous)
BS13_bin1._05570	BS13_bin1.	BS13_bin1._102	BS13_bin1_c9114	9433	233		Lipoprotein-releasing_system_ATP-binding_protein_LolD	COG1136	ABC-type_lipoprotein_export_system__ATPase_component	1.7e-89	K02003	ABC.CD.A;_putative_ABC_transport_system_ATP-binding_protein	PF00005	ABC_transporter	1.1e-33	TIGR02211	lipoprotein_releasing_system,_ATP-binding_protein	3.6.3.-	5.1e-72	-	-	-	MER1117508	family_M38_non-peptidase_homologues_M38_M38.UNW	1.78e-33	3.A.1.122.20	2.75e-66	-	-	-	IPR003593;_IPR003439;_IPR017871;_IPR027417	AAA+_ATPase_domain;_ABC_transporter-like;_ABC_transporter,_conserved_site;_P-loop_containing_nucleoside_triphosphate_hydrolase	PF00005	ABC_transporter	OUT56057.1_lipoprotein-releasing_system_ATP-binding_protein_LolD_[bacterium_TMED15]	4.8e-92	77	1986651	Bacteriabacterium_TMED15,_(miscellaneous)
BS13_bin1._05580	BS13_bin1.	BS13_bin1._102	BS13_bin1_c9114	9433	391		hypothetical_protein	COG4591	ABC-type_transport_system__involved_in_lipoprotein_release__permease_component	1.1e-104	-	-	-	-	-	-	-	-	-	-	-	-	-	-	-	-	-	-	-	-	IPR003838	ABC_transporter_permease_protein_domain	PF02687	FtsX-like_permease_family	PIS29307.1_ABC_transporter_permease_[Candidatus_Marinimicrobia_bacterium_CG08_land_8_20_14_0_20_45_22]	1.1e-168	76.4	1975524	Bacteria,Candidatus_Marinimicrobia,Candidatus_Marinimicrobia_bacterium_CG08_land_8_20_14_0_20_45_22FCB_group,
BS13_bin1._05590	BS13_bin1.	BS13_bin1._102	BS13_bin1_c9114	9433	345		hypothetical_protein	COG4591	ABC-type_transport_system__involved_in_lipoprotein_release__permease_component	1.4e-108	-	-	-	-	-	-	-	-	-	-	-	-	-	-	-	-	-	-	-	-	IPR025857	MacB-like_periplasmic_core_domain	PF12704	MacB-like_periplasmic_core_domain	OQX95869.1_hypothetical_protein_B6I21_03155_[candidate_division_KSB1_bacterium_4572_119]	1.6e-163	83.4	1971636	Bacteriacandidate_division_KSB1_bacterium_4572_119,candidate_division_KSB1,unclassified_candidate_division_KSB1
BS13_bin1._05600	BS13_bin1.	BS13_bin1._102	BS13_bin1_c9114	9433	57		hypothetical_protein	COG4591	ABC-type_transport_system__involved_in_lipoprotein_release__permease_component	1.9e-15	-	-	-	-	-	-	-	-	-	-	-	-	-	-	-	-	-	-	-	-	-	-	-	-	OQX95869.1_hypothetical_protein_B6I21_03155_[candidate_division_KSB1_bacterium_4572_119]	6e-20	87.7	1971636	Bacteriacandidate_division_KSB1_bacterium_4572_119,candidate_division_KSB1,unclassified_candidate_division_KSB1
BS13_bin1._05610	BS13_bin1.	BS13_bin1._102	BS13_bin1_c9114	9433	201		hypothetical_protein	COG2834	Outer_membrane_lipoprotein-sorting_protein	4.2e-73	-	-	PF17131	Outer_membrane_lipoprotein-sorting_protein	1.3e-58	-	-	-	-	-	-	-	-	-	-	-	-	-	-	-	IPR029046;_IPR033399	Lipoprotein_localisation_LolA/LolB/LppX;_Putative_outer_membrane_lipoprotein-sorting_protein	PF17131	Outer_membrane_lipoprotein-sorting_protein	OUT56054.1_outer_membrane_lipoprotein-sorting_protein_[bacterium_TMED15]	7.8e-91	80.1	1986651	Bacteriabacterium_TMED15,_(miscellaneous)
BS13_bin1._05620	BS13_bin1.	BS13_bin1._102	BS13_bin1_c9114	9433	102		hypothetical_protein	COG1669	Predicted_nucleotidyltransferase	7e-24	K07075	K07075;_uncharacterized_protein	PF01909	Nucleotidyltransferase_domain	1.7e-11	-	-	-	-	-	-	-	-	-	-	-	-	-	-	-	IPR002934	Polymerase,_nucleotidyl_transferase_domain	PF01909	Nucleotidyltransferase_domain	WP_066060722.1_nucleotidyltransferase_[Candidatus_Desulfofervidus_auxilii]	1.4e-27	67	1621989	Bacteria,Proteobacteria,DeltaproteobacteriaCandidatus_Desulfofervidaceae,Candidatus_Desulfofervidus,Candidatus_Desulfofervidus_auxiliidelta/epsilon_subdivisions,
BS13_bin1._05630	BS13_bin1.	BS13_bin1._102	BS13_bin1_c9114	9433	113		hypothetical_protein	COG2361	Uncharacterized_conserved_protein__contains_HEPN_domain	4.8e-34	-	-	PF01934	Protein_of_unknown_function_DUF86	5.5e-24	-	-	-	-	-	-	-	-	-	-	-	-	-	-	-	IPR008201	Protein_of_unknown_function_DUF86	PF01934	Protein_of_unknown_function_DUF86	OGX34152.1_hypothetical_protein_A3I43_00725_[Omnitrophica_WOR_2_bacterium_RIFCSPLOWO2_02_FULL_50_19]	3.3e-38	68.8	1801865	Bacteria,Candidatus_Omnitrophica,Omnitrophica_WOR_2_bacterium_RIFCSPLOWO2_02_FULL_50_19PVC_group,unclassified_Candidatus_Omnitrophica
BS13_bin1._05640	BS13_bin1.	BS13_bin1._103	BS13_bin1_c6512	12253	190		hypothetical_protein	COG2020	Protein-S-isoprenylcysteine_O-methyltransferase_Ste14	1e-20	-	-	PF04191	Phospholipid_methyltransferase_	9e-13	-	-	-	-	-	-	-	-	-	-	-	-	-	-	-	IPR007318	Phospholipid_methyltransferase	PF04191	Phospholipid_methyltransferase	PIP49193.1_hypothetical_protein_COX14_00555_[Chloroflexi_bacterium_CG23_combo_of_CG06-09_8_20_14_all_45_10]	1.1e-41	50.5	1973945	Bacteria,Chloroflexi,Chloroflexi_bacterium_CG23_combo_of_CG06-09_8_20_14_all_45_10Terrabacteria_group,unclassified_Chloroflexi,unclassified_Chloroflexi_(miscellaneous),
BS13_bin1._05650	BS13_bin1.	BS13_bin1._103	BS13_bin1_c6512	12253	45		hypothetical_protein	-	-	-	-	-	-	-	-	-	-	-	-	-	-	-	-	-	-	-	-	-	-	-	-	-	-	-	-	-	-	-	-
BS13_bin1._05660	BS13_bin1.	BS13_bin1._103	BS13_bin1_c6512	12253	70		hypothetical_protein	COG1396	Transcriptional_regulator__contains_XRE-family_HTH_domain	2e-17	-	-	PF01381	Helix-turn-helix	1.5e-15	-	-	-	-	-	-	-	-	-	-	-	-	-	-	-	IPR001387;_IPR010982	Cro/C1-type_helix-turn-helix_domain;_Lambda_repressor-like,_DNA-binding_domain_superfamily	PF01381	Helix-turn-helix	WP_045025732.1_XRE_family_transcriptional_regulator_[Draconibacterium_sediminis]	3.1e-18	74.3	1544798	Bacteria,Bacteroidetes,Bacteroidia,Marinilabiliales,Prolixibacteraceae,Draconibacterium,Draconibacterium_sediminisFCB_group,Bacteroidetes/Chlorobi_group
BS13_bin1._05670	BS13_bin1.	BS13_bin1._103	BS13_bin1_c6512	12253	110		hypothetical_protein	COG3550	Serine/threonine_protein_kinase_HipA__toxin_component_of_the_HipAB_toxin-antitoxin_module	1.2e-37	K07154	hipA;_serine/threonine-protein_kinase_HipA_[EC:2.7.11.1]	PF13657	HipA_N-terminal_domain	1.2e-21	TIGR03071	HipA_N-terminal_domain	-	1.1e-27	-	-	-	-	-	-	-	-	-	-	-	IPR017508	HipA,_N-terminal_subdomain_1	PF13657	HipA_N-terminal_domain	OFX16695.1_phosphatidylinositol_kinase_[Bacteroidetes_bacterium_GWA2_31_9]	1e-36	67	1797314	Bacteria,Bacteroidetes,Bacteroidetes_bacterium_GWA2_31_9FCB_group,Bacteroidetes/Chlorobi_group,unclassified_Bacteroidetes,unclassified_Bacteroidetes_(miscellaneous)
BS13_bin1._05680	BS13_bin1.	BS13_bin1._103	BS13_bin1_c6512	12253	338		Serine/threonine-protein_kinase_toxin_HipA	COG3550	Serine/threonine_protein_kinase_HipA__toxin_component_of_the_HipAB_toxin-antitoxin_module	5.9e-128	K07154	hipA;_serine/threonine-protein_kinase_HipA_[EC:2.7.11.1]	PF07804	HipA-like_C-terminal_domain	5.7e-40	-	-	-	-	-	-	-	-	-	-	-	-	-	-	-	IPR012893	HipA-like,_C-terminal	PF07804	HipA-like_C-terminal_domain	WP_045025730.1_type_II_toxin-antitoxin_system_HipA_family_toxin_[Draconibacterium_sediminis]	3.8e-130	70.1	1544798	Bacteria,Bacteroidetes,Bacteroidia,Marinilabiliales,Prolixibacteraceae,Draconibacterium,Draconibacterium_sediminisFCB_group,Bacteroidetes/Chlorobi_group
BS13_bin1._05690	BS13_bin1.	BS13_bin1._103	BS13_bin1_c6512	12253	186		hypothetical_protein	COG0393	Uncharacterized_conserved_protein_YbjQ__UPF0145_family	1.4e-59	-	-	PF01906	Putative_heavy-metal-binding	2.5e-29	-	-	-	-	-	-	-	-	-	-	-	-	-	-	-	IPR002765;_IPR035439	Uncharacterised_protein_family_UPF0145;_UPF0145_domain_superfamily	PF01906	Putative_heavy-metal-binding	WP_027982379.1_YbjQ_family_protein_[delta_proteobacterium_PSCGC_5342]	1.4e-62	70.7	1286375	Bacteria,Proteobacteria,Deltaproteobacteriadelta_proteobacterium_PSCGC_5342unclassified_Deltaproteobacteria,unclassified_Deltaproteobacteria_(miscellaneous),delta/epsilon_subdivisions,
BS13_bin1._05700	BS13_bin1.	BS13_bin1._103	BS13_bin1_c6512	12253	154		hypothetical_protein	COG2273	Beta-glucanase__GH16_family	9.6e-17	-	-	-	-	-	-	-	-	-	-	-	-	-	-	-	-	-	-	-	-	IPR026444;_IPR029055	Secretion_system_C-terminal_sorting_domain;_Nucleophile_aminohydrolases,_N-terminal	-	-	CUT05122.1_Por_secretion_system_C-terminal_sorting_domain-containing_protein_[Candidatus_Chrysopegis_kryptomonas]	6.1e-19	43	1633643	Bacteria,Candidatus_KryptoniaCandidatus_Chrysopegis,Candidatus_Chrysopegis_kryptomonasFCB_group,
BS13_bin1._05710	BS13_bin1.	BS13_bin1._103	BS13_bin1_c6512	12253	61		hypothetical_protein	COG1846	DNA-binding_transcriptional_regulator__MarR_family	3e-14	-	-	-	-	-	-	-	-	-	-	-	-	-	-	-	-	-	-	-	-	IPR036388;_IPR036390	Winged_helix-like_DNA-binding_domain_superfamily;_Winged_helix_DNA-binding_domain_superfamily	-	-	KPK29926.1_hypothetical_protein_AMK69_04980_[Nitrospira_bacterium_SG8_3]	1.4e-14	69.5	1704023	Bacteria,Nitrospirae,NitrospiraNitrospira_bacterium_SG8_3unclassified_Nitrospira,
BS13_bin1._05720	BS13_bin1.	BS13_bin1._103	BS13_bin1_c6512	12253	349		hypothetical_protein	-	-	-	-	-	-	-	-	-	-	-	-	-	-	-	-	-	-	-	-	-	-	-	-	-	-	-	-	-	-	-	-
BS13_bin1._05730	BS13_bin1.	BS13_bin1._103	BS13_bin1_c6512	12253	492		Glutamate_synthase_[NADPH]_small_chain	COG0493	NADPH-dependent_glutamate_synthase_beta_chain_or_related_oxidoreductase	3.1e-186	K00266	gltD;_glutamate_synthase_(NADPH)_small_chain_[EC:1.4.1.13]	PF14691	Dihydroprymidine_dehydrogenase_domain_II,_4Fe-4S_cluster	1.6e-43	TIGR01316	glutamate_synthase_(NADPH),_homotetrameric	1.4.1.13	6.4e-185	-	-	-	MER0412535	family_C44_unassigned_peptidases_C44_C44.UPW	9.79e-86	-	-	WP_003514900.1	[FeFe]_Group_A1	2.24e-101	IPR009051;_IPR023753;_IPR028261;_IPR036188;_IPR006004	Alpha-helical_ferredoxin;_FAD/NAD(P)-binding_domain;_Dihydroprymidine_dehydrogenase_domain_II;_FAD/NAD(P)-binding_domain_superfamily;_Glutamate_synthase_(NADPH),_homotetrameric	PF07992;_PF14691	Pyridine_nucleotide-disulphide_oxidoreductase;_Dihydroprymidine_dehydrogenase_domain_II,_4Fe-4S_cluster	PIS27228.1_glutamate_synthase_(NADPH),_homotetrameric_[Candidatus_Marinimicrobia_bacterium_CG08_land_8_20_14_0_20_45_22]	7.3e-199	69.6	1975524	Bacteria,Candidatus_Marinimicrobia,Candidatus_Marinimicrobia_bacterium_CG08_land_8_20_14_0_20_45_22FCB_group,
BS13_bin1._05740	BS13_bin1.	BS13_bin1._103	BS13_bin1_c6512	12253	287		Dihydroorotate_dehydrogenase_B_(NAD(+)),_electron_transfer_subunit_	COG0543	NAD(P)H-flavin_reductase	1.5e-87	K00528	fpr;_ferredoxin/flavodoxin---NADP+_reductase_[EC:1.18.1.2_1.19.1.1]	PF10418	Iron-sulfur_cluster_binding_domain_of_dihydroorotate_dehydrogenase_B	6.1e-13	-	-	-	-	-	-	-	-	-	-	-	-	-	-	-	IPR017938;_IPR001433;_IPR012165;_IPR039261;_IPR017927;_IPR019480	Riboflavin_synthase-like_beta-barrel;_Oxidoreductase_FAD/NAD(P)-binding;_Cytochrome-c3_hydrogenase,_gamma_subunit;_Ferredoxin-NADP_reductase_(FNR),_nucleotide-binding_domain;_FAD-binding_domain,_ferredoxin_reductase-type;_Dihydroorotate_dehydrogenase,_electron_transfer_subunit,_iron-sulphur_cluster_binding_domain	PF00175;_PF10418	Oxidoreductase_NAD-binding_domain;_Iron-sulfur_cluster_binding_domain_of_dihydroorotate_dehydrogenase_B	PIS27229.1_ferredoxin-NADP_reductase_[Candidatus_Marinimicrobia_bacterium_CG08_land_8_20_14_0_20_45_22]	4.7e-97	67.5	1975524	Bacteria,Candidatus_Marinimicrobia,Candidatus_Marinimicrobia_bacterium_CG08_land_8_20_14_0_20_45_22FCB_group,
BS13_bin1._05750	BS13_bin1.	BS13_bin1._103	BS13_bin1_c6512	12253	242		Protein-L-isoaspartate_O-methyltransferase	COG2518	Protein-L-isoaspartate_O-methyltransferase	3e-65	K00573	E2.1.1.77,_pcm;_protein-L-isoaspartate(D-aspartate)_O-methyltransferase_[EC:2.1.1.77]	PF01135	Protein-L-isoaspartate(D-aspartate)_O-methyltransferase_(PCMT)	1.1e-65	TIGR00080	protein-L-isoaspartate_O-methyltransferase	2.1.1.77	4.8e-66	-	-	-	MER0579660	subfamily_M23B_non-peptidase_homologues_M23B_M23.UNB	8.46e-50	-	-	-	-	-	IPR000682;_IPR029063	Protein-L-isoaspartate(D-aspartate)_O-methyltransferase;_S-adenosyl-L-methionine-dependent_methyltransferase	PF01135	Protein-L-isoaspartate(D-aspartate)_O-methyltransferase_(PCMT)	PCJ12252.1_protein-L-isoaspartate_O-methyltransferase_[Candidatus_Marinimicrobia_bacterium]	2.8e-79	67.5	2026760	Bacteria,Candidatus_Marinimicrobia,Candidatus_Marinimicrobia_bacteriumFCB_group,
BS13_bin1._05760	BS13_bin1.	BS13_bin1._103	BS13_bin1_c6512	12253	86		hypothetical_protein	COG0826	Collagenase-like_protease__PrtC_family	7.5e-11	-	-	-	-	-	-	-	-	-	-	-	-	MER0502186	family_U32_unassigned_peptidases_U32_U32.UPW	7.13e-26	-	-	-	-	-	IPR009000;_IPR004161	Translation_protein,_beta-barrel_domain_superfamily;_Translation_elongation_factor_EFTu-like,_domain_2	PF03144	Elongation_factor_Tu_domain_2	OQX83081.1_hypothetical_protein_B6D63_06770_[Candidatus_Latescibacteria_bacterium_4484_7]	5.1e-23	64	1970771	Bacteria,Candidatus_Latescibacteria,Candidatus_Latescibacteria_bacterium_4484_7FCB_group,unclassified_Candidatus_Latescibacteria
BS13_bin1._05770	BS13_bin1.	BS13_bin1._103	BS13_bin1_c6512	12253	103		putative_protein_YpjD	COG1694	NTP_pyrophosphatase__house-cleaning_of_non-canonical_NTPs	3.2e-16	-	-	-	-	-	-	-	-	-	-	-	-	-	-	-	-	-	-	-	-	IPR004518	NTP_pyrophosphohydrolase_MazG,_putative_catalytic_core	PF03819	MazG_nucleotide_pyrophosphohydrolase_domain	KKW29070.1_MazG_nucleotide_pyrophosphohydrolase_[Parcubacteria_group_bacterium_GW2011_GWB1_52_7]	7e-27	58.3	1618885	BacteriaParcubacteria_group_bacterium_GW2011_GWB1_52_7,Patescibacteria_group,Parcubacteria_group,unclassified_Parcubacteria_group,
BS13_bin1._05780	BS13_bin1.	BS13_bin1._103	BS13_bin1_c6512	12253	191		Flavoredoxin	COG1853	NADH-FMN_oxidoreductase_RutF__flavin_reductase_(DIM6/NTAB)_family	1.2e-32	-	-	PF01613	Flavin_reductase_like_domain	1.3e-26	-	-	-	-	-	-	-	-	-	-	-	-	-	-	-	IPR002563;_IPR012349	Flavin_reductase_like_domain;_FMN-binding_split_barrel	PF01613	Flavin_reductase_like_domain	OGD28578.1_hypothetical_protein_A2028_02240_[Candidatus_Aminicenantes_bacterium_RBG_19FT_COMBO_59_29]	6.4e-42	46.6	1797276	Bacteria,Candidatus_Aminicenantes,Candidatus_Aminicenantes_bacterium_RBG_19FT_COMBO_59_29,unclassified_Aminicenantes,
BS13_bin1._05790	BS13_bin1.	BS13_bin1._104	BS13_bin1_c7290	11224	732		Polyribonucleotide_nucleotidyltransferase	COG1185	Polyribonucleotide_nucleotidyltransferase_(polynucleotide_phosphorylase)	4.3e-200	K00962	pnp,_PNPT1;_polyribonucleotide_nucleotidyltransferase_[EC:2.7.7.8]	PF01138	3'_exoribonuclease_family,_domain_1	7.7e-49	TIGR03591	polyribonucleotide_nucleotidyltransferase	2.7.7.8	3.7e-290	-	-	-	-	-	-	-	-	-	-	-	IPR004087;_IPR012162;_IPR036612;_IPR003029;_IPR015847;_IPR027408;_IPR004088;_IPR001247;_IPR036345;_IPR015848;_IPR020568;_IPR012340;_IPR022967	K_Homology_domain;_Polyribonucleotide_nucleotidyltransferase;_K_Homology_domain,_type_1_superfamily;_S1_domain;_Exoribonuclease,_phosphorolytic_domain_2;_PNPase/RNase_PH_domain_superfamily;_K_Homology_domain,_type_1;_Exoribonuclease,_phosphorolytic_domain_1;_Exoribonuclease,_PH_domain_2_superfamily;_Polyribonucleotide_nucleotidyltransferase,_RNA-binding_domain;_Ribosomal_protein_S5_domain_2-type_…	PF03725;_PF00013;_PF01138;_PF00575;_PF03726	3'_exoribonuclease_family,_domain_2;_KH_domain;_3'_exoribonuclease_family,_domain_1;_S1_RNA_binding_domain;_Polyribonucleotide_nucleotidyltransferase,_RNA_binding_domain	GBD95049.1_polyribonucleotide_nucleotidyltransferase_[bacterium_BMS3Abin05]	4.1e-214	52.8	2005713	Bacteriabacterium_BMS3Abin05,_(miscellaneous)
BS13_bin1._05800	BS13_bin1.	BS13_bin1._104	BS13_bin1_c7290	11224	89		30S_ribosomal_protein_S15	COG0184	Ribosomal_protein_S15P/S13E	2.2e-21	K02956	RP-S15,_MRPS15,_rpsO;_small_subunit_ribosomal_protein_S15	PF00312	Ribosomal_protein_S15	5.1e-35	TIGR00952	ribosomal_protein_uS15	-	1.5e-36	-	-	-	-	-	-	-	-	-	-	-	IPR005290;_IPR000589;_IPR009068	Ribosomal_protein_S15,_bacterial-type;_Ribosomal_protein_S15;_S15/NS1,_RNA-binding	PF00312	Ribosomal_protein_S15	WP_092348727.1_30S_ribosomal_protein_S15_[Candidatus_Chrysopegis_kryptomonas]	2.9e-21	61.4	1633643	Bacteria,Candidatus_KryptoniaCandidatus_Chrysopegis,Candidatus_Chrysopegis_kryptomonasFCB_group,
BS13_bin1._05810	BS13_bin1.	BS13_bin1._104	BS13_bin1_c7290	11224	319		Riboflavin_biosynthesis_protein_RibF	COG0196	FAD_synthase	3.6e-58	K11753	ribF;_riboflavin_kinase_/_FMN_adenylyltransferase_[EC:2.7.1.26_2.7.7.2]	PF06574	FAD_synthetase	5.2e-48	TIGR00083	riboflavin_biosynthesis_protein_RibF	2.7.1.26	3.5e-66	-	-	-	MER0198298	subfamily_M16B_non-peptidase_homologues_M16B_M16.UNB	8.31e-24	-	-	-	-	-	IPR015865;_IPR002606;_IPR014729;_IPR023465;_IPR015864;_IPR023468	Riboflavin_kinase_domain,_bacterial/eukaryotic;_Riboflavin_kinase,_bacterial;_Rossmann-like_alpha/beta/alpha_sandwich_fold;_Riboflavin_kinase_domain_superfamily;_FAD_synthetase;_Riboflavin_kinase	PF01687;_PF06574	Riboflavin_kinase;_FAD_synthetase	PCJ11815.1_riboflavin_biosynthesis_protein_RibF_[Candidatus_Marinimicrobia_bacterium]	1.8e-102	58.1	2026760	Bacteria,Candidatus_Marinimicrobia,Candidatus_Marinimicrobia_bacteriumFCB_group,
BS13_bin1._05820	BS13_bin1.	BS13_bin1._104	BS13_bin1_c7290	11224	217		tRNA_pseudouridine_synthase_B	COG0130	tRNA_U55_pseudouridine_synthase_TruB__may_also_work_on_U342_of_tmRNA	5.2e-45	K03177	truB,_PUS4,_TRUB1;_tRNA_pseudouridine55_synthase_[EC:5.4.99.25]	PF01509	TruB_family_pseudouridylate_synthase_(N_terminal_domain)	5.7e-54	TIGR00431	tRNA_pseudouridine(55)_synthase	5.4.99.25	3.4e-64	-	-	-	MER0836926	vanY_D-Ala-D-Ala_carboxypeptidase_M15B_M15.010	8.12e-37	-	-	-	-	-	IPR014780;_IPR020103;_IPR002501	tRNA_pseudouridine_synthase_II,_TruB;_Pseudouridine_synthase,_catalytic_domain_superfamily;_Pseudouridine_synthase_II,_N-terminal	PF01509	TruB_family_pseudouridylate_synthase_(N_terminal_domain)	PHS47454.1_tRNA_pseudouridine(55)_synthase_TruB_[Alteromonas_sp.]	2.4e-61	58.1	232	Bacteria,Proteobacteria,Gammaproteobacteria,Alteromonadales,Alteromonadaceae,Alteromonas,Alteromonas_sp.,
BS13_bin1._05830	BS13_bin1.	BS13_bin1._104	BS13_bin1_c7290	11224	121		Ribosome-binding_factor_A	COG0858	Ribosome-binding_factor_A	1e-13	-	-	PF02033	Ribosome-binding_factor_A	1.2e-24	TIGR00082	ribosome-binding_factor_A	-	1.3e-22	-	-	-	-	-	-	-	-	-	-	-	IPR015946;_IPR000238;_IPR023799	K_homology_domain-like,_alpha/beta;_Ribosome-binding_factor_A;_Ribosome-binding_factor_A_domain_superfamily	PF02033	Ribosome-binding_factor_A	PCJ11813.1_ribosome-binding_factor_A_[Candidatus_Marinimicrobia_bacterium]	2.7e-22	47.7	2026760	Bacteria,Candidatus_Marinimicrobia,Candidatus_Marinimicrobia_bacteriumFCB_group,
BS13_bin1._05840	BS13_bin1.	BS13_bin1._104	BS13_bin1_c7290	11224	805		Translation_initiation_factor_IF-2	COG0532	Translation_initiation_factor_IF-2__a_GTPase	2.8e-184	K02519	infB,_MTIF2;_translation_initiation_factor_IF-2	PF11987	Translation-initiation_factor_2	1.8e-34	TIGR00487	translation_initiation_factor_IF-2	-	7.6e-233	-	-	-	MER1119697	family_C13_non-peptidase_homologues_C13_C13.UNW	3.43e-58	-	-	-	-	-	IPR023115;_IPR000795;_IPR015760;_IPR027417;_IPR009000;_IPR036925;_IPR006847;_IPR005225;_IPR000178	Translation_initiation_factor_IF-_2,_domain_3;_Transcription_factor,_GTP-binding_domain;_Translation_initiation_factor_IF-_2;_P-loop_containing_nucleoside_triphosphate_hydrolase;_Translation_protein,_beta-barrel_domain_superfamily;_Translation_initiation_factor_IF-2,_domain_3_superfamily;_Translation_initiation_factor_IF-2,_N-terminal;_Small_GTP-binding_protein_domain;_Translation_initiation_fact…	PF11987;_PF00009;_PF04760	Translation-initiation_factor_2;_Elongation_factor_Tu_GTP_binding_domain;_Translation_initiation_factor_IF-2,_N-terminal_region	PCJ11812.1_translation_initiation_factor_IF-2_[Candidatus_Marinimicrobia_bacterium]	3.1e-239	60.5	2026760	Bacteria,Candidatus_Marinimicrobia,Candidatus_Marinimicrobia_bacteriumFCB_group,
BS13_bin1._05850	BS13_bin1.	BS13_bin1._104	BS13_bin1_c7290	11224	435		Transcription_termination/antitermination_protein_NusA	COG0195	Transcription_antitermination_factor_NusA__contains_S1_and_KH_domains	1.8e-92	K02600	nusA;_N_utilization_substance_protein_A	PF08529	NusA_N-terminal_domain	1.1e-29	TIGR01953	transcription_termination_factor_NusA	-	1.2e-106	-	-	-	-	-	-	-	-	-	-	-	IPR010213;_IPR015946;_IPR030842;_IPR025249;_IPR013735;_IPR012340;_IPR036555;_IPR011260;_IPR009019	Transcription_termination_factor_NusA;_K_homology_domain-like,_alpha/beta;_Transcription_termination/antitermination_protein_NusA,_bacterial;_KH_domain,_NusA-like;_Transcription_factor_NusA,_N-terminal;_Nucleic_acid-binding,_OB-fold;_NusA,_N-terminal_domain_superfamily;_RNA_polymerase,_alpha_subunit,_C-terminal;_K_homology_domain_superfamily,_prokaryotic_type	PF13184;_PF08529;_PF03118	NusA-like_KH_domain;_NusA_N-terminal_domain;_Bacterial_RNA_polymerase,_alpha_chain_C_terminal_domain	PCJ11811.1_transcription_termination_factor_NusA_[Candidatus_Marinimicrobia_bacterium]	7.5e-147	61.1	2026760	Bacteria,Candidatus_Marinimicrobia,Candidatus_Marinimicrobia_bacteriumFCB_group,
BS13_bin1._05860	BS13_bin1.	BS13_bin1._104	BS13_bin1_c7290	11224	142		Ribosome_maturation_factor_RimP	COG0779	Ribosome_maturation_factor_RimP	7.2e-11	K09748	rimP;_ribosome_maturation_factor_RimP	PF02576	RimP_N-terminal_domain	9.2e-11	-	-	-	-	-	-	-	-	-	-	-	-	-	-	-	IPR003728;_IPR028989;_IPR035956	Ribosome_maturation_factor_RimP;_Ribosome_maturation_factor_RimP,_N-terminal;_RimP,_N-terminal_domain_superfamily	PF02576	RimP_N-terminal_domain	OQX87312.1_hypothetical_protein_B6D60_04150_[candidate_division_KSB1_bacterium_4484_87]	1.6e-10	31.2	1970772	Bacteriacandidate_division_KSB1_bacterium_4484_87,candidate_division_KSB1,unclassified_candidate_division_KSB1
BS13_bin1._05870	BS13_bin1.	BS13_bin1._104	BS13_bin1_c7290	11224	227		Outer_membrane_protein_assembly_factor_BamD	-	-	-	-	-	-	-	-	-	-	-	-	-	-	-	-	-	-	-	-	-	-	-	IPR013026;_IPR011990;_IPR019734	Tetratricopeptide_repeat-containing_domain;_Tetratricopeptide-like_helical_domain_superfamily;_Tetratricopeptide_repeat	PF13176	Tetratricopeptide_repeat	PIS28487.1_hypothetical_protein_COT43_06285_[Candidatus_Marinimicrobia_bacterium_CG08_land_8_20_14_0_20_45_22]	4.3e-21	31.6	1975524	Bacteria,Candidatus_Marinimicrobia,Candidatus_Marinimicrobia_bacterium_CG08_land_8_20_14_0_20_45_22FCB_group,
BS13_bin1._05880	BS13_bin1.	BS13_bin1._104	BS13_bin1_c7290	11224	287		putative_protein	COG0596	Pimeloyl-ACP_methyl_ester_carboxylesterase	1.5e-47	-	-	PF00561	alpha/beta_hydrolase_fold	7.8e-23	TIGR02427	3-oxoadipate_enol-lactonase	3.1.1.24	7.8e-26	-	-	-	MER0381687	family_S9_unassigned_peptidases_S09X_S09.UPW	1.42e-60	-	-	-	-	-	IPR000073;_IPR029058	Alpha/beta_hydrolase_fold-1;_Alpha/Beta_hydrolase_fold	PF00561	alpha/beta_hydrolase_fold	WP_029641818.1_alpha/beta_hydrolase_[alpha_proteobacterium_Mf_1.05b.01]	3.3e-50	37.2	1282876	Bacteria,Proteobacteria,Alphaproteobacteriaalpha_proteobacterium_Mf_1.05b.01unclassified_Alphaproteobacteria,unclassified_Alphaproteobacteria_(miscellaneous)
BS13_bin1._05890	BS13_bin1.	BS13_bin1._105	BS13_bin1_c7413	11055	122		hypothetical_protein	-	-	-	-	-	-	-	-	-	-	-	-	-	-	-	-	-	-	-	-	-	-	-	-	-	-	-	OIO64208.1_hypothetical_protein_AUJ47_04285_[Candidatus_Marinimicrobia_bacterium_CG1_02_48_14]	4.3e-07	34.3	1805240	Bacteria,Candidatus_Marinimicrobia,Candidatus_Marinimicrobia_bacterium_CG1_02_48_14FCB_group,
BS13_bin1._05900	BS13_bin1.	BS13_bin1._105	BS13_bin1_c7413	11055	857		Silver_exporting_P-type_ATPase	COG2217	Cation_transport_ATPase	8.4e-280	K17686	copA,_ATP7;_Cu+-exporting_ATPase_[EC:3.6.3.54]	PF00122	E1-E2_ATPase	7.2e-54	TIGR01525	heavy_metal_translocating_P-type_ATPase	3.6.3.-	1.3e-193	-	-	-	MER0395792	methionyl_aminopeptidase_1__	1.08e-113	3.A.3.5.30	0	-	-	-	IPR018303;_IPR008250;_IPR011017;_IPR023298;_IPR036412;_IPR023214;_IPR009078;_IPR001757;_IPR012348;_IPR027256;_IPR007029;_IPR023299	P-type_ATPase,_phosphorylation_site;_P-type_ATPase,_A_domain_superfamily;_TRASH_domain;_P-type_ATPase,_transmembrane_domain_superfamily;_HAD-like_superfamily;_HAD_superfamily;_Ferritin-like_superfamily;_P-type_ATPase;_Ribonucleotide_reductase-like;_P-type_ATPase,_subfamily_IB;_YHS_domain;_P-type_ATPase,_cytoplasmic_domain_N	PF00122;_PF04945;_PF00702	E1-E2_ATPase;_YHS_domain;_haloacid_dehalogenase-like_hydrolase	OGQ84391.1_copper-translocating_P-type_ATPase_[Deltaproteobacteria_bacterium_RIFCSPLOWO2_12_FULL_57_22]	2.2e-283	67.9	1797892	Bacteria,Proteobacteria,DeltaproteobacteriaDeltaproteobacteria_bacterium_RIFCSPLOWO2_12_FULL_57_22unclassified_Deltaproteobacteria,unclassified_Deltaproteobacteria_(miscellaneous),delta/epsilon_subdivisions,
BS13_bin1._05910	BS13_bin1.	BS13_bin1._105	BS13_bin1_c7413	11055	133		hypothetical_protein	COG0614	ABC-type_Fe3+-hydroxamate_transport_system__periplasmic_component	1e-14	-	-	PF13366	PD-(D/E)XK_nuclease_superfamily	6.3e-35	TIGR04256	GxxExxY_protein	-	1.6e-37	-	-	-	-	-	-	-	-	-	-	-	IPR026350	GxxExxY_protein	PF13366	PD-(D/E)XK_nuclease_superfamily	OHE76144.1_hypothetical_protein_A3F67_07475_[Verrucomicrobia_bacterium_RIFCSPHIGHO2_12_FULL_41_10]	2.5e-29	56.9	1802433	Bacteria,Verrucomicrobia,Verrucomicrobia_bacterium_RIFCSPHIGHO2_12_FULL_41_10PVC_group,unclassified_Verrucomicrobia,unclassified_Verrucomicrobia_(miscellaneous),
BS13_bin1._05920	BS13_bin1.	BS13_bin1._105	BS13_bin1_c7413	11055	1083		Cation_efflux_system_protein_CusA	COG3696	Cu/Ag_efflux_pump_CusA	0	K07787	cusA,_silA;_Cu(I)/Ag(I)_efflux_system_membrane_protein_CusA/SilA	PF00873	AcrB/AcrD/AcrF_family	3.9e-233	TIGR00914	heavy_metal_efflux_pump,_CzcA_family	-	0	-	-	-	-	-	-	2.A.6.1.4	0	-	-	-	IPR027463;_IPR004763;_IPR001036	Multidrug_efflux_transporter_AcrB_TolC_docking_domain,_DN/DC_subdomains;_Cation_efflux_system_CzcA/CusA/SilA/NccA/HelA/CnrA;_Acriflavin_resistance_protein	PF00873	AcrB/AcrD/AcrF_family	OIO65513.1_cation_transporter_[Candidatus_Marinimicrobia_bacterium_CG1_02_48_14]	0	80.1	1805240	Bacteria,Candidatus_Marinimicrobia,Candidatus_Marinimicrobia_bacterium_CG1_02_48_14FCB_group,
BS13_bin1._05930	BS13_bin1.	BS13_bin1._105	BS13_bin1_c7413	11055	593		Cation_efflux_system_protein_CusB	COG0845	Multidrug_efflux_pump_subunit_AcrA_(membrane-fusion_protein)	3.7e-101	K07798	cusB,_silB;_membrane_fusion_protein,_Cu(I)/Ag(I)_efflux_system	PF16576	Barrel-sandwich_domain_of_CusB_or_HlyD_membrane-fusion	1.4e-77	TIGR00999	membrane_fusion_protein_cluster_2_protein	-	5.1e-45	-	-	-	-	-	-	2.A.6.1.8	1.88e-81	-	-	-	IPR006143;_IPR032317	RND_efflux_pump,_membrane_fusion_protein;_RND_efflux_pump,_membrane_fusion_protein,_barrel-sandwich_domain	PF16576	Barrel-sandwich_domain_of_CusB_or_HlyD_membrane-fusion	OIO65512.1_hypothetical_protein_AUJ47_02690_[Candidatus_Marinimicrobia_bacterium_CG1_02_48_14]	3.1e-180	55	1805240	Bacteria,Candidatus_Marinimicrobia,Candidatus_Marinimicrobia_bacterium_CG1_02_48_14FCB_group,
BS13_bin1._05940	BS13_bin1.	BS13_bin1._105	BS13_bin1_c7413	11055	415		hypothetical_protein	COG1538	Outer_membrane_protein_TolC	4e-25	-	-	PF02321	Outer_membrane_efflux_protein	3.7e-36	-	-	-	-	-	-	-	-	-	-	-	-	-	-	-	IPR003423	Outer_membrane_efflux_protein	PF02321	Outer_membrane_efflux_protein	OIO65511.1_hypothetical_protein_AUJ47_02685_[Candidatus_Marinimicrobia_bacterium_CG1_02_48_14]	1e-89	44.2	1805240	Bacteria,Candidatus_Marinimicrobia,Candidatus_Marinimicrobia_bacterium_CG1_02_48_14FCB_group,
BS13_bin1._05950	BS13_bin1.	BS13_bin1._105	BS13_bin1_c7413	11055	117		hypothetical_protein	-	-	-	-	-	-	-	-	-	-	-	-	-	-	-	-	-	-	-	-	-	-	-	-	-	-	-	-	-	-	-	-
BS13_bin1._05960	BS13_bin1.	BS13_bin1._106	BS13_bin1_c9165	9394	415		Outer_membrane_protein_assembly_factor_BamA	COG4775	Outer_membrane_protein_assembly_factor_BamA	3e-17	K07277	SAM50,_TOB55,_bamA;_outer_membrane_protein_insertion_porin_family	PF01103	Surface_antigen	2.5e-17	TIGR03303	outer_membrane_protein_assembly_complex,_YaeT_protein	-	8.8e-22	-	-	-	-	-	-	-	-	-	-	-	IPR039910;_IPR034746;_IPR010827;_IPR000184	Surface_antigen_D15-like;_POTRA_domain;_POTRA_domain,_BamA/TamA-like;_Bacterial_surface_antigen_(D15)	PF07244;_PF01103	Surface_antigen_variable_number_repeat;_Surface_antigen	PCJ13323.1_hypothetical_protein_COA98_02855_[Candidatus_Marinimicrobia_bacterium]	7.6e-141	56.7	2026760	Bacteria,Candidatus_Marinimicrobia,Candidatus_Marinimicrobia_bacteriumFCB_group,
BS13_bin1._05970	BS13_bin1.	BS13_bin1._106	BS13_bin1_c9165	9394	221		Glycerol-3-phosphate_acyltransferase	COG0344	Phospholipid_biosynthesis_protein_PlsY__probable_glycerol-3-phosphate_acyltransferase	7.7e-36	K08591	plsY;_glycerol-3-phosphate_acyltransferase_PlsY_[EC:2.3.1.15]	PF02660	Glycerol-3-phosphate_acyltransferase	1.3e-51	TIGR00023	acyl-phosphate_glycerol_3-phosphate_acyltransferase	2.3.1.-	3.8e-51	-	-	-	-	-	-	9.B.31.1.2	6.52e-38	-	-	-	IPR003811	Glycerol-3-phosphate_acyltransferase,_PlsY	PF02660	Glycerol-3-phosphate_acyltransferase	PCJ45768.1_acyl-phosphate_glycerol_3-phosphate_acyltransferase_[Candidatus_Marinimicrobia_bacterium]	1.7e-59	57	2026760	Bacteria,Candidatus_Marinimicrobia,Candidatus_Marinimicrobia_bacteriumFCB_group,
BS13_bin1._05980	BS13_bin1.	BS13_bin1._106	BS13_bin1_c9165	9394	591		DegV_domain-containing_protein	COG1307	Fatty_acid-binding_protein_DegV_(function_unknown)	8.5e-106	K07030	K07030;_uncharacterized_protein	PF02645	Uncharacterised_protein,_DegV_family_COG1307	1.4e-74	TIGR00762	EDD_domain_protein,_DegV_family	-	6.4e-81	-	-	-	-	-	-	-	-	-	-	-	IPR033470;_IPR004007;_IPR036117;_IPR003797	Uncharacterised_protein,_DhaK_domain;_DhaL_domain;_DhaL_domain_superfamily;_DegV	PF02734;_PF02645	DAK2_domain;_Uncharacterised_protein,_DegV_family_COG1307	OIO63288.1_hypothetical_protein_AUJ47_05950_[Candidatus_Marinimicrobia_bacterium_CG1_02_48_14]	2.1e-128	39.8	1805240	Bacteria,Candidatus_Marinimicrobia,Candidatus_Marinimicrobia_bacterium_CG1_02_48_14FCB_group,
BS13_bin1._05990	BS13_bin1.	BS13_bin1._106	BS13_bin1_c9165	9394	203		hypothetical_protein	COG2928	Uncharacterized_membrane_protein	1.3e-34	-	-	PF04367	Protein_of_unknown_function_(DUF502)	1.3e-31	-	-	-	-	-	-	-	-	-	-	9.B.150.1.3	3.47e-33	-	-	-	IPR007462	Protein_of_unknown_function_DUF502	PF04367	Protein_of_unknown_function_(DUF502)	PCJ13326.1_hypothetical_protein_COA98_02870_[Candidatus_Marinimicrobia_bacterium]	2e-54	53.8	2026760	Bacteria,Candidatus_Marinimicrobia,Candidatus_Marinimicrobia_bacteriumFCB_group,
BS13_bin1._06000	BS13_bin1.	BS13_bin1._106	BS13_bin1_c9165	9394	289		DNA-3-methyladenine_glycosylase	COG0122	3-methyladenine_DNA_glycosylase/8-oxoguanine_DNA_glycosylase	1.4e-37	K01247	alkA;_DNA-3-methyladenine_glycosylase_II_[EC:3.2.2.21]	PF00730	HhH-GPD_superfamily_base_excision_DNA_repair_protein	5.3e-21	TIGR00588	8-oxoguanine_DNA-glycosylase_(ogg)	3.2.2.-	2e-22	-	-	-	-	-	-	-	-	-	-	-	IPR011257;_IPR003265	DNA_glycosylase;_HhH-GPD_domain	PF00730	HhH-GPD_superfamily_base_excision_DNA_repair_protein	PIZ67926.1_hypothetical_protein_COY19_04745_[Candidatus_Marinimicrobia_bacterium_CG_4_10_14_0_2_um_filter_48_9]	5.6e-50	39.9	1975522	Bacteria,Candidatus_Marinimicrobia,Candidatus_Marinimicrobia_bacterium_CG_4_10_14_0_2_um_filter_48_9FCB_group,
BS13_bin1._06010	BS13_bin1.	BS13_bin1._106	BS13_bin1_c9165	9394	299		Protein_translocase_subunit_SecF	COG0341	Preprotein_translocase_subunit_SecF	9.1e-64	K03074	secF;_preprotein_translocase_subunit_SecF	PF02355	Protein_export_membrane_protein	2.7e-67	TIGR00966	protein-export_membrane_protein_SecF	-	1.4e-80	-	-	-	-	-	-	2.A.6.4.1	1.91e-64	-	-	-	IPR022645;_IPR005665;_IPR022813;_IPR022646	Protein-export_membrane_protein_SecD/SecF,_bacterial;_Protein-export_membrane_protein_SecF,_bacterial;_Protein-export_membrane_protein_SecD/SecF,_archaeal_and_bacterial;_Protein-export_membrane_protein_SecD/SecF/SecDF,_conserved_site	PF02355;_PF07549	Protein_export_membrane_protein;_SecD/SecF_GG_Motif	OUW50201.1_protein_translocase_subunit_SecF_[bacterium_TMED190]	2.4e-96	65.8	1986655	Bacteriabacterium_TMED190,_(miscellaneous)
BS13_bin1._06020	BS13_bin1.	BS13_bin1._106	BS13_bin1_c9165	9394	636		Protein_translocase_subunit_SecD	COG0342	Preprotein_translocase_subunit_SecD	1.6e-121	K03072	secD;_preprotein_translocase_subunit_SecD	PF02355	Protein_export_membrane_protein	1.1e-28	TIGR01129	protein-export_membrane_protein_SecD	-	1.1e-133	-	-	-	-	-	-	2.A.6.4.1	4.96e-62	-	-	-	IPR022645;_IPR005791;_IPR022813	Protein-export_membrane_protein_SecD/SecF,_bacterial;_Protein_translocase_subunit_SecD;_Protein-export_membrane_protein_SecD/SecF,_archaeal_and_bacterial	PF02355	Protein_export_membrane_protein	OUW50200.1_protein_translocase_subunit_SecD_[bacterium_TMED190]	9.4e-207	59.2	1986655	Bacteriabacterium_TMED190,_(miscellaneous)
BS13_bin1._06030	BS13_bin1.	BS13_bin1._107	BS13_bin1_c7220	11316	184		hypothetical_protein	-	-	-	-	-	-	-	-	-	-	-	-	-	-	-	-	-	-	-	-	-	-	-	-	-	-	-	PCJ13598.1_hypothetical_protein_COA98_02220_[Candidatus_Marinimicrobia_bacterium]	1.7e-20	40.5	2026760	Bacteria,Candidatus_Marinimicrobia,Candidatus_Marinimicrobia_bacteriumFCB_group,
BS13_bin1._06040	BS13_bin1.	BS13_bin1._107	BS13_bin1_c7220	11316	329		Myo-inositol_2-dehydrogenase	COG0673	Predicted_dehydrogenase	1.5e-80	-	-	PF01408	Oxidoreductase_family,_NAD-binding_Rossmann_fold	3e-27	TIGR04380	inositol_2-dehydrogenase	1.1.1.18	1.2e-32	-	-	-	-	-	-	-	-	-	-	-	IPR036291;_IPR000683	NAD(P)-binding_domain_superfamily;_Oxidoreductase,_N-terminal	PF01408	Oxidoreductase_family,_NAD-binding_Rossmann_fold	PCJ13597.1_oxidoreductase_[Candidatus_Marinimicrobia_bacterium]	4.2e-110	63	2026760	Bacteria,Candidatus_Marinimicrobia,Candidatus_Marinimicrobia_bacteriumFCB_group,
BS13_bin1._06050	BS13_bin1.	BS13_bin1._107	BS13_bin1_c7220	11316	195		hypothetical_protein	COG2020	Protein-S-isoprenylcysteine_O-methyltransferase_Ste14	2.8e-29	-	-	-	-	-	-	-	-	-	-	-	-	-	-	-	-	-	-	-	-	IPR001104;_IPR007318	3-oxo-5-alpha-steroid_4-dehydrogenase,_C-terminal;_Phospholipid_methyltransferase	PF04191	Phospholipid_methyltransferase	PCJ13596.1_protein-S-isoprenylcysteine_methyltransferase_[Candidatus_Marinimicrobia_bacterium]	1.1e-52	58.6	2026760	Bacteria,Candidatus_Marinimicrobia,Candidatus_Marinimicrobia_bacteriumFCB_group,
BS13_bin1._06060	BS13_bin1.	BS13_bin1._107	BS13_bin1_c7220	11316	379		Lipid-A-disaccharide_synthase	COG0763	Lipid_A_disaccharide_synthetase	1.5e-71	K00748	lpxB;_lipid-A-disaccharide_synthase_[EC:2.4.1.182]	PF02684	Lipid-A-disaccharide_synthetase	2.1e-91	TIGR00215	lipid-A-disaccharide_synthase	2.4.1.182	4.3e-79	GT19	6.4e-111	__lipid-A-disaccharide_synthase_(EC_2.4.1.182).	MER0517483	family_C26_unassigned_peptidases_C26_C26.UPW	2e-34	-	-	-	-	-	IPR003835	Glycosyl_transferase,_family_19	PF02684	Lipid-A-disaccharide_synthetase	PCJ13595.1_lipid-A-disaccharide_synthase_[Candidatus_Marinimicrobia_bacterium]	1.1e-101	49.9	2026760	Bacteria,Candidatus_Marinimicrobia,Candidatus_Marinimicrobia_bacteriumFCB_group,
BS13_bin1._06070	BS13_bin1.	BS13_bin1._107	BS13_bin1_c7220	11316	214		hypothetical_protein	COG2121	Uncharacterized_conserved_protein__lysophospholipid_acyltransferase_(LPLAT)_superfamily	1.5e-31	K09778	K09778;_uncharacterized_protein	PF04028	Domain_of_unknown_function_(DUF374)	2.5e-23	-	-	-	-	-	-	-	-	-	-	-	-	-	-	-	IPR007172	Domain_of_unknown_function_DUF374	PF04028	Domain_of_unknown_function_(DUF374)	PCJ13594.1_hypothetical_protein_COA98_02200_[Candidatus_Marinimicrobia_bacterium]	1.4e-53	51	2026760	Bacteria,Candidatus_Marinimicrobia,Candidatus_Marinimicrobia_bacteriumFCB_group,
BS13_bin1._06080	BS13_bin1.	BS13_bin1._107	BS13_bin1_c7220	11316	359		Tetraacyldisaccharide_4'-kinase	COG1663	Tetraacyldisaccharide-1-P_4'-kinase	2.2e-48	K00912	lpxK;_tetraacyldisaccharide_4'-kinase_[EC:2.7.1.130]	PF02606	Tetraacyldisaccharide-1-P_4'-kinase	1.5e-79	TIGR00682	tetraacyldisaccharide_4'-kinase	2.7.1.130	1.7e-66	-	-	-	-	-	-	-	-	-	-	-	IPR003758;_IPR027417	Tetraacyldisaccharide_4'-kinase;_P-loop_containing_nucleoside_triphosphate_hydrolase	PF02606	Tetraacyldisaccharide-1-P_4'-kinase	PCJ13593.1_tetraacyldisaccharide_4'-kinase_[Candidatus_Marinimicrobia_bacterium]	9.7e-92	52.5	2026760	Bacteria,Candidatus_Marinimicrobia,Candidatus_Marinimicrobia_bacteriumFCB_group,
BS13_bin1._06090	BS13_bin1.	BS13_bin1._107	BS13_bin1_c7220	11316	1269		hypothetical_protein	COG2373	Uncharacterized_conserved_protein_YfaS__alpha-2-macroglobulin_family	9.9e-27	-	-	PF13517	Repeat_domain_in_Vibrio,_Colwellia,_Bradyrhizobium_and_Shewanella	3e-18	-	-	-	-	-	-	-	-	-	-	-	-	-	-	-	IPR015919;_IPR013783	Cadherin-like_superfamily;_Immunoglobulin-like_fold	PF13517	Repeat_domain_in_Vibrio,_Colwellia,_Bradyrhizobium_and_Shewanella	OUW50840.1_hypothetical_protein_CBD50_00980_[bacterium_TMED190]	0	50.3	1986655	Bacteriabacterium_TMED190,_(miscellaneous)
BS13_bin1._06100	BS13_bin1.	BS13_bin1._107	BS13_bin1_c7220	11316	585		hypothetical_protein	-	-	-	-	-	PF13517	Repeat_domain_in_Vibrio,_Colwellia,_Bradyrhizobium_and_Shewanella	3.7e-12	-	-	-	-	-	-	-	-	-	-	-	-	-	-	-	IPR028994	Integrin_alpha,_N-terminal	-	-	PCJ13591.1_hypothetical_protein_COA98_02180_[Candidatus_Marinimicrobia_bacterium]	3.7e-40	26.1	2026760	Bacteria,Candidatus_Marinimicrobia,Candidatus_Marinimicrobia_bacteriumFCB_group,
BS13_bin1._06110	BS13_bin1.	BS13_bin1._108	BS13_bin1_c6337	12562	148		HTH-type_transcriptional_repressor_NsrR	COG1959	DNA-binding_transcriptional_regulator__IscR_family	5e-23	-	-	PF02082	Transcriptional_regulator	2.3e-16	-	-	-	-	-	-	-	-	-	-	-	-	-	-	-	IPR000944;_IPR036388;_IPR036390	Transcription_regulator_Rrf2-type;_Winged_helix-like_DNA-binding_domain_superfamily;_Winged_helix_DNA-binding_domain_superfamily	PF02082	Transcriptional_regulator	EHO39930.1_transcriptional_regulator,_BadM/Rrf2_family_[Caldithrix_abyssi_DSM_13497]	5.7e-30	48.6	880073	Bacteria,Calditrichaeota,Calditrichae,Calditrichales,Calditrichaceae,Caldithrix,Caldithrix_abyssiCaldithrix_abyssi_DSM_13497,
BS13_bin1._06120	BS13_bin1.	BS13_bin1._108	BS13_bin1_c6337	12562	438		Cytochrome_bd-I_ubiquinol_oxidase_subunit_1	COG1271	Cytochrome_bd-type_quinol_oxidase__subunit_1	5.3e-153	K00425	cydA;_cytochrome_bd_ubiquinol_oxidase_subunit_I_[EC:1.10.3.14]	PF01654	Cytochrome_bd_terminal_oxidase_subunit_I	6.4e-161	-	-	-	-	-	-	-	MER1003164	subfamily_S9B_non-peptidase_homologues_S09B_S09.UNB	1.84e-58	3.D.4.3.4	1.15e-88	-	-	-	IPR002585	Cytochrome_ubiquinol_oxidase_subunit_1	PF01654	Cytochrome_bd_terminal_oxidase_subunit_I	OIO18603.1_cytochrome_ubiquinol_oxidase_subunit_I_[Ignavibacteria_bacterium_CG1_02_37_35]	9.2e-153	59.8	1805220	Bacteria,Ignavibacteriae,IgnavibacteriaIgnavibacteria_bacterium_CG1_02_37_35FCB_group,Bacteroidetes/Chlorobi_group,unclassified_Ignavibacteria,
BS13_bin1._06130	BS13_bin1.	BS13_bin1._108	BS13_bin1_c6337	12562	341		Cytochrome_bd-I_ubiquinol_oxidase_subunit_2	COG1294	Cytochrome_bd-type_quinol_oxidase__subunit_2	5.6e-110	K00426	cydB;_cytochrome_bd_ubiquinol_oxidase_subunit_II_[EC:1.10.3.14]	PF02322	Cytochrome_bd_terminal_oxidase_subunit_II	1.6e-106	TIGR00203	cytochrome_d_ubiquinol_oxidase,_subunit_II	1.10.3.-	2.6e-92	-	-	-	-	-	-	3.D.4.3.2	1.06e-76	-	-	-	IPR003317	Cytochrome_ubiquinol_oxidase_subunit_2	PF02322	Cytochrome_bd_terminal_oxidase_subunit_II	OGU55369.1_cytochrome_d_ubiquinol_oxidase_subunit_II_[Ignavibacteria_bacterium_RBG_13_36_8]	3.7e-117	64.9	1798432	Bacteria,Ignavibacteriae,IgnavibacteriaIgnavibacteria_bacterium_RBG_13_36_8FCB_group,Bacteroidetes/Chlorobi_group,unclassified_Ignavibacteria,
BS13_bin1._06140	BS13_bin1.	BS13_bin1._108	BS13_bin1_c6337	12562	251		putative_protein	COG1234	Ribonuclease_BN__tRNA_processing_enzyme	3.3e-51	-	-	PF12706	Beta-lactamase_superfamily_domain	6e-17	TIGR02651	ribonuclease_Z	3.1.26.11	5e-37	-	-	-	-	-	-	-	-	-	-	-	IPR001279;_IPR036866	Metallo-beta-lactamase;_Ribonuclease_Z/Hydroxyacylglutathione_hydrolase-like	PF12706	Beta-lactamase_superfamily_domain	PCJ11826.1_hypothetical_protein_COA98_06830_[Candidatus_Marinimicrobia_bacterium]	2.1e-77	56.6	2026760	Bacteria,Candidatus_Marinimicrobia,Candidatus_Marinimicrobia_bacteriumFCB_group,
BS13_bin1._06150	BS13_bin1.	BS13_bin1._108	BS13_bin1_c6337	12562	335		Voltage-gated_potassium_channel_Kch	COG0490	K+/H+_antiporter_YhaU__regulatory_subunit_KhtT	8.3e-66	K10716	kch,_trkA,_mthK,_pch;_voltage-gated_potassium_channel	PF02254	TrkA-N_domain	1.4e-30	-	-	-	-	-	-	-	-	-	-	1.A.1.13.7	1.35e-62	-	-	-	IPR003148;_IPR036721;_IPR006037;_IPR036291;_IPR013099	Regulator_of_K+_conductance,_N-terminal;_Regulator_of_K+_conductance,_C-terminal_domain_superfamily;_Regulator_of_K+_conductance,_C-terminal;_NAD(P)-binding_domain_superfamily;_Potassium_channel_domain	PF02254;_PF02080;_PF07885	TrkA-N_domain;_TrkA-C_domain;_Ion_channel	PCJ11825.1_potassium_channel_protein_[Candidatus_Marinimicrobia_bacterium]	7.6e-99	54.9	2026760	Bacteria,Candidatus_Marinimicrobia,Candidatus_Marinimicrobia_bacteriumFCB_group,
BS13_bin1._06160	BS13_bin1.	BS13_bin1._108	BS13_bin1_c6337	12562	820		Leucine--tRNA_ligase	COG0495	Leucyl-tRNA_synthetase	5.6e-281	K01869	LARS,_leuS;_leucyl-tRNA_synthetase_[EC:6.1.1.4]	PF00133	tRNA_synthetases_class_I_(I,_L,_M_and_V)	2.9e-70	TIGR00396	leucine--tRNA_ligase	6.1.1.4	0	-	-	-	MER0359643	subfamily_M23B_non-peptidase_homologues_M23B_M23.UNB	2.91e-176	-	-	-	-	-	IPR013155;_IPR009080;_IPR009008;_IPR002302;_IPR001412;_IPR025709;_IPR002300;_IPR014729	Methionyl/Valyl/Leucyl/Isoleucyl-tRNA_synthetase,_anticodon-binding;_Aminoacyl-tRNA_synthetase,_class_Ia,_anticodon-binding;_Valyl/Leucyl/Isoleucyl-tRNA_synthetase,_editing_domain;_Leucine-tRNA_ligase;_Aminoacyl-tRNA_synthetase,_class_I,_conserved_site;_Leucyl-tRNA_synthetase,_editing_domain;_Aminoacyl-tRNA_synthetase,_class_Ia;_Rossmann-like_alpha/beta/alpha_sandwich_fold	PF08264;_PF13603;_PF00133	Anticodon-binding_domain_of_tRNA;_Leucyl-tRNA_synthetase,_Domain_2;_tRNA_synthetases_class_I_(I,_L,_M_and_V)	OGV43969.1_leucine--tRNA_ligase_[Lentisphaerae_bacterium_GWF2_49_21]	0	69.2	1798573	Bacteria,Lentisphaerae,Lentisphaerae_bacterium_GWF2_49_21PVC_group,unclassified_Lentisphaerae,unclassified_Lentisphaerae_(miscellaneous),
BS13_bin1._06170	BS13_bin1.	BS13_bin1._108	BS13_bin1_c6337	12562	233		Fatty_acid_metabolism_regulator_protein	COG2186	DNA-binding_transcriptional_regulator__FadR_family	8.7e-46	K03603	fadR;_GntR_family_transcriptional_regulator,_negative_regulator_for_fad_regulon_and_positive_regulator_of_fabA	PF07840	FadR_C-terminal_domain	4.4e-39	TIGR02812	fatty_acid_metabolism_transcriptional_regulator_FadR	-	1.3e-61	-	-	-	-	-	-	-	-	-	-	-	IPR028374;_IPR000524;_IPR036388;_IPR008920;_IPR014178;_IPR036390	FadR,_C-terminal_domain;_Transcription_regulator_HTH,_GntR;_Winged_helix-like_DNA-binding_domain_superfamily;_Transcription_regulator_FadR/GntR,_C-terminal;_Fatty_acid_response_transcription_factor_FadR;_Winged_helix_DNA-binding_domain_superfamily	PF07840;_PF00392	FadR_C-terminal_domain;_Bacterial_regulatory_proteins,_gntR_family	OQY31393.1_fatty_acid_metabolism_transcriptional_regulator_FadR_[Anaerolineaceae_bacterium_4572_5.2]	4.2e-56	48	1971725	Bacteria,Chloroflexi,Anaerolineae,Anaerolineales,AnaerolineaceaeAnaerolineaceae_bacterium_4572_5.2Terrabacteria_group,unclassified_Anaerolineaceae
BS13_bin1._06180	BS13_bin1.	BS13_bin1._108	BS13_bin1_c6337	12562	530		putative_FAD-linked_oxidoreductase	COG0277	FAD/FMN-containing_dehydrogenase	2.3e-158	K00803	AGPS,_agpS;_alkyldihydroxyacetonephosphate_synthase_[EC:2.5.1.26]	PF02913	FAD_linked_oxidases,_C-terminal_domain	3.3e-40	TIGR00387	glycolate_oxidase,_subunit_GlcD	-	1e-42	-	-	-	MER0562336	subfamily_S1A_non-peptidase_homologues_S01A_S01.UNA	3.07e-23	-	-	-	-	-	IPR006094;_IPR016171;_IPR036318;_IPR016166;_IPR016164;_IPR004113	FAD_linked_oxidase,_N-terminal;_Vanillyl-alcohol_oxidase,_C-terminal_subdomain_2;_FAD-binding,_type_PCMH-like_superfamily;_FAD-binding_domain,_PCMH-type;_FAD-linked_oxidase-like,_C-terminal;_FAD-linked_oxidase,_C-terminal	PF01565;_PF02913	FAD_binding_domain;_FAD_linked_oxidases,_C-terminal_domain	OGO13669.1_FAD-linked_oxidase_[Chloroflexi_bacterium_RBG_13_68_17]	6.4e-185	55.5	1797638	Bacteria,Chloroflexi,Chloroflexi_bacterium_RBG_13_68_17Terrabacteria_group,unclassified_Chloroflexi,unclassified_Chloroflexi_(miscellaneous),
BS13_bin1._06190	BS13_bin1.	BS13_bin1._108	BS13_bin1_c6337	12562	529		Glycerol-3-phosphate_dehydrogenase_2	COG0578	Glycerol-3-phosphate_dehydrogenase	8.9e-147	K00111	glpA,_glpD;_glycerol-3-phosphate_dehydrogenase_[EC:1.1.5.3]	PF01266	FAD_dependent_oxidoreductase	6.5e-44	TIGR03377	glycerol-3-phosphate_dehydrogenase,_anaerobic,_A_subunit	1.1.5.3	9e-47	-	-	-	-	-	-	-	-	-	-	-	IPR000447;_IPR036188;_IPR038299;_IPR006076;_IPR031656	FAD-dependent_glycerol-3-phosphate_dehydrogenase;_FAD/NAD(P)-binding_domain_superfamily;_Alpha-glycerophosphate_oxidase,_C-terminal_domain_superfamily;_FAD_dependent_oxidoreductase;_Alpha-glycerophosphate_oxidase,_C-terminal	PF01266;_PF16901	FAD_dependent_oxidoreductase;_C-terminal_domain_of_alpha-glycerophosphate_oxidase	OIN97802.1_hypothetical_protein_AUJ21_00185_[Anaerolineae_bacterium_CG1_02_58_13]	4.6e-183	60.6	1805002	Bacteria,Chloroflexi,AnaerolineaeAnaerolineae_bacterium_CG1_02_58_13Terrabacteria_group,unclassified_Anaerolineae
BS13_bin1._06200	BS13_bin1.	BS13_bin1._109	BS13_bin1_c4003	17482	775		Transketolase	COG0021	Transketolase	9.7e-259	K00615	E2.2.1.1,_tktA,_tktB;_transketolase_[EC:2.2.1.1]	PF00456	Transketolase,_thiamine_diphosphate_binding_domain	2.9e-21	TIGR00232	transketolase	2.2.1.1	1.7e-30	-	-	-	-	-	-	-	-	-	-	-	IPR029061;_IPR009014;_IPR005474;_IPR033247	Thiamin_diphosphate-binding_fold;_Transketolase_C-terminal/Pyruvate-ferredoxin_oxidoreductase_domain_II;_Transketolase,_N-terminal;_Transketolase_family	PF00456	Transketolase,_thiamine_diphosphate_binding_domain	PCJ13172.1_transketolase_[Candidatus_Marinimicrobia_bacterium]	0	71	2026760	Bacteria,Candidatus_Marinimicrobia,Candidatus_Marinimicrobia_bacteriumFCB_group,
BS13_bin1._06210	BS13_bin1.	BS13_bin1._109	BS13_bin1_c4003	17482	340		Holliday_junction_ATP-dependent_DNA_helicase_RuvB	COG2255	Holliday_junction_resolvasome_RuvABC__ATP-dependent_DNA_helicase_subunit	1.2e-104	K03551	ruvB;_holliday_junction_DNA_helicase_RuvB_[EC:3.6.4.12]	PF05496	Holliday_junction_DNA_helicase_ruvB_N-terminus	3.4e-111	TIGR00635	Holliday_junction_DNA_helicase_RuvB	3.6.4.12	3.7e-137	-	-	-	-	-	-	-	-	-	-	-	IPR004605;_IPR036388;_IPR008823;_IPR008824;_IPR027417;_IPR036390;_IPR003593	DNA_helicase,_Holliday_junction_RuvB_type;_Winged_helix-like_DNA-binding_domain_superfamily;_DNA_helicase,_Holliday_junction_RuvB_type,_C-terminal;_Holliday_junction_DNA_helicase_ruvB,_N-terminal;_P-loop_containing_nucleoside_triphosphate_hydrolase;_Winged_helix_DNA-binding_domain_superfamily;_AAA+_ATPase_domain	PF05491;_PF05496	Holliday_junction_DNA_helicase_ruvB_C-terminus;_Holliday_junction_DNA_helicase_ruvB_N-terminus	PCJ47599.1_Holliday_junction_branch_migration_DNA_helicase_RuvB_[Candidatus_Marinimicrobia_bacterium]	1.5e-131	69.7	2026760	Bacteria,Candidatus_Marinimicrobia,Candidatus_Marinimicrobia_bacteriumFCB_group,
BS13_bin1._06220	BS13_bin1.	BS13_bin1._109	BS13_bin1_c4003	17482	352		S-adenosylmethionine:tRNA_ribosyltransferase-isomerase	COG0809	S-adenosylmethionine:tRNA-ribosyltransferase-isomerase_(queuine_synthetase)	2.6e-118	K07568	queA;_S-adenosylmethionine:tRNA_ribosyltransferase-isomerase_[EC:2.4.99.17]	PF02547	Queuosine_biosynthesis_protein	4.8e-136	TIGR00113	S-adenosylmethionine:tRNA_ribosyltransferase-isomerase	2.4.99.17	1.8e-124	-	-	-	-	-	-	-	-	-	-	-	IPR003699;_IPR036100	S-adenosylmethionine:tRNA_ribosyltransferase-isomerase,__QueA;_S-adenosylmethionine:tRNA_ribosyltransferase-isomerase,__QueA_superfamily	PF02547	Queuosine_biosynthesis_protein	PCJ13192.1_tRNA_preQ1(34)_S-adenosylmethionine_ribosyltransferase-isomerase_QueA_[Candidatus_Marinimicrobia_bacterium]	6e-155	77.3	2026760	Bacteria,Candidatus_Marinimicrobia,Candidatus_Marinimicrobia_bacteriumFCB_group,
BS13_bin1._06230	BS13_bin1.	BS13_bin1._109	BS13_bin1_c4003	17482	236		2-C-methyl-D-erythritol_4-phosphate_cytidylyltransferase	COG1211	2-C-methyl-D-erythritol_4-phosphate_cytidylyltransferase	3.4e-37	K00991	ispD;_2-C-methyl-D-erythritol_4-phosphate_cytidylyltransferase_[EC:2.7.7.60]	PF01128	2-C-methyl-D-erythritol_4-phosphate_cytidylyltransferase	4.1e-57	TIGR00453	2-C-methyl-D-erythritol_4-phosphate_cytidylyltransferase	2.7.7.60	1.4e-63	-	-	-	-	-	-	-	-	-	-	-	IPR001228;_IPR034683;_IPR018294;_IPR029044	2-C-methyl-D-erythritol_4-phosphate_cytidylyltransferase;_Cytidylyltransferase_IspD/TarI;_4-diphosphocytidyl-2C-methyl-D-erythritol_synthase,_conserved_site;_Nucleotide-diphospho-sugar_transferases	PF01128	2-C-methyl-D-erythritol_4-phosphate_cytidylyltransferase	PCJ13175.1_2-C-methyl-D-erythritol_4-phosphate_cytidylyltransferase_[Candidatus_Marinimicrobia_bacterium]	9e-46	45.2	2026760	Bacteria,Candidatus_Marinimicrobia,Candidatus_Marinimicrobia_bacteriumFCB_group,
BS13_bin1._06240	BS13_bin1.	BS13_bin1._109	BS13_bin1_c4003	17482	159		2-C-methyl-D-erythritol_2,4-cyclodiphosphate_synthase	COG0245	2C-methyl-D-erythritol_2_4-cyclodiphosphate_synthase	9.8e-41	K01770	ispF;_2-C-methyl-D-erythritol_2,4-cyclodiphosphate_synthase_[EC:4.6.1.12]	PF02542	YgbB_family	1.5e-57	TIGR00151	2-C-methyl-D-erythritol_2,4-cyclodiphosphate_synthase	4.6.1.12	5.9e-55	-	-	-	-	-	-	-	-	-	-	-	IPR003526;_IPR020555;_IPR036571	2-C-methyl-D-erythritol_2,4-cyclodiphosphate_synthase;_2-C-methyl-D-erythritol_2,4-cyclodiphosphate_synthase,_conserved_site;_2-C-methyl-D-erythritol_2,4-cyclodiphosphate_synthase_superfamily	PF02542	YgbB_family	PCJ47611.1_2-C-methyl-D-erythritol_2,4-cyclodiphosphate_synthase_[Candidatus_Marinimicrobia_bacterium]	4.6e-46	58.6	2026760	Bacteria,Candidatus_Marinimicrobia,Candidatus_Marinimicrobia_bacteriumFCB_group,
[truncated: 18,618 more rows]

## Sheet: Archaea_annotations
Supplementary Table 10. All annotated genes in order by contigs for archaeal MAGs
accession	BinID	Contig	OldContig	OldLength	Proteinlength	Prokka	arcogs	arcogs_geneID	arcogs_Description	arcogs_evalue	KO	GeneID	PFAM_hmm	PFAM_description	Pfam_Evalue	TIRGR	TIGR_description	EC	TIGR_Evalue	CAZy	CAZy_evalue	Description	HMerops	MeropsDescr	Merops_evalue	TDBD_ID	TPDB_evalue	HydDB	Description	HydDB_evalue	PFAM	PFAMdescription	IPR	IPRdescription	TopHit	E_value	PecID	TaxID	TaxString
BS13_bin111._00010	BS13_bin111.	BS13_bin111._1	BS13_bin111_c57277	2731	269	hypothetical_protein	arCOG00130	-	MFS_family_permease	6.3e-05	-	-	-	-	-	-	-	-	-	-	-	-	-	-	-	-	-	-	-	-	-	-	-	-	KPK82540.1_hypothetical_protein_AMS25_02000_[Gemmatimonas_sp._SM23_52]	1e-61	49.1	1703359	Bacteria,Gemmatimonadetes,Gemmatimonadetes,Gemmatimonadales,Gemmatimonadaceae,Gemmatimonas,Gemmatimonas_sp._SM23_52FCB_group,
[truncated: 5,323 more rows]
